# Supplementary material for: Transcriptome Profiling and Functional Validation of RING-Type E3 Ligases in Halophyte Sesuvium verrucosum under Salinity Stress
Source: Int J Mol Sci. 2022 Mar 4;23(5):2821. doi: 10.3390/ijms23052821 (PMC8911510; doi:10.3390/ijms23052821)
Supplement: Supplementary file 1 [file ijms-23-02821-s001.zip]

Archive with 15 entries (15 files):
- .DS_Store
- Figure_S1.png
- Figure_S2.png
- Figure_S3.png
- Figure_S4.pdf
- Sup_Fig_captions.pdf
- Table_S1.xlsx
- Table_S2.pdf
- Table_S3.xls
- Table_S3.xlsx
- Table_S4.xlsx
- Table_S5.xls
- Table_S6.xls
- Table_S7.xlsx
- Table_S8.csv
