# Supplementary material for: Transcriptome Profiling and Functional Validation of RING-Type E3 Ligases in Halophyte Sesuvium verrucosum under Salinity Stress
Source: Int J Mol Sci. 2022 Mar 4;23(5):2821. doi: 10.3390/ijms23052821 (PMC8911510; doi:10.3390/ijms23052821)
Supplement: Supplementary file 1 [file ijms-23-02821-s001.zip › Table_S1.xlsx]

## Sheet: Sheet1
Supplementary Table 1 Summary statistics of RNAseq reads for root samples of Sesuvium verrucosum
Sample_name	Tissue	Condition	Number_of_based	Number_reads	GC%	AT %	Q20%	Q30%
SV_ControlR1a	Root	Control	7215039434	35718017	45.39	54.61	97.617	93.384
SV_ControlR2a	Root	Control	6140919988	30400594	44.953	55.05	97.682	93.547
SV_ControlR3a	Root	Control	7482772254	37043427	44.957	55.04	97.996	94.194
SV_ExpERLR1a	Root	Early	7305763088	36167144	46.656	53.34	97.874	93.924
SV_ExpERLR2a	Root	Early	6074795490	30073245	44.673	55.33	97.736	93.686
SV_ExpERLR3a	Root	Early	8321918634	41197617	50.961	49.04	97.866	93.929
SV_ExpLateR1	Root	Late	6486972854	32113727	45.622	54.38	97.861	93.894
SV_ExpLateR2	Root	Late	6803993876	33683138	46.027	53.97	97.597	93.399
SV_ExpLateR3	Root	Late	6320625248	31290224	53.471	46.53	97.949	94.094
Sample age	5 weeks
