# Supplementary material for: Transcriptome Profiling and Functional Validation of RING-Type E3 Ligases in Halophyte Sesuvium verrucosum under Salinity Stress
Source: Int J Mol Sci. 2022 Mar 4;23(5):2821. doi: 10.3390/ijms23052821 (PMC8911510; doi:10.3390/ijms23052821)
Supplement: Supplementary file 1 [file ijms-23-02821-s001.zip › Table_S3.xlsx]

## Sheet: Supplementary Table 3 Annotatio
Transcript_id	Ref	Similarity	E-value	Score	Ref_id	Protein names	Gene names	Organism	Length	Gene ontology (GO)	Gene ontology IDs	Gene ontology (biological process)	Gene ontology (molecular function)	Gene ontology (cellular component)	Pfam
TRINITY_DN5892_c0_g1_i12	tr|W7MZA9|W7MZA9_GIBM7	100	9.9e-45	189.5	W7MZA9	Ubiquitin-40S ribosomal protein S27a	FVEG_11634	Gibberella moniliformis (strain M3125 / FGSC 7600) (Maize ear and stalk rot fungus) (Fusarium verticillioides)	154	ribosome [GO:0005840]; metal ion binding [GO:0046872]; structural constituent of ribosome [GO:0003735]; translation [GO:0006412]	GO:0003735; GO:0005840; GO:0006412; GO:0046872	translation [GO:0006412]	metal ion binding [GO:0046872]; structural constituent of ribosome [GO:0003735]	ribosome [GO:0005840]	PF01599;PF00240;
TRINITY_DN1722_c0_g3_i5	tr|V9PBK6|V9PBK6_VACMA	100	8.1e-57	234.2	V9PBK6	NADH-ubiquinone oxidoreductase chain 3 (EC 7.1.1.2)	nad3	Vaccinium macrocarpon (Large cranberry) (Oxycoccus macrocarpus)	118	integral component of membrane [GO:0016021]; mitochondrion [GO:0005739]; respirasome [GO:0070469]; NADH dehydrogenase (ubiquinone) activity [GO:0008137]	GO:0005739; GO:0008137; GO:0016021; GO:0070469		NADH dehydrogenase (ubiquinone) activity [GO:0008137]	integral component of membrane [GO:0016021]; mitochondrion [GO:0005739]; respirasome [GO:0070469]	PF00507;
TRINITY_DN35751_c0_g1_i1	tr|V9HW22|V9HW22_HUMAN	100	1.6e-129	471.9	V9HW22	Epididymis luminal protein 33 (Epididymis secretory sperm binding protein) (Epididymis secretory sperm binding protein Li 72p) (Heat shock 70kDa protein 8, isoform CRA_a)	HEL-S-72p HEL-33 HSPA8 hCG_2032950	Homo sapiens (Human)	646	cytosol [GO:0005829]; extracellular exosome [GO:0070062]; glutamatergic synapse [GO:0098978]; glycinergic synapse [GO:0098690]; late endosome [GO:0005770]; perinuclear region of cytoplasm [GO:0048471]; photoreceptor ribbon synapse [GO:0098684]; postsynaptic specialization membrane [GO:0099634]; presynapse [GO:0098793]; ATP binding [GO:0005524]; ATPase activity [GO:0016887]; phosphatidylserine bin…	GO:0001786; GO:0005524; GO:0005770; GO:0005829; GO:0016887; GO:0044829; GO:0048026; GO:0048471; GO:0051082; GO:0051085; GO:0051726; GO:0061738; GO:0070062; GO:0072318; GO:0098684; GO:0098690; GO:0098793; GO:0098978; GO:0099175; GO:0099634	chaperone cofactor-dependent protein refolding [GO:0051085]; clathrin coat disassembly [GO:0072318]; late endosomal microautophagy [GO:0061738]; positive regulation by host of viral genome replication [GO:0044829]; positive regulation of mRNA splicing, via spliceosome [GO:0048026]; regulation of cell cycle [GO:0051726]; regulation of postsynapse organization [GO:0099175]	ATPase activity [GO:0016887]; ATP binding [GO:0005524]; phosphatidylserine binding [GO:0001786]; unfolded protein binding [GO:0051082]	cytosol [GO:0005829]; extracellular exosome [GO:0070062]; glutamatergic synapse [GO:0098978]; glycinergic synapse [GO:0098690]; late endosome [GO:0005770]; perinuclear region of cytoplasm [GO:0048471]; photoreceptor ribbon synapse [GO:0098684]; postsynaptic specialization membrane [GO:0099634]; presynapse [GO:0098793]	PF00012;
TRINITY_DN3604_c1_g1_i18	tr|U6BS35|U6BS35_SESPO	100	7.4e-37	163.7	U6BS35	H(+)-exporting diphosphatase (EC 7.1.3.1)	VPP1	Sesuvium portulacastrum (Shoreline sea purslane) (Portulaca portulacastrum)	765	integral component of membrane [GO:0016021]; inorganic diphosphatase activity [GO:0004427]; pyrophosphate hydrolysis-driven proton transmembrane transporter activity [GO:0009678]	GO:0004427; GO:0009678; GO:0016021		inorganic diphosphatase activity [GO:0004427]; pyrophosphate hydrolysis-driven proton transmembrane transporter activity [GO:0009678]	integral component of membrane [GO:0016021]	PF03030;
TRINITY_DN2455_c0_g1_i15	tr|U5D3Z2|U5D3Z2_AMBTC	100	3.8e-19	105.1	U5D3Z2	Uncharacterized protein	AMTR_s00066p00192420	Amborella trichopoda	429	U1 snRNP [GO:0005685]; U2-type prespliceosome [GO:0071004]; mRNA binding [GO:0003729]; mRNA splice site selection [GO:0006376]	GO:0003729; GO:0005685; GO:0006376; GO:0071004	mRNA splice site selection [GO:0006376]	mRNA binding [GO:0003729]	U1 snRNP [GO:0005685]; U2-type prespliceosome [GO:0071004]	PF03194;
TRINITY_DN1446_c0_g1_i3	tr|S8CZ36|S8CZ36_9LAMI	100	1.8e-11	78.6	S8CZ36	Proteasome subunit alpha type (Fragment)	M569_02489	Genlisea aurea	254	cytoplasm [GO:0005737]; nucleus [GO:0005634]; proteasome core complex, alpha-subunit complex [GO:0019773]; threonine-type endopeptidase activity [GO:0004298]; ubiquitin-dependent protein catabolic process [GO:0006511]	GO:0004298; GO:0005634; GO:0005737; GO:0006511; GO:0019773	ubiquitin-dependent protein catabolic process [GO:0006511]	threonine-type endopeptidase activity [GO:0004298]	cytoplasm [GO:0005737]; nucleus [GO:0005634]; proteasome core complex, alpha-subunit complex [GO:0019773]	PF00227;PF10584;
TRINITY_DN730_c0_g1_i6	tr|Q6PQ37|Q6PQ37_9CARY	100	1.1e-52	218	Q6PQ37	Ubiquitin-conjugating enzyme family protein		Tamarix androssowii	146						PF00179;
TRINITY_DN19129_c0_g3_i2	tr|Q383T7|Q383T7_TRYB2	100	4.8e-77	297.4	Q383T7	Polyubiquitin, putative	Tb11.01.1680	Trypanosoma brucei brucei (strain 927/4 GUTat10.1)	685	ciliary plasm [GO:0097014]; cytoplasm [GO:0005737]; nuclear lumen [GO:0031981]; nucleus [GO:0005634]; protein tag [GO:0031386]; ubiquitin protein ligase binding [GO:0031625]; modification-dependent protein catabolic process [GO:0019941]; protein ubiquitination [GO:0016567]	GO:0005634; GO:0005737; GO:0016567; GO:0019941; GO:0031386; GO:0031625; GO:0031981; GO:0097014	modification-dependent protein catabolic process [GO:0019941]; protein ubiquitination [GO:0016567]	protein tag [GO:0031386]; ubiquitin protein ligase binding [GO:0031625]	ciliary plasm [GO:0097014]; cytoplasm [GO:0005737]; nuclear lumen [GO:0031981]; nucleus [GO:0005634]	PF00240;
TRINITY_DN3593_c0_g1_i23	tr|Q2LMF2|Q2LMF2_MALDO	100	2.9e-19	105.5	Q2LMF2	MYB4		Malus domestica (Apple) (Pyrus malus)	571	nucleus [GO:0005634]	GO:0005634			nucleus [GO:0005634]	PF00249;
TRINITY_DN1582_c0_g2_i8	tr|Q0J0E9|Q0J0E9_ORYSJ	100	8.1e-18	102.1	Q0J0E9	Os09g0513600 protein	Os09g0513600	Oryza sativa subsp. japonica (Rice)	75	protein kinase activity [GO:0004672]	GO:0004672		protein kinase activity [GO:0004672]		PF07714;
TRINITY_DN2232_c0_g1_i8	tr|M5Y2Z8|M5Y2Z8_PRUPE	100	6.3e-75	291.6	M5Y2Z8	Serine/threonine-protein phosphatase (EC 3.1.3.16)	PRUPE_1G351300 PRUPE_ppa009178mg	Prunus persica (Peach) (Amygdalus persica)	303	protein serine phosphatase activity [GO:0106306]; protein threonine phosphatase activity [GO:0106307]	GO:0106306; GO:0106307		protein serine phosphatase activity [GO:0106306]; protein threonine phosphatase activity [GO:0106307]		PF00149;
TRINITY_DN32442_c1_g1_i1	tr|M5W790|M5W790_PRUPE	100	7e-41	176.4	M5W790	HECT-type E3 ubiquitin transferase (EC 2.3.2.26)	PRUPE_6G024400 PRUPE_ppa000008mg	Prunus persica (Peach) (Amygdalus persica)	3766	cytoplasm [GO:0005737]; ubiquitin protein ligase activity [GO:0061630]; positive regulation of protein catabolic process [GO:0045732]; proteasome-mediated ubiquitin-dependent protein catabolic process [GO:0043161]; protein polyubiquitination [GO:0000209]; protein ubiquitination [GO:0016567]	GO:0000209; GO:0005737; GO:0016567; GO:0043161; GO:0045732; GO:0061630	positive regulation of protein catabolic process [GO:0045732]; proteasome-mediated ubiquitin-dependent protein catabolic process [GO:0043161]; protein polyubiquitination [GO:0000209]; protein ubiquitination [GO:0016567]	ubiquitin protein ligase activity [GO:0061630]	cytoplasm [GO:0005737]	PF06012;PF06025;PF00632;PF00627;PF14377;
TRINITY_DN14893_c2_g1_i1	tr|L8HII7|L8HII7_ACACA	100	2.8e-47	198	L8HII7	Histone H4	ACA1_265870 ACA1_376700 ACA1_392380	Acanthamoeba castellanii str. Neff	110	nucleosome [GO:0000786]; nucleus [GO:0005634]; DNA binding [GO:0003677]; protein heterodimerization activity [GO:0046982]	GO:0000786; GO:0003677; GO:0005634; GO:0046982		DNA binding [GO:0003677]; protein heterodimerization activity [GO:0046982]	nucleosome [GO:0000786]; nucleus [GO:0005634]	PF15511;
TRINITY_DN24757_c0_g1_i1	tr|L8GF16|L8GF16_ACACA	100	1.5e-119	438.7	L8GF16	GTP-binding nuclear protein	ACA1_260190	Acanthamoeba castellanii str. Neff	213	nucleus [GO:0005634]; GTP binding [GO:0005525]; GTPase activity [GO:0003924]; nucleocytoplasmic transport [GO:0006913]; protein transport [GO:0015031]	GO:0003924; GO:0005525; GO:0005634; GO:0006913; GO:0015031	nucleocytoplasmic transport [GO:0006913]; protein transport [GO:0015031]	GTPase activity [GO:0003924]; GTP binding [GO:0005525]	nucleus [GO:0005634]	PF00071;
TRINITY_DN3162_c0_g1_i7	tr|K4CYF2|K4CYF2_SOLLC	100	4.2e-68	270.8	K4CYF2	UBC28	101260872	Solanum lycopersicum (Tomato) (Lycopersicon esculentum)	148	nucleus [GO:0005634]; ATP binding [GO:0005524]; ubiquitin conjugating enzyme activity [GO:0061631]; protein polyubiquitination [GO:0000209]; ubiquitin-dependent protein catabolic process [GO:0006511]	GO:0000209; GO:0005524; GO:0005634; GO:0006511; GO:0061631	protein polyubiquitination [GO:0000209]; ubiquitin-dependent protein catabolic process [GO:0006511]	ATP binding [GO:0005524]; ubiquitin conjugating enzyme activity [GO:0061631]	nucleus [GO:0005634]	PF00179;
TRINITY_DN11200_c0_g1_i24	tr|H9DVC8|H9DVC8_SESPO	100	2.9e-44	189.1	H9DVC8	Vacuolar Na+/H+ antiporter	NHX1	Sesuvium portulacastrum (Shoreline sea purslane) (Portulaca portulacastrum)	554	chloroplast [GO:0009507]; integral component of membrane [GO:0016021]; sodium:proton antiporter activity [GO:0015385]; regulation of pH [GO:0006885]	GO:0006885; GO:0009507; GO:0015385; GO:0016021	regulation of pH [GO:0006885]	sodium:proton antiporter activity [GO:0015385]	chloroplast [GO:0009507]; integral component of membrane [GO:0016021]	PF00999;
TRINITY_DN652_c0_g4_i2	tr|E6ZE37|E6ZE37_BETVM	100	6.6e-273	949.9	E6ZE37	NADH-ubiquinone oxidoreductase chain 4 (EC 7.1.1.2)	nad4	Beta vulgaris subsp. maritima (Sea beet) (Beta maritima)	495	integral component of membrane [GO:0016021]; mitochondrial membrane [GO:0031966]; respirasome [GO:0070469]; NADH dehydrogenase (ubiquinone) activity [GO:0008137]; ATP synthesis coupled electron transport [GO:0042773]	GO:0008137; GO:0016021; GO:0031966; GO:0042773; GO:0070469	ATP synthesis coupled electron transport [GO:0042773]	NADH dehydrogenase (ubiquinone) activity [GO:0008137]	integral component of membrane [GO:0016021]; mitochondrial membrane [GO:0031966]; respirasome [GO:0070469]	PF00361;
TRINITY_DN1542_c0_g1_i4	tr|E6ZDY0|E6ZDY0_BETVM	100	2.4e-267	931.8	E6ZDY0	NADH-ubiquinone oxidoreductase chain 5 (EC 7.1.1.2)	nad5	Beta vulgaris subsp. maritima (Sea beet) (Beta maritima)	670	integral component of membrane [GO:0016021]; mitochondrion [GO:0005739]; plastid [GO:0009536]; thylakoid [GO:0009579]; NADH dehydrogenase (ubiquinone) activity [GO:0008137]; ATP synthesis coupled electron transport [GO:0042773]	GO:0005739; GO:0008137; GO:0009536; GO:0009579; GO:0016021; GO:0042773	ATP synthesis coupled electron transport [GO:0042773]	NADH dehydrogenase (ubiquinone) activity [GO:0008137]	integral component of membrane [GO:0016021]; mitochondrion [GO:0005739]; plastid [GO:0009536]; thylakoid [GO:0009579]	PF00361;PF00662;
TRINITY_DN40979_c0_g2_i2	tr|C9S759|C9S759_VERA1	100	1.1e-37	166.4	C9S759	Ubiquitin	VDBG_00752	Verticillium alfalfae (strain VaMs.102 / ATCC MYA-4576 / FGSC 10136) (Verticillium wilt of alfalfa) (Verticillium albo-atrum)	138	cytoplasm [GO:0005737]; nucleus [GO:0005634]; ribosome [GO:0005840]; structural constituent of ribosome [GO:0003735]; translation [GO:0006412]	GO:0003735; GO:0005634; GO:0005737; GO:0005840; GO:0006412	translation [GO:0006412]	structural constituent of ribosome [GO:0003735]	cytoplasm [GO:0005737]; nucleus [GO:0005634]; ribosome [GO:0005840]	PF01020;PF00240;
TRINITY_DN6711_c0_g2_i1	tr|A5AST0|A5AST0_VITVI	100	9.2e-12	79.7	A5AST0	DUF1995 domain-containing protein	VITISV_018288	Vitis vinifera (Grape)	367						PF09353;
TRINITY_DN14111_c0_g2_i1	tr|A0A7J7DF36|A0A7J7DF36_TRIWF	100	1.9e-20	109	A0A7J7DF36	Vesicle-associated membrane protein	HS088_TW07G00469	Tripterygium wilfordii (Thunder God vine)	220
TRINITY_DN6620_c0_g1_i1	tr|A0A7J0FQS6|A0A7J0FQS6_9ERIC	100	1.8e-64	256.5	A0A7J0FQS6	Ras-related small GTP-binding family protein	Acr_14g0003720	Actinidia rufa	208
TRINITY_DN23102_c0_g1_i1	tr|A0A7J0F1P8|A0A7J0F1P8_9ERIC	100	4.5e-18	102.1	A0A7J0F1P8	GATA type zinc finger transcription factor family protein	Acr_08g0009760	Actinidia rufa	164
TRINITY_DN29057_c1_g1_i1	tr|A0A7J0DJC1|A0A7J0DJC1_9ERIC	100	7.9e-16	94.4	A0A7J0DJC1	Embryo defective 2410	Acr_00g0039430	Actinidia rufa	2044
TRINITY_DN9978_c0_g2_i2	tr|A0A7C9ESI8|A0A7C9ESI8_OPUST	100	6.7e-56	229.6	A0A7C9ESI8	Uncharacterized protein		Opuntia streptacantha (Prickly pear cactus) (Opuntia cardona)	185	GTP binding [GO:0005525]	GO:0005525		GTP binding [GO:0005525]		PF00025;
TRINITY_DN31025_c0_g1_i19	tr|A0A7C9ESB0|A0A7C9ESB0_OPUST	100	1.7e-25	125.6	A0A7C9ESB0	Uncharacterized protein		Opuntia streptacantha (Prickly pear cactus) (Opuntia cardona)	344	U1 snRNP [GO:0005685]; mRNA binding [GO:0003729]; mRNA splice site selection [GO:0006376]	GO:0003729; GO:0005685; GO:0006376	mRNA splice site selection [GO:0006376]	mRNA binding [GO:0003729]	U1 snRNP [GO:0005685]	PF03194;
TRINITY_DN6008_c0_g1_i10	tr|A0A7C9E901|A0A7C9E901_OPUST	100	8.3e-37	164.5	A0A7C9E901	Uncharacterized protein (Fragment)		Opuntia streptacantha (Prickly pear cactus) (Opuntia cardona)	115
TRINITY_DN9841_c0_g1_i2	tr|A0A7C9E4J8|A0A7C9E4J8_OPUST	100	6e-16	94	A0A7C9E4J8	Ribonuclease P (EC 3.1.26.5)		Opuntia streptacantha (Prickly pear cactus) (Opuntia cardona)	160	ribonuclease P activity [GO:0004526]	GO:0004526		ribonuclease P activity [GO:0004526]		PF16953;
TRINITY_DN88739_c0_g1_i1	tr|A0A7C9E0D9|A0A7C9E0D9_OPUST	100	1.9e-13	85.1	A0A7C9E0D9	DNA gyrase subunit B (EC 5.6.2.2)		Opuntia streptacantha (Prickly pear cactus) (Opuntia cardona)	737	chromosome [GO:0005694]; ATP binding [GO:0005524]; DNA binding [GO:0003677]; DNA topoisomerase type II (double strand cut, ATP-hydrolyzing) activity [GO:0003918]; metal ion binding [GO:0046872]; DNA topological change [GO:0006265]	GO:0003677; GO:0003918; GO:0005524; GO:0005694; GO:0006265; GO:0046872	DNA topological change [GO:0006265]	ATP binding [GO:0005524]; DNA binding [GO:0003677]; DNA topoisomerase type II (double strand cut, ATP-hydrolyzing) activity [GO:0003918]; metal ion binding [GO:0046872]	chromosome [GO:0005694]	PF00204;PF00986;PF02518;PF01751;
TRINITY_DN8367_c0_g1_i6	tr|A0A7C9DZV8|A0A7C9DZV8_OPUST	100	3.7e-56	229.2	A0A7C9DZV8	Autophagy-related protein		Opuntia streptacantha (Prickly pear cactus) (Opuntia cardona)	119	membrane [GO:0016020]; autophagy [GO:0006914]	GO:0006914; GO:0016020	autophagy [GO:0006914]		membrane [GO:0016020]	PF02991;
TRINITY_DN25527_c1_g1_i2	tr|A0A7C9DUI8|A0A7C9DUI8_OPUST	100	3.4e-171	611.7	A0A7C9DUI8	26S proteasome regulatory subunit RPN11		Opuntia streptacantha (Prickly pear cactus) (Opuntia cardona)	309	isopeptidase activity [GO:0070122]; Lys63-specific deubiquitinase activity [GO:0061578]; metallopeptidase activity [GO:0008237]	GO:0008237; GO:0061578; GO:0070122		isopeptidase activity [GO:0070122]; Lys63-specific deubiquitinase activity [GO:0061578]; metallopeptidase activity [GO:0008237]		PF01398;PF13012;
TRINITY_DN21569_c0_g1_i1	tr|A0A7C9DTQ8|A0A7C9DTQ8_OPUST	100	5e-11	79	A0A7C9DTQ8	Usp domain-containing protein		Opuntia streptacantha (Prickly pear cactus) (Opuntia cardona)	173						PF00582;
TRINITY_DN25527_c1_g1_i1	tr|A0A7C9DM65|A0A7C9DM65_OPUST	100	1.2e-135	493.8	A0A7C9DM65	26S proteasome regulatory subunit RPN11		Opuntia streptacantha (Prickly pear cactus) (Opuntia cardona)	309	isopeptidase activity [GO:0070122]; Lys63-specific deubiquitinase activity [GO:0061578]; metallopeptidase activity [GO:0008237]	GO:0008237; GO:0061578; GO:0070122		isopeptidase activity [GO:0070122]; Lys63-specific deubiquitinase activity [GO:0061578]; metallopeptidase activity [GO:0008237]		PF01398;PF13012;
TRINITY_DN25527_c1_g1_i7	tr|A0A7C9DM65|A0A7C9DM65_OPUST	100	2.8e-49	208	A0A7C9DM65	26S proteasome regulatory subunit RPN11		Opuntia streptacantha (Prickly pear cactus) (Opuntia cardona)	309	isopeptidase activity [GO:0070122]; Lys63-specific deubiquitinase activity [GO:0061578]; metallopeptidase activity [GO:0008237]	GO:0008237; GO:0061578; GO:0070122		isopeptidase activity [GO:0070122]; Lys63-specific deubiquitinase activity [GO:0061578]; metallopeptidase activity [GO:0008237]		PF01398;PF13012;
TRINITY_DN9961_c0_g1_i3	tr|A0A7C9DLY6|A0A7C9DLY6_OPUST	100	6.6e-06	61.6	A0A7C9DLY6	Uncharacterized protein		Opuntia streptacantha (Prickly pear cactus) (Opuntia cardona)	215						PF07939;
TRINITY_DN4533_c0_g3_i1	tr|A0A7C9D723|A0A7C9D723_OPUST	100	1.6e-26	128.6	A0A7C9D723	Importin N-terminal domain-containing protein		Opuntia streptacantha (Prickly pear cactus) (Opuntia cardona)	275	cytoplasm [GO:0005737]; nucleus [GO:0005634]; small GTPase binding [GO:0031267]; protein import into nucleus [GO:0006606]	GO:0005634; GO:0005737; GO:0006606; GO:0031267	protein import into nucleus [GO:0006606]	small GTPase binding [GO:0031267]	cytoplasm [GO:0005737]; nucleus [GO:0005634]	PF02985;PF03810;
TRINITY_DN6919_c0_g1_i4	tr|A0A7C9D165|A0A7C9D165_OPUST	100	9e-30	141.4	A0A7C9D165	BED-type domain-containing protein		Opuntia streptacantha (Prickly pear cactus) (Opuntia cardona)	370	DNA binding [GO:0003677]; metal ion binding [GO:0046872]	GO:0003677; GO:0046872		DNA binding [GO:0003677]; metal ion binding [GO:0046872]
TRINITY_DN19079_c0_g1_i1	tr|A0A7C9CNM4|A0A7C9CNM4_OPUST	100	2.4e-52	216.1	A0A7C9CNM4	S4 RNA-binding domain-containing protein		Opuntia streptacantha (Prickly pear cactus) (Opuntia cardona)	197	small ribosomal subunit [GO:0015935]; rRNA binding [GO:0019843]; structural constituent of ribosome [GO:0003735]; translation [GO:0006412]	GO:0003735; GO:0006412; GO:0015935; GO:0019843	translation [GO:0006412]	rRNA binding [GO:0019843]; structural constituent of ribosome [GO:0003735]	small ribosomal subunit [GO:0015935]	PF00163;PF01479;
TRINITY_DN17828_c0_g1_i32	tr|A0A7C9AEK0|A0A7C9AEK0_OPUST	100	7.8e-16	94.7	A0A7C9AEK0	Uncharacterized protein		Opuntia streptacantha (Prickly pear cactus) (Opuntia cardona)	646
TRINITY_DN718_c0_g1_i6	tr|A0A7C8ZY46|A0A7C8ZY46_OPUST	100	2.4e-52	215.7	A0A7C8ZY46	Uncharacterized protein		Opuntia streptacantha (Prickly pear cactus) (Opuntia cardona)	272
TRINITY_DN2101_c1_g1_i16	tr|A0A7C8ZDE5|A0A7C8ZDE5_OPUST	100	1.8e-101	379.8	A0A7C8ZDE5	Coatomer subunit beta'		Opuntia streptacantha (Prickly pear cactus) (Opuntia cardona)	908	COPI-coated vesicle membrane [GO:0030663]; Golgi membrane [GO:0000139]; membrane coat [GO:0030117]; structural molecule activity [GO:0005198]; intracellular protein transport [GO:0006886]; vesicle-mediated transport [GO:0016192]	GO:0000139; GO:0005198; GO:0006886; GO:0016192; GO:0030117; GO:0030663	intracellular protein transport [GO:0006886]; vesicle-mediated transport [GO:0016192]	structural molecule activity [GO:0005198]	COPI-coated vesicle membrane [GO:0030663]; Golgi membrane [GO:0000139]; membrane coat [GO:0030117]	PF04053;PF00400;
TRINITY_DN6718_c0_g1_i1	tr|A0A7C8ZD74|A0A7C8ZD74_OPUST	100	8.3e-20	106.7	A0A7C8ZD74	Uncharacterized protein (Fragment)		Opuntia streptacantha (Prickly pear cactus) (Opuntia cardona)	325	nucleus [GO:0005634]	GO:0005634			nucleus [GO:0005634]	PF00249;
TRINITY_DN1629_c1_g1_i36	tr|A0A7C8ZAT4|A0A7C8ZAT4_OPUST	100	7.2e-31	146	A0A7C8ZAT4	Dolichyl-diphosphooligosaccharide--protein glycosyltransferase subunit DAD1 (Oligosaccharyl transferase subunit DAD1)		Opuntia streptacantha (Prickly pear cactus) (Opuntia cardona)	126	integral component of membrane [GO:0016021]; oligosaccharyltransferase complex [GO:0008250]; transferase activity, transferring glycosyl groups [GO:0016757]; protein glycosylation [GO:0006486]	GO:0006486; GO:0008250; GO:0016021; GO:0016757	protein glycosylation [GO:0006486]	transferase activity, transferring glycosyl groups [GO:0016757]	integral component of membrane [GO:0016021]; oligosaccharyltransferase complex [GO:0008250]	PF02109;
TRINITY_DN4717_c1_g1_i1	tr|A0A7C8Z8Q4|A0A7C8Z8Q4_OPUST	100	1.4e-09	73.2	A0A7C8Z8Q4	MHD domain-containing protein		Opuntia streptacantha (Prickly pear cactus) (Opuntia cardona)	428	clathrin adaptor complex [GO:0030131]; intracellular protein transport [GO:0006886]; vesicle-mediated transport [GO:0016192]	GO:0006886; GO:0016192; GO:0030131	intracellular protein transport [GO:0006886]; vesicle-mediated transport [GO:0016192]		clathrin adaptor complex [GO:0030131]	PF00928;PF01217;
TRINITY_DN6186_c0_g3_i1	tr|A0A7C8YYP4|A0A7C8YYP4_OPUST	100	1.3e-07	67.8	A0A7C8YYP4	Uncharacterized protein		Opuntia streptacantha (Prickly pear cactus) (Opuntia cardona)	391	integral component of membrane [GO:0016021]	GO:0016021			integral component of membrane [GO:0016021]	PF07466;
TRINITY_DN19539_c0_g1_i1	tr|A0A7C8YTY1|A0A7C8YTY1_OPUST	100	2e-22	115.9	A0A7C8YTY1	ABC transporter domain-containing protein		Opuntia streptacantha (Prickly pear cactus) (Opuntia cardona)	167	ATP binding [GO:0005524]	GO:0005524		ATP binding [GO:0005524]		PF00005;
TRINITY_DN19539_c0_g1_i3	tr|A0A7C8YTY1|A0A7C8YTY1_OPUST	100	1.9e-22	115.9	A0A7C8YTY1	ABC transporter domain-containing protein		Opuntia streptacantha (Prickly pear cactus) (Opuntia cardona)	167	ATP binding [GO:0005524]	GO:0005524		ATP binding [GO:0005524]		PF00005;
TRINITY_DN19934_c0_g2_i3	tr|A0A7C8YPA7|A0A7C8YPA7_OPUST	100	2.9e-53	219.5	A0A7C8YPA7	Small nuclear ribonucleoprotein Sm D2 (Sm-D2) (snRNP core protein D2)		Opuntia streptacantha (Prickly pear cactus) (Opuntia cardona)	108	small nuclear ribonucleoprotein complex [GO:0030532]; mRNA processing [GO:0006397]; RNA splicing [GO:0008380]	GO:0006397; GO:0008380; GO:0030532	mRNA processing [GO:0006397]; RNA splicing [GO:0008380]		small nuclear ribonucleoprotein complex [GO:0030532]	PF01423;
TRINITY_DN10232_c0_g1_i80	tr|A0A6S7MA48|A0A6S7MA48_LACSI	100	1.1e-30	144.1	A0A6S7MA48	Clp R domain-containing protein	LSAL_LOCUS12857	Lactuca saligna (Willowleaf lettuce)	981	cytoplasm [GO:0005737]; ATP binding [GO:0005524]; ATPase activity [GO:0016887]; protein refolding [GO:0042026]; response to heat [GO:0009408]	GO:0005524; GO:0005737; GO:0009408; GO:0016887; GO:0042026	protein refolding [GO:0042026]; response to heat [GO:0009408]	ATPase activity [GO:0016887]; ATP binding [GO:0005524]	cytoplasm [GO:0005737]	PF00004;PF07724;PF17871;PF02861;PF10431;
TRINITY_DN1008_c0_g1_i19	tr|A0A6P5MC43|A0A6P5MC43_ARADU	100	1.2e-17	100.5	A0A6P5MC43	calcineurin B-like protein 3 isoform X2	LOC107465877	Arachis duranensis (Wild peanut)	198	calcium ion binding [GO:0005509]	GO:0005509		calcium ion binding [GO:0005509]		PF13499;PF13833;
TRINITY_DN20207_c0_g1_i16	tr|A0A6P3ZQM8|A0A6P3ZQM8_ZIZJJ	100	7.9e-07	63.9	A0A6P3ZQM8	Origin recognition complex subunit 1	LOC107412606	Ziziphus jujuba (Chinese jujube) (Ziziphus sativa)	882	nucleus [GO:0005634]; ATP binding [GO:0005524]; ATPase activity [GO:0016887]; chromatin binding [GO:0003682]; DNA binding [GO:0003677]; metal ion binding [GO:0046872]; DNA replication [GO:0006260]	GO:0003677; GO:0003682; GO:0005524; GO:0005634; GO:0006260; GO:0016887; GO:0046872	DNA replication [GO:0006260]	ATPase activity [GO:0016887]; ATP binding [GO:0005524]; chromatin binding [GO:0003682]; DNA binding [GO:0003677]; metal ion binding [GO:0046872]	nucleus [GO:0005634]	PF00004;PF17872;PF01426;PF00628;
TRINITY_DN112865_c0_g1_i1	tr|A0A6N2L0L5|A0A6N2L0L5_SALVM	100	1.8e-06	62	A0A6N2L0L5	Uncharacterized protein	SVIM_LOCUS146686	Salix viminalis (Common osier) (Basket willow)	506
TRINITY_DN5367_c0_g1_i48	tr|A0A6J0ZUJ0|A0A6J0ZUJ0_9ROSI	100	1.7e-20	109.8	A0A6J0ZUJ0	ethylene-responsive transcription factor RAP2-7 isoform X1	LOC110412119	Herrania umbratica	495	nucleus [GO:0005634]; DNA binding [GO:0003677]; DNA-binding transcription factor activity [GO:0003700]	GO:0003677; GO:0003700; GO:0005634		DNA binding [GO:0003677]; DNA-binding transcription factor activity [GO:0003700]	nucleus [GO:0005634]	PF00847;
TRINITY_DN56301_c0_g1_i5	tr|A0A6J0ZR87|A0A6J0ZR87_9ROSI	100	2.4e-18	102.4	A0A6J0ZR87	vacuolar protein sorting-associated protein 2 homolog 1	LOC110411356	Herrania umbratica	223	endosome [GO:0005768]; vacuolar transport [GO:0007034]	GO:0005768; GO:0007034	vacuolar transport [GO:0007034]		endosome [GO:0005768]	PF03357;
TRINITY_DN372_c0_g1_i6	tr|A0A6I9RRU8|A0A6I9RRU8_ELAGV	100	5.2e-63	251.9	A0A6I9RRU8	26S proteasome regulatory subunit 6B homolog	LOC105052320	Elaeis guineensis var. tenera (Oil palm)	418	cytoplasm [GO:0005737]; nucleus [GO:0005634]; proteasome complex [GO:0000502]; ATP binding [GO:0005524]; proteasome-activating ATPase activity [GO:0036402]; protein catabolic process [GO:0030163]	GO:0000502; GO:0005524; GO:0005634; GO:0005737; GO:0030163; GO:0036402	protein catabolic process [GO:0030163]	ATP binding [GO:0005524]; proteasome-activating ATPase activity [GO:0036402]	cytoplasm [GO:0005737]; nucleus [GO:0005634]; proteasome complex [GO:0000502]	PF00004;PF17862;PF16450;
TRINITY_DN123400_c0_g1_i1	tr|A0A6B9MLS4|A0A6B9MLS4_SESPO	100	0	1258	A0A6B9MLS4	DNA polymerase (EC 2.7.7.7)	ORF753	Sesuvium portulacastrum (Shoreline sea purslane) (Portulaca portulacastrum)	753	mitochondrion [GO:0005739]; DNA binding [GO:0003677]; DNA-directed DNA polymerase activity [GO:0003887]; nucleotide binding [GO:0000166]; DNA replication [GO:0006260]	GO:0000166; GO:0003677; GO:0003887; GO:0005739; GO:0006260	DNA replication [GO:0006260]	DNA binding [GO:0003677]; DNA-directed DNA polymerase activity [GO:0003887]; nucleotide binding [GO:0000166]	mitochondrion [GO:0005739]	PF03175;
TRINITY_DN24239_c0_g1_i1	tr|A0A6B9MF36|A0A6B9MF36_SESPO	100	2.1e-124	457.2	A0A6B9MF36	YMF19 domain-containing protein	ORF220	Sesuvium portulacastrum (Shoreline sea purslane) (Portulaca portulacastrum)	220	integral component of membrane [GO:0016021]; mitochondrion [GO:0005739]; ATP biosynthetic process [GO:0006754]	GO:0005739; GO:0006754; GO:0016021	ATP biosynthetic process [GO:0006754]		integral component of membrane [GO:0016021]; mitochondrion [GO:0005739]	PF02326;
TRINITY_DN5461_c0_g4_i1	tr|A0A6B9MDE6|A0A6B9MDE6_SESPO	100	1.2e-97	366.7	A0A6B9MDE6	Uncharacterized protein	ORF177	Sesuvium portulacastrum (Shoreline sea purslane) (Portulaca portulacastrum)	177	mitochondrion [GO:0005739]	GO:0005739			mitochondrion [GO:0005739]
TRINITY_DN18035_c0_g1_i2	tr|A0A6B9MAP7|A0A6B9MAP7_SESPO	100	2.2e-73	286.2	A0A6B9MAP7	Ribosomal protein S4	rps4	Sesuvium portulacastrum (Shoreline sea purslane) (Portulaca portulacastrum)	355	mitochondrion [GO:0005739]; ribosome [GO:0005840]; RNA binding [GO:0003723]	GO:0003723; GO:0005739; GO:0005840		RNA binding [GO:0003723]	mitochondrion [GO:0005739]; ribosome [GO:0005840]	PF01479;
TRINITY_DN7805_c0_g1_i10	tr|A0A6A5MIZ6|A0A6A5MIZ6_LUPAL	100	2.5e-10	78.2	A0A6A5MIZ6	Uncharacterized protein	Lal_00026199	Lupinus albus (White lupine) (Lupinus termis)	76
TRINITY_DN4165_c1_g1_i5	tr|A0A6A5MIZ6|A0A6A5MIZ6_LUPAL	100	5e-10	78.2	A0A6A5MIZ6	Uncharacterized protein	Lal_00026199	Lupinus albus (White lupine) (Lupinus termis)	76
TRINITY_DN17895_c0_g1_i1	tr|A0A6A3CVP1|A0A6A3CVP1_HIBSY	100	8.6e-37	163.3	A0A6A3CVP1	Ras-related protein RABA1i	F3Y22_tig00001120pilonHSYRG00310	Hibiscus syriacus (Rose of Sharon)	216	GTP binding [GO:0005525]; GTPase activity [GO:0003924]	GO:0003924; GO:0005525		GTPase activity [GO:0003924]; GTP binding [GO:0005525]		PF00071;
TRINITY_DN45108_c0_g1_i1	tr|A0A6A2YAP5|A0A6A2YAP5_HIBSY	100	2.4e-31	146.7	A0A6A2YAP5	Protein TONNEAU 1b	F3Y22_tig00112249pilonHSYRG00058	Hibiscus syriacus (Rose of Sharon)	263						PF16045;
TRINITY_DN59630_c0_g1_i1	tr|A0A679KQL6|A0A679KQL6_BRACM	100	2.5e-07	65.9	A0A679KQL6	BHLH domain-containing protein	BrabHLH047	Brassica campestris (Field mustard)	338	nucleus [GO:0005634]; protein dimerization activity [GO:0046983]	GO:0005634; GO:0046983		protein dimerization activity [GO:0046983]	nucleus [GO:0005634]	PF00010;
TRINITY_DN447_c0_g1_i8	tr|A0A5J4ZZV0|A0A5J4ZZV0_9ASTE	100	9.1e-20	107.1	A0A5J4ZZV0	Uncharacterized protein	F0562_013012	Nyssa sinensis	283	nucleus [GO:0005634]	GO:0005634			nucleus [GO:0005634]	PF00249;
TRINITY_DN9978_c0_g2_i1	tr|A0A5C7HRN2|A0A5C7HRN2_9ROSI	100	1.1e-17	101.3	A0A5C7HRN2	Uncharacterized protein	EZV62_014213	Acer yangbiense	185	GTP binding [GO:0005525]	GO:0005525		GTP binding [GO:0005525]		PF00025;
TRINITY_DN4513_c0_g1_i27	tr|A0A5B7BQS9|A0A5B7BQS9_DAVIN	100	1.3e-10	78.2	A0A5B7BQS9	Uncharacterized protein	Din_038954	Davidia involucrata (Dove tree)	848	integral component of membrane [GO:0016021]	GO:0016021			integral component of membrane [GO:0016021]
TRINITY_DN26542_c0_g1_i1	tr|A0A4Y7JAI7|A0A4Y7JAI7_PAPSO	100	3.9e-14	89.4	A0A4Y7JAI7	Glutamine amidotransferase (EC 6.3.5.2)	C5167_004334	Papaver somniferum (Opium poppy)	535	ATP binding [GO:0005524]; GMP synthase (glutamine-hydrolyzing) activity [GO:0003922]; pyrophosphatase activity [GO:0016462]; glutamine metabolic process [GO:0006541]	GO:0003922; GO:0005524; GO:0006541; GO:0016462	glutamine metabolic process [GO:0006541]	ATP binding [GO:0005524]; GMP synthase (glutamine-hydrolyzing) activity [GO:0003922]; pyrophosphatase activity [GO:0016462]		PF00117;PF00958;
TRINITY_DN24040_c0_g2_i1	tr|A0A4Y6A5L0|A0A4Y6A5L0_9CHLO	100	3.1e-06	62.4	A0A4Y6A5L0	Photosystem II reaction center protein M (PSII-M)	psbM	Micractinium sp. LBA 32	34	chloroplast thylakoid membrane [GO:0009535]; integral component of membrane [GO:0016021]; photosystem II [GO:0009523]; photosynthesis, light reaction [GO:0019684]	GO:0009523; GO:0009535; GO:0016021; GO:0019684	photosynthesis, light reaction [GO:0019684]		chloroplast thylakoid membrane [GO:0009535]; integral component of membrane [GO:0016021]; photosystem II [GO:0009523]	PF05151;
TRINITY_DN40979_c0_g1_i1	tr|A0A4Q2W7G6|A0A4Q2W7G6_FUSOX	100	5.4e-68	267.3	A0A4Q2W7G6	Ubiquitin	BFJ63_vAg1946	Fusarium oxysporum f. sp. narcissi	659	cytoplasm [GO:0005737]; nucleolus [GO:0005730]; ribosome [GO:0005840]; DNA binding [GO:0003677]; metal ion binding [GO:0046872]; structural constituent of ribosome [GO:0003735]; translation [GO:0006412]	GO:0003677; GO:0003735; GO:0005730; GO:0005737; GO:0005840; GO:0006412; GO:0046872	translation [GO:0006412]	DNA binding [GO:0003677]; metal ion binding [GO:0046872]; structural constituent of ribosome [GO:0003735]	cytoplasm [GO:0005737]; nucleolus [GO:0005730]; ribosome [GO:0005840]	PF01020;PF00240;PF11781;
TRINITY_DN11724_c0_g1_i29	tr|A0A4P1RPN5|A0A4P1RPN5_LUPAN	100	4.4e-06	62.8	A0A4P1RPN5	DnaJ_C domain-containing protein	TanjilG_28645	Lupinus angustifolius (Narrow-leaved blue lupine)	95	unfolded protein binding [GO:0051082]; protein folding [GO:0006457]	GO:0006457; GO:0051082	protein folding [GO:0006457]	unfolded protein binding [GO:0051082]		PF01556;
TRINITY_DN5214_c0_g1_i23	tr|A0A446XNL5|A0A446XNL5_TRITD	100	1.4e-52	218	A0A446XNL5	AAA domain-containing protein	TRITD_7Av1G201040	Triticum turgidum subsp. durum (Durum wheat) (Triticum durum)	425	cytoplasm [GO:0005737]; nucleus [GO:0005634]; proteasome complex [GO:0000502]; ATP binding [GO:0005524]; proteasome-activating ATPase activity [GO:0036402]; protein catabolic process [GO:0030163]	GO:0000502; GO:0005524; GO:0005634; GO:0005737; GO:0030163; GO:0036402	protein catabolic process [GO:0030163]	ATP binding [GO:0005524]; proteasome-activating ATPase activity [GO:0036402]	cytoplasm [GO:0005737]; nucleus [GO:0005634]; proteasome complex [GO:0000502]	PF00004;PF17862;PF16450;
TRINITY_DN27185_c0_g2_i1	tr|A0A444G6C5|A0A444G6C5_ENSVE	100	3.7e-43	186.4	A0A444G6C5	Uncharacterized protein	GW17_00005009	Ensete ventricosum (Abyssinian banana) (Musa ensete)	190	membrane coat [GO:0030117]; intracellular protein transport [GO:0006886]; vesicle-mediated transport [GO:0016192]	GO:0006886; GO:0016192; GO:0030117	intracellular protein transport [GO:0006886]; vesicle-mediated transport [GO:0016192]		membrane coat [GO:0030117]	PF01602;PF12717;
TRINITY_DN1202_c3_g2_i1	tr|A0A411L155|A0A411L155_SESPO	100	1.3e-28	136.7	A0A411L155	Ribosomal protein L33	rpl33	Sesuvium portulacastrum (Shoreline sea purslane) (Portulaca portulacastrum)	66	plastid [GO:0009536]; ribosome [GO:0005840]; structural constituent of ribosome [GO:0003735]; translation [GO:0006412]	GO:0003735; GO:0005840; GO:0006412; GO:0009536	translation [GO:0006412]	structural constituent of ribosome [GO:0003735]	plastid [GO:0009536]; ribosome [GO:0005840]	PF00471;
TRINITY_DN3854_c0_g1_i2	tr|A0A411L154|A0A411L154_SESPO	100	1.4e-177	634	A0A411L154	Cytochrome c biogenesis protein CcsA	ccsA	Sesuvium portulacastrum (Shoreline sea purslane) (Portulaca portulacastrum)	324	integral component of membrane [GO:0016021]; plastid [GO:0009536]; thylakoid membrane [GO:0042651]; heme binding [GO:0020037]; cytochrome complex assembly [GO:0017004]	GO:0009536; GO:0016021; GO:0017004; GO:0020037; GO:0042651	cytochrome complex assembly [GO:0017004]	heme binding [GO:0020037]	integral component of membrane [GO:0016021]; plastid [GO:0009536]; thylakoid membrane [GO:0042651]	PF01578;
TRINITY_DN3854_c0_g1_i37	tr|A0A411L154|A0A411L154_SESPO	100	1.4e-177	634	A0A411L154	Cytochrome c biogenesis protein CcsA	ccsA	Sesuvium portulacastrum (Shoreline sea purslane) (Portulaca portulacastrum)	324	integral component of membrane [GO:0016021]; plastid [GO:0009536]; thylakoid membrane [GO:0042651]; heme binding [GO:0020037]; cytochrome complex assembly [GO:0017004]	GO:0009536; GO:0016021; GO:0017004; GO:0020037; GO:0042651	cytochrome complex assembly [GO:0017004]	heme binding [GO:0020037]	integral component of membrane [GO:0016021]; plastid [GO:0009536]; thylakoid membrane [GO:0042651]	PF01578;
TRINITY_DN139_c0_g2_i1	tr|A0A411L151|A0A411L151_SESPO	100	2e-84	323.9	A0A411L151	NADH-quinone oxidoreductase subunit I (EC 7.1.1.-) (NADH dehydrogenase I subunit I) (NDH-1 subunit I)	ndhI nuoI	Sesuvium portulacastrum (Shoreline sea purslane) (Portulaca portulacastrum)	170	chloroplast [GO:0009507]; plasma membrane [GO:0005886]; thylakoid [GO:0009579]; 4 iron, 4 sulfur cluster binding [GO:0051539]; iron ion binding [GO:0005506]; NADH dehydrogenase (ubiquinone) activity [GO:0008137]; quinone binding [GO:0048038]	GO:0005506; GO:0005886; GO:0008137; GO:0009507; GO:0009579; GO:0048038; GO:0051539		4 iron, 4 sulfur cluster binding [GO:0051539]; iron ion binding [GO:0005506]; NADH dehydrogenase (ubiquinone) activity [GO:0008137]; quinone binding [GO:0048038]	chloroplast [GO:0009507]; plasma membrane [GO:0005886]; thylakoid [GO:0009579]	PF13187;
TRINITY_DN21882_c0_g1_i1	tr|A0A411L131|A0A411L131_SESPO	100	4.7e-107	399.1	A0A411L131	Ribosomal protein S4	rps4	Sesuvium portulacastrum (Shoreline sea purslane) (Portulaca portulacastrum)	201	plastid [GO:0009536]; small ribosomal subunit [GO:0015935]; rRNA binding [GO:0019843]; structural constituent of ribosome [GO:0003735]; translation [GO:0006412]	GO:0003735; GO:0006412; GO:0009536; GO:0015935; GO:0019843	translation [GO:0006412]	rRNA binding [GO:0019843]; structural constituent of ribosome [GO:0003735]	plastid [GO:0009536]; small ribosomal subunit [GO:0015935]	PF00163;PF01479;
TRINITY_DN2729_c0_g1_i40	tr|A0A411L126|A0A411L126_SESPO	100	5.3e-86	329.7	A0A411L126	Protein Ycf2	ycf2	Sesuvium portulacastrum (Shoreline sea purslane) (Portulaca portulacastrum)	2268	chloroplast stroma [GO:0009570]; ATP binding [GO:0005524]; ATPase activity [GO:0016887]	GO:0005524; GO:0009570; GO:0016887		ATPase activity [GO:0016887]; ATP binding [GO:0005524]	chloroplast stroma [GO:0009570]	PF00004;PF05695;
TRINITY_DN8200_c0_g1_i5	tr|A0A411L126|A0A411L126_SESPO	100	2.7e-65	259.2	A0A411L126	Protein Ycf2	ycf2	Sesuvium portulacastrum (Shoreline sea purslane) (Portulaca portulacastrum)	2268	chloroplast stroma [GO:0009570]; ATP binding [GO:0005524]; ATPase activity [GO:0016887]	GO:0005524; GO:0009570; GO:0016887		ATPase activity [GO:0016887]; ATP binding [GO:0005524]	chloroplast stroma [GO:0009570]	PF00004;PF05695;
TRINITY_DN5987_c0_g2_i1	tr|A0A411L123|A0A411L123_SESPO	100	4.1e-177	632.1	A0A411L123	Cytochrome f	petA	Sesuvium portulacastrum (Shoreline sea purslane) (Portulaca portulacastrum)	321	integral component of thylakoid membrane [GO:0031361]; plastid [GO:0009536]; electron transfer activity [GO:0009055]; heme binding [GO:0020037]; iron ion binding [GO:0005506]; photosynthesis [GO:0015979]	GO:0005506; GO:0009055; GO:0009536; GO:0015979; GO:0020037; GO:0031361	photosynthesis [GO:0015979]	electron transfer activity [GO:0009055]; heme binding [GO:0020037]; iron ion binding [GO:0005506]	integral component of thylakoid membrane [GO:0031361]; plastid [GO:0009536]	PF01333;PF16639;
TRINITY_DN9653_c0_g2_i1	tr|A0A411L118|A0A411L118_SESPO	100	3.4e-234	821.6	A0A411L118	NADH-quinone oxidoreductase subunit D (EC 7.1.1.-) (NADH dehydrogenase I subunit D) (NDH-1 subunit D)	ndhH nuoD	Sesuvium portulacastrum (Shoreline sea purslane) (Portulaca portulacastrum)	393	plasma membrane [GO:0005886]; plastid [GO:0009536]; NAD binding [GO:0051287]; NADH dehydrogenase (quinone) activity [GO:0050136]; quinone binding [GO:0048038]	GO:0005886; GO:0009536; GO:0048038; GO:0050136; GO:0051287		NAD binding [GO:0051287]; NADH dehydrogenase (quinone) activity [GO:0050136]; quinone binding [GO:0048038]	plasma membrane [GO:0005886]; plastid [GO:0009536]	PF00346;
TRINITY_DN18133_c3_g1_i1	tr|A0A411L102|A0A411L102_SESPO	100	3.7e-54	221.9	A0A411L102	Acetyl-coenzyme A carboxylase carboxyl transferase subunit beta (ACCase subunit beta) (Acetyl-CoA carboxylase carboxyltransferase subunit beta) (EC 2.1.3.15)	accD	Sesuvium portulacastrum (Shoreline sea purslane) (Portulaca portulacastrum)	509	acetyl-CoA carboxylase complex [GO:0009317]; plastid [GO:0009536]; acetyl-CoA carboxylase activity [GO:0003989]; ATP binding [GO:0005524]; carboxyl- or carbamoyltransferase activity [GO:0016743]; zinc ion binding [GO:0008270]; fatty acid biosynthetic process [GO:0006633]; malonyl-CoA biosynthetic process [GO:2001295]	GO:0003989; GO:0005524; GO:0006633; GO:0008270; GO:0009317; GO:0009536; GO:0016743; GO:2001295	fatty acid biosynthetic process [GO:0006633]; malonyl-CoA biosynthetic process [GO:2001295]	acetyl-CoA carboxylase activity [GO:0003989]; ATP binding [GO:0005524]; carboxyl- or carbamoyltransferase activity [GO:0016743]; zinc ion binding [GO:0008270]	acetyl-CoA carboxylase complex [GO:0009317]; plastid [GO:0009536]	PF01039;
TRINITY_DN60933_c0_g1_i4	tr|A0A411L0Z3|A0A411L0Z3_SESPO	100	6.3e-40	174.1	A0A411L0Z3	Uncharacterized protein	ycf1	Sesuvium portulacastrum (Shoreline sea purslane) (Portulaca portulacastrum)	1866	integral component of membrane [GO:0016021]; plastid [GO:0009536]	GO:0009536; GO:0016021			integral component of membrane [GO:0016021]; plastid [GO:0009536]	PF05758;
TRINITY_DN79061_c0_g1_i1	tr|A0A3Q7IN43|A0A3Q7IN43_SOLLC	100	5.6e-62	246.5	A0A3Q7IN43	ATPase_AAA_core domain-containing protein		Solanum lycopersicum (Tomato) (Lycopersicon esculentum)	434	chloroplast stroma [GO:0009570]; thylakoid [GO:0009579]; ATP binding [GO:0005524]; ATPase activity [GO:0016887]; ribulose-1,5-bisphosphate carboxylase/oxygenase activator activity [GO:0046863]	GO:0005524; GO:0009570; GO:0009579; GO:0016887; GO:0046863		ATPase activity [GO:0016887]; ATP binding [GO:0005524]; ribulose-1,5-bisphosphate carboxylase/oxygenase activator activity [GO:0046863]	chloroplast stroma [GO:0009570]; thylakoid [GO:0009579]	PF00004;
TRINITY_DN73545_c0_g1_i1	tr|A0A3Q0DIJ6|A0A3Q0DIJ6_CARSF	100	2.4e-57	231.5	A0A3Q0DIJ6	heat shock cognate 71 kDa protein isoform X1	LOC103275796	Carlito syrichta (Philippine tarsier) (Tarsius syrichta)	655	ATP binding [GO:0005524]; ATPase activity [GO:0016887]	GO:0005524; GO:0016887		ATPase activity [GO:0016887]; ATP binding [GO:0005524]		PF00012;
TRINITY_DN2423_c0_g1_i1	tr|A0A3N4K831|A0A3N4K831_9PEZI	100	1.8e-41	178.7	A0A3N4K831	Histone H4	L873DRAFT_1708124 L873DRAFT_1802540	Choiromyces venosus 120613-1	103	nucleosome [GO:0000786]; nucleus [GO:0005634]; DNA binding [GO:0003677]; protein heterodimerization activity [GO:0046982]; DNA-templated transcription, initiation [GO:0006352]	GO:0000786; GO:0003677; GO:0005634; GO:0006352; GO:0046982	DNA-templated transcription, initiation [GO:0006352]	DNA binding [GO:0003677]; protein heterodimerization activity [GO:0046982]	nucleosome [GO:0000786]; nucleus [GO:0005634]	PF15511;
TRINITY_DN1166_c0_g1_i49	tr|A0A392MBZ4|A0A392MBZ4_9FABA	100	3.2e-07	67.4	A0A392MBZ4	Protein ARABIDILLO 1-like (Fragment)	A2U01_0005881	Trifolium medium	147
TRINITY_DN124884_c0_g1_i1	tr|A0A366Q850|A0A366Q850_GIBMO	100	7.7e-43	183.7	A0A366Q850	Cytochrome b5 heme-binding domain-containing protein	FVER53263_02922 FVER53590_02922	Gibberella moniliformis (Maize ear and stalk rot fungus) (Fusarium verticillioides)	84	heme binding [GO:0020037]; metal ion binding [GO:0046872]	GO:0020037; GO:0046872		heme binding [GO:0020037]; metal ion binding [GO:0046872]		PF00173;
TRINITY_DN37743_c0_g2_i1	tr|A0A366PEV3|A0A366PEV3_GIBMO	100	6.1e-76	293.9	A0A366PEV3	Ribosomal_L23eN domain-containing protein	FVER53263_09171 FVER53590_09171	Gibberella moniliformis (Maize ear and stalk rot fungus) (Fusarium verticillioides)	153	ribosome [GO:0005840]; structural constituent of ribosome [GO:0003735]; translation [GO:0006412]	GO:0003735; GO:0005840; GO:0006412	translation [GO:0006412]	structural constituent of ribosome [GO:0003735]	ribosome [GO:0005840]	PF00276;PF03939;
TRINITY_DN64750_c0_g1_i1	tr|A0A366PDT8|A0A366PDT8_GIBMO	100	8.1e-55	223.4	A0A366PDT8	Uncharacterized protein	FVER53263_08138 FVER53590_08138	Gibberella moniliformis (Maize ear and stalk rot fungus) (Fusarium verticillioides)	458	lipid binding [GO:0008289]	GO:0008289		lipid binding [GO:0008289]		PF01237;
TRINITY_DN19129_c0_g2_i1	tr|A0A2P6V1Z5|A0A2P6V1Z5_9CHLO	100	3.4e-64	254.6	A0A2P6V1Z5	Ubiquitin	C2E20_8281	Micractinium conductrix	128	cytoplasm [GO:0005737]; nucleus [GO:0005634]; ribosome [GO:0005840]; structural constituent of ribosome [GO:0003735]; translation [GO:0006412]	GO:0003735; GO:0005634; GO:0005737; GO:0005840; GO:0006412	translation [GO:0006412]	structural constituent of ribosome [GO:0003735]	cytoplasm [GO:0005737]; nucleus [GO:0005634]; ribosome [GO:0005840]	PF01020;PF00240;
TRINITY_DN6633_c0_g1_i5	tr|A0A2N9HXP1|A0A2N9HXP1_FAGSY	100	1.6e-12	83.2	A0A2N9HXP1	Uncharacterized protein	FSB_LOCUS44392	Fagus sylvatica (Beechnut)	484	DNA binding [GO:0003677]; metal ion binding [GO:0046872]; RNA binding [GO:0003723]	GO:0003677; GO:0003723; GO:0046872		DNA binding [GO:0003677]; metal ion binding [GO:0046872]; RNA binding [GO:0003723]		PF00076;PF16131;
TRINITY_DN1449_c1_g1_i10	tr|A0A2K9VRX7|A0A2K9VRX7_TETTT	100	3.1e-67	266.5	A0A2K9VRX7	Photosystem I assembly protein Ycf3	ycf3 DSG022	Tetragonia tetragonioides (New Zealand spinach) (Tetragonia expansa)	169	chloroplast thylakoid membrane [GO:0009535]; photosynthesis [GO:0015979]	GO:0009535; GO:0015979	photosynthesis [GO:0015979]		chloroplast thylakoid membrane [GO:0009535]	PF00515;
TRINITY_DN26838_c0_g2_i1	tr|A0A2K9VRU3|A0A2K9VRU3_TETTT	100	1.6e-56	229.6	A0A2K9VRU3	NADH-quinone oxidoreductase subunit A (EC 7.1.1.-) (NADH dehydrogenase I subunit A) (NDH-1 subunit A) (NUO1)	ndhC nuoA DSG026	Tetragonia tetragonioides (New Zealand spinach) (Tetragonia expansa)	120	chloroplast [GO:0009507]; integral component of membrane [GO:0016021]; plasma membrane [GO:0005886]; NADH dehydrogenase (ubiquinone) activity [GO:0008137]; quinone binding [GO:0048038]	GO:0005886; GO:0008137; GO:0009507; GO:0016021; GO:0048038		NADH dehydrogenase (ubiquinone) activity [GO:0008137]; quinone binding [GO:0048038]	chloroplast [GO:0009507]; integral component of membrane [GO:0016021]; plasma membrane [GO:0005886]	PF00507;
TRINITY_DN3249_c1_g1_i16	tr|A0A2I7ZAW0|A0A2I7ZAW0_SESPO	100	6.1e-68	268.1	A0A2I7ZAW0	Pre-mRNA-splicing factor 38		Sesuvium portulacastrum (Shoreline sea purslane) (Portulaca portulacastrum)	450	precatalytic spliceosome [GO:0071011]; mRNA splicing, via spliceosome [GO:0000398]	GO:0000398; GO:0071011	mRNA splicing, via spliceosome [GO:0000398]		precatalytic spliceosome [GO:0071011]	PF03371;PF12871;
TRINITY_DN3249_c1_g1_i17	tr|A0A2I7ZAW0|A0A2I7ZAW0_SESPO	100	1.1e-67	267.3	A0A2I7ZAW0	Pre-mRNA-splicing factor 38		Sesuvium portulacastrum (Shoreline sea purslane) (Portulaca portulacastrum)	450	precatalytic spliceosome [GO:0071011]; mRNA splicing, via spliceosome [GO:0000398]	GO:0000398; GO:0071011	mRNA splicing, via spliceosome [GO:0000398]		precatalytic spliceosome [GO:0071011]	PF03371;PF12871;
TRINITY_DN16746_c0_g1_i11	tr|A0A2I7ZAV2|A0A2I7ZAV2_SESPO	100	5.2e-16	95.9	A0A2I7ZAV2	Frigida-interacting protein		Sesuvium portulacastrum (Shoreline sea purslane) (Portulaca portulacastrum)	348	integral component of membrane [GO:0016021]; late endosome [GO:0005770]	GO:0005770; GO:0016021			integral component of membrane [GO:0016021]; late endosome [GO:0005770]	PF14802;
TRINITY_DN16746_c0_g1_i18	tr|A0A2I7ZAV2|A0A2I7ZAV2_SESPO	100	2.2e-17	99.4	A0A2I7ZAV2	Frigida-interacting protein		Sesuvium portulacastrum (Shoreline sea purslane) (Portulaca portulacastrum)	348	integral component of membrane [GO:0016021]; late endosome [GO:0005770]	GO:0005770; GO:0016021			integral component of membrane [GO:0016021]; late endosome [GO:0005770]	PF14802;
TRINITY_DN3142_c0_g1_i23	tr|A0A2I7ZAV0|A0A2I7ZAV0_SESPO	100	2.8e-45	193.4	A0A2I7ZAV0	Calcineurin B-like protein 10		Sesuvium portulacastrum (Shoreline sea purslane) (Portulaca portulacastrum)	252	calcium ion binding [GO:0005509]	GO:0005509		calcium ion binding [GO:0005509]		PF13499;PF13833;
TRINITY_DN3142_c0_g1_i27	tr|A0A2I7ZAV0|A0A2I7ZAV0_SESPO	100	1.6e-70	278.5	A0A2I7ZAV0	Calcineurin B-like protein 10		Sesuvium portulacastrum (Shoreline sea purslane) (Portulaca portulacastrum)	252	calcium ion binding [GO:0005509]	GO:0005509		calcium ion binding [GO:0005509]		PF13499;PF13833;
TRINITY_DN3142_c0_g1_i29	tr|A0A2I7ZAV0|A0A2I7ZAV0_SESPO	100	1.6e-70	278.5	A0A2I7ZAV0	Calcineurin B-like protein 10		Sesuvium portulacastrum (Shoreline sea purslane) (Portulaca portulacastrum)	252	calcium ion binding [GO:0005509]	GO:0005509		calcium ion binding [GO:0005509]		PF13499;PF13833;
TRINITY_DN2157_c0_g1_i1	tr|A0A2I7ZAU6|A0A2I7ZAU6_SESPO	100	9.1e-71	278.5	A0A2I7ZAU6	Ankyrin repeat family protein		Sesuvium portulacastrum (Shoreline sea purslane) (Portulaca portulacastrum)	586	integral component of membrane [GO:0016021]	GO:0016021			integral component of membrane [GO:0016021]	PF00023;PF12796;PF13962;
TRINITY_DN2157_c0_g1_i18	tr|A0A2I7ZAU6|A0A2I7ZAU6_SESPO	100	1.1e-74	290.8	A0A2I7ZAU6	Ankyrin repeat family protein		Sesuvium portulacastrum (Shoreline sea purslane) (Portulaca portulacastrum)	586	integral component of membrane [GO:0016021]	GO:0016021			integral component of membrane [GO:0016021]	PF00023;PF12796;PF13962;
TRINITY_DN2157_c0_g1_i4	tr|A0A2I7ZAU6|A0A2I7ZAU6_SESPO	100	1.3e-79	307.4	A0A2I7ZAU6	Ankyrin repeat family protein		Sesuvium portulacastrum (Shoreline sea purslane) (Portulaca portulacastrum)	586	integral component of membrane [GO:0016021]	GO:0016021			integral component of membrane [GO:0016021]	PF00023;PF12796;PF13962;
TRINITY_DN4273_c0_g1_i52	tr|A0A2I7ZAT4|A0A2I7ZAT4_SESPO	100	4.5e-262	914.4	A0A2I7ZAT4	Non-specific serine/threonine protein kinase (EC 2.7.11.1)		Sesuvium portulacastrum (Shoreline sea purslane) (Portulaca portulacastrum)	462	ATP binding [GO:0005524]; protein serine kinase activity [GO:0106310]; protein threonine kinase activity [GO:0106311]; signal transduction [GO:0007165]	GO:0005524; GO:0007165; GO:0106310; GO:0106311	signal transduction [GO:0007165]	ATP binding [GO:0005524]; protein serine kinase activity [GO:0106310]; protein threonine kinase activity [GO:0106311]		PF03822;PF00069;
TRINITY_DN4273_c0_g1_i76	tr|A0A2I7ZAT4|A0A2I7ZAT4_SESPO	100	2.5e-262	915.2	A0A2I7ZAT4	Non-specific serine/threonine protein kinase (EC 2.7.11.1)		Sesuvium portulacastrum (Shoreline sea purslane) (Portulaca portulacastrum)	462	ATP binding [GO:0005524]; protein serine kinase activity [GO:0106310]; protein threonine kinase activity [GO:0106311]; signal transduction [GO:0007165]	GO:0005524; GO:0007165; GO:0106310; GO:0106311	signal transduction [GO:0007165]	ATP binding [GO:0005524]; protein serine kinase activity [GO:0106310]; protein threonine kinase activity [GO:0106311]		PF03822;PF00069;
TRINITY_DN4273_c0_g1_i77	tr|A0A2I7ZAT4|A0A2I7ZAT4_SESPO	100	7.6e-147	531.2	A0A2I7ZAT4	Non-specific serine/threonine protein kinase (EC 2.7.11.1)		Sesuvium portulacastrum (Shoreline sea purslane) (Portulaca portulacastrum)	462	ATP binding [GO:0005524]; protein serine kinase activity [GO:0106310]; protein threonine kinase activity [GO:0106311]; signal transduction [GO:0007165]	GO:0005524; GO:0007165; GO:0106310; GO:0106311	signal transduction [GO:0007165]	ATP binding [GO:0005524]; protein serine kinase activity [GO:0106310]; protein threonine kinase activity [GO:0106311]		PF03822;PF00069;
TRINITY_DN4974_c1_g1_i1	tr|A0A2I7ZAT2|A0A2I7ZAT2_SESPO	100	8.2e-20	107.5	A0A2I7ZAT2	3'(2'),5'-bisphosphate nucleotidase (EC 3.1.3.7)		Sesuvium portulacastrum (Shoreline sea purslane) (Portulaca portulacastrum)	386	3'(2'),5'-bisphosphate nucleotidase activity [GO:0008441]; metal ion binding [GO:0046872]; inositol phosphate dephosphorylation [GO:0046855]; phosphatidylinositol phosphorylation [GO:0046854]; sulfur compound metabolic process [GO:0006790]	GO:0006790; GO:0008441; GO:0046854; GO:0046855; GO:0046872	inositol phosphate dephosphorylation [GO:0046855]; phosphatidylinositol phosphorylation [GO:0046854]; sulfur compound metabolic process [GO:0006790]	3'(2'),5'-bisphosphate nucleotidase activity [GO:0008441]; metal ion binding [GO:0046872]		PF00459;
TRINITY_DN1524_c0_g1_i2	tr|A0A2I7ZAR3|A0A2I7ZAR3_SESPO	100	2.5e-24	123.6	A0A2I7ZAR3	MYB domain protein 2		Sesuvium portulacastrum (Shoreline sea purslane) (Portulaca portulacastrum)	309	nucleus [GO:0005634]	GO:0005634			nucleus [GO:0005634]	PF00249;
TRINITY_DN11502_c0_g1_i5	tr|A0A2I7ZAQ3|A0A2I7ZAQ3_SESPO	100	6.5e-65	257.7	A0A2I7ZAQ3	SIN3 associated polypeptide P18		Sesuvium portulacastrum (Shoreline sea purslane) (Portulaca portulacastrum)	165						PF06487;
TRINITY_DN116396_c0_g1_i1	tr|A0A2I7ZAQ0|A0A2I7ZAQ0_SESPO	100	1.4e-22	116.3	A0A2I7ZAQ0	WRKY DNA-binding protein 25		Sesuvium portulacastrum (Shoreline sea purslane) (Portulaca portulacastrum)	603	nucleus [GO:0005634]; DNA-binding transcription factor activity [GO:0003700]; sequence-specific DNA binding [GO:0043565]	GO:0003700; GO:0005634; GO:0043565		DNA-binding transcription factor activity [GO:0003700]; sequence-specific DNA binding [GO:0043565]	nucleus [GO:0005634]	PF03106;
TRINITY_DN31694_c2_g1_i2	tr|A0A2I7ZAP6|A0A2I7ZAP6_SESPO	100	2.1e-11	80.5	A0A2I7ZAP6	Phosphatidylinositol 3-kinase (EC 2.7.1.137)		Sesuvium portulacastrum (Shoreline sea purslane) (Portulaca portulacastrum)	815	1-phosphatidylinositol-3-kinase activity [GO:0016303]; ATP binding [GO:0005524]; phosphatidylinositol-mediated signaling [GO:0048015]	GO:0005524; GO:0016303; GO:0048015	phosphatidylinositol-mediated signaling [GO:0048015]	1-phosphatidylinositol-3-kinase activity [GO:0016303]; ATP binding [GO:0005524]		PF00454;PF00792;PF00613;
TRINITY_DN13187_c0_g1_i13	tr|A0A2H5N373|A0A2H5N373_CITUN	100	2.4e-15	92	A0A2H5N373	Uncharacterized protein	CUMW_012840	Citrus unshiu (Satsuma mandarin) (Citrus nobilis var. unshiu)	931	GTP binding [GO:0005525]	GO:0005525		GTP binding [GO:0005525]		PF09585;
TRINITY_DN3851_c0_g2_i5	tr|A0A2G9GCF6|A0A2G9GCF6_9LAMI	100	1.8e-22	115.9	A0A2G9GCF6	DNA-directed RNA polymerase, subunit RPB7.0	CDL12_12965 CDL12_14601 CDL12_24509	Handroanthus impetiginosus	51	DNA binding [GO:0003677]; DNA-directed 5'-3' RNA polymerase activity [GO:0003899]; zinc ion binding [GO:0008270]; transcription, DNA-templated [GO:0006351]	GO:0003677; GO:0003899; GO:0006351; GO:0008270	transcription, DNA-templated [GO:0006351]	DNA binding [GO:0003677]; DNA-directed 5'-3' RNA polymerase activity [GO:0003899]; zinc ion binding [GO:0008270]		PF03604;
TRINITY_DN6572_c1_g1_i6	tr|A0A221LB51|A0A221LB51_SESPO	100	9.3e-46	193.4	A0A221LB51	ABC transporter membrane-spanning/permease subunit		Sesuvium portulacastrum (Shoreline sea purslane) (Portulaca portulacastrum)	264	integral component of membrane [GO:0016021]	GO:0016021			integral component of membrane [GO:0016021]	PF03649;
TRINITY_DN3518_c0_g1_i28	tr|A0A221LB44|A0A221LB44_SESPO	100	1.2e-168	603.2	A0A221LB44	Potassium transporter		Sesuvium portulacastrum (Shoreline sea purslane) (Portulaca portulacastrum)	790	integral component of membrane [GO:0016021]; plasma membrane [GO:0005886]; potassium ion transmembrane transporter activity [GO:0015079]	GO:0005886; GO:0015079; GO:0016021		potassium ion transmembrane transporter activity [GO:0015079]	integral component of membrane [GO:0016021]; plasma membrane [GO:0005886]	PF02705;
TRINITY_DN7052_c0_g1_i1	tr|A0A221LB32|A0A221LB32_SESPO	100	9.9e-171	609.4	A0A221LB32	H(+)-exporting diphosphatase (EC 7.1.3.1)		Sesuvium portulacastrum (Shoreline sea purslane) (Portulaca portulacastrum)	762	integral component of membrane [GO:0016021]; inorganic diphosphatase activity [GO:0004427]; pyrophosphate hydrolysis-driven proton transmembrane transporter activity [GO:0009678]	GO:0004427; GO:0009678; GO:0016021		inorganic diphosphatase activity [GO:0004427]; pyrophosphate hydrolysis-driven proton transmembrane transporter activity [GO:0009678]	integral component of membrane [GO:0016021]	PF03030;
TRINITY_DN6788_c0_g1_i27	tr|A0A221LB30|A0A221LB30_SESPO	100	4.3e-66	261.9	A0A221LB30	Multidrug resistance-associated protein 11 (Fragment)		Sesuvium portulacastrum (Shoreline sea purslane) (Portulaca portulacastrum)	1283	integral component of membrane [GO:0016021]; ATP binding [GO:0005524]; ATPase activity [GO:0016887]; ATPase-coupled transmembrane transporter activity [GO:0042626]	GO:0005524; GO:0016021; GO:0016887; GO:0042626		ATPase activity [GO:0016887]; ATPase-coupled transmembrane transporter activity [GO:0042626]; ATP binding [GO:0005524]	integral component of membrane [GO:0016021]	PF00664;PF00005;
TRINITY_DN6788_c0_g1_i78	tr|A0A221LB30|A0A221LB30_SESPO	100	1.5e-55	226.9	A0A221LB30	Multidrug resistance-associated protein 11 (Fragment)		Sesuvium portulacastrum (Shoreline sea purslane) (Portulaca portulacastrum)	1283	integral component of membrane [GO:0016021]; ATP binding [GO:0005524]; ATPase activity [GO:0016887]; ATPase-coupled transmembrane transporter activity [GO:0042626]	GO:0005524; GO:0016021; GO:0016887; GO:0042626		ATPase activity [GO:0016887]; ATPase-coupled transmembrane transporter activity [GO:0042626]; ATP binding [GO:0005524]	integral component of membrane [GO:0016021]	PF00664;PF00005;
TRINITY_DN39124_c0_g1_i14	tr|A0A221LB24|A0A221LB24_SESPO	100	1.1e-59	240	A0A221LB24	Potassium channel AKT1		Sesuvium portulacastrum (Shoreline sea purslane) (Portulaca portulacastrum)	904	integral component of membrane [GO:0016021]; voltage-gated potassium channel activity [GO:0005249]	GO:0005249; GO:0016021		voltage-gated potassium channel activity [GO:0005249]	integral component of membrane [GO:0016021]	PF12796;PF00027;PF00520;PF11834;
TRINITY_DN35308_c0_g1_i1	tr|A0A221LB22|A0A221LB22_SESPO	100	5.4e-18	100.1	A0A221LB22	ABC transporter ATP-binding protein		Sesuvium portulacastrum (Shoreline sea purslane) (Portulaca portulacastrum)	1260	integral component of membrane [GO:0016021]; ATP binding [GO:0005524]; ATPase activity [GO:0016887]; ATPase-coupled transmembrane transporter activity [GO:0042626]	GO:0005524; GO:0016021; GO:0016887; GO:0042626		ATPase activity [GO:0016887]; ATPase-coupled transmembrane transporter activity [GO:0042626]; ATP binding [GO:0005524]	integral component of membrane [GO:0016021]	PF00664;PF00005;
TRINITY_DN627_c0_g1_i93	tr|A0A221LB21|A0A221LB21_SESPO	100	1.9e-99	373.6	A0A221LB21	ABC-2 type transporter		Sesuvium portulacastrum (Shoreline sea purslane) (Portulaca portulacastrum)	1477	integral component of membrane [GO:0016021]; ATP binding [GO:0005524]; ATPase-coupled transmembrane transporter activity [GO:0042626]	GO:0005524; GO:0016021; GO:0042626		ATPase-coupled transmembrane transporter activity [GO:0042626]; ATP binding [GO:0005524]	integral component of membrane [GO:0016021]	PF01061;PF19055;PF00005;PF14510;PF08370;
TRINITY_DN95213_c0_g1_i1	tr|A0A221LB20|A0A221LB20_SESPO	100	2.8e-09	71.2	A0A221LB20	POT family protein (Fragment)		Sesuvium portulacastrum (Shoreline sea purslane) (Portulaca portulacastrum)	575	integral component of membrane [GO:0016021]; transmembrane transporter activity [GO:0022857]; oligopeptide transport [GO:0006857]	GO:0006857; GO:0016021; GO:0022857	oligopeptide transport [GO:0006857]	transmembrane transporter activity [GO:0022857]	integral component of membrane [GO:0016021]	PF00854;
TRINITY_DN7188_c0_g1_i1	tr|A0A221LB10|A0A221LB10_SESPO	100	0	1856.6	A0A221LB10	Plasma membrane ATPase (EC 7.1.2.1)		Sesuvium portulacastrum (Shoreline sea purslane) (Portulaca portulacastrum)	951	integral component of membrane [GO:0016021]; plasma membrane [GO:0005886]; ATP binding [GO:0005524]; proton-exporting ATPase activity, phosphorylative mechanism [GO:0008553]; proton export across plasma membrane [GO:0120029]	GO:0005524; GO:0005886; GO:0008553; GO:0016021; GO:0120029	proton export across plasma membrane [GO:0120029]	ATP binding [GO:0005524]; proton-exporting ATPase activity, phosphorylative mechanism [GO:0008553]	integral component of membrane [GO:0016021]; plasma membrane [GO:0005886]	PF00690;
TRINITY_DN1748_c2_g1_i1	tr|A0A221LAZ6|A0A221LAZ6_SESPO	100	1.8e-56	229.6	A0A221LAZ6	Multidrug resistance 16		Sesuvium portulacastrum (Shoreline sea purslane) (Portulaca portulacastrum)	1267	integral component of membrane [GO:0016021]; ATP binding [GO:0005524]; ATPase activity [GO:0016887]; ATPase-coupled transmembrane transporter activity [GO:0042626]	GO:0005524; GO:0016021; GO:0016887; GO:0042626		ATPase activity [GO:0016887]; ATPase-coupled transmembrane transporter activity [GO:0042626]; ATP binding [GO:0005524]	integral component of membrane [GO:0016021]	PF00664;PF00005;
TRINITY_DN9812_c0_g1_i9	tr|A0A1V0IND9|A0A1V0IND9_9ROSA	100	7.9e-06	61.6	A0A1V0IND9	Photosystem II CP47 reaction center protein (PSII 47 kDa protein) (Protein CP-47)	psbB	Photinia prionophylla	508	chloroplast [GO:0009507]; integral component of membrane [GO:0016021]; photosystem II [GO:0009523]; thylakoid membrane [GO:0042651]; chlorophyll binding [GO:0016168]; electron transporter, transferring electrons within the cyclic electron transport pathway of photosynthesis activity [GO:0045156]; photosynthetic electron transport in photosystem II [GO:0009772]; protein-chromophore linkage [GO:001…	GO:0009507; GO:0009523; GO:0009772; GO:0016021; GO:0016168; GO:0018298; GO:0042651; GO:0045156	photosynthetic electron transport in photosystem II [GO:0009772]; protein-chromophore linkage [GO:0018298]	chlorophyll binding [GO:0016168]; electron transporter, transferring electrons within the cyclic electron transport pathway of photosynthesis activity [GO:0045156]	chloroplast [GO:0009507]; integral component of membrane [GO:0016021]; photosystem II [GO:0009523]; thylakoid membrane [GO:0042651]	PF00421;
TRINITY_DN362_c2_g1_i1	tr|A0A1U8NH30|A0A1U8NH30_GOSHI	100	7.1e-13	84	A0A1U8NH30	Ubiquitin	LOC107947199 LOC107896338 LOC107908685 LOC107923019 LOC107929795	Gossypium hirsutum (Upland cotton) (Gossypium mexicanum)	128	cytoplasm [GO:0005737]; nucleus [GO:0005634]; ribosome [GO:0005840]; protein tag [GO:0031386]; structural constituent of ribosome [GO:0003735]; ubiquitin protein ligase binding [GO:0031625]; modification-dependent protein catabolic process [GO:0019941]; protein ubiquitination [GO:0016567]; translation [GO:0006412]	GO:0003735; GO:0005634; GO:0005737; GO:0005840; GO:0006412; GO:0016567; GO:0019941; GO:0031386; GO:0031625	modification-dependent protein catabolic process [GO:0019941]; protein ubiquitination [GO:0016567]; translation [GO:0006412]	protein tag [GO:0031386]; structural constituent of ribosome [GO:0003735]; ubiquitin protein ligase binding [GO:0031625]	cytoplasm [GO:0005737]; nucleus [GO:0005634]; ribosome [GO:0005840]	PF01020;PF00240;
TRINITY_DN10893_c0_g2_i2	tr|A0A1U8L5N1|A0A1U8L5N1_GOSHI	100	3.9e-18	102.8	A0A1U8L5N1	DNA-directed RNA polymerases II, IV and V subunit 6A-like	LOC107922778 LOC107904617	Gossypium hirsutum (Upland cotton) (Gossypium mexicanum)	144	RNA polymerase I complex [GO:0005736]; RNA polymerase II, core complex [GO:0005665]; RNA polymerase III complex [GO:0005666]; DNA binding [GO:0003677]; DNA-directed 5'-3' RNA polymerase activity [GO:0003899]; transcription, DNA-templated [GO:0006351]	GO:0003677; GO:0003899; GO:0005665; GO:0005666; GO:0005736; GO:0006351	transcription, DNA-templated [GO:0006351]	DNA binding [GO:0003677]; DNA-directed 5'-3' RNA polymerase activity [GO:0003899]	RNA polymerase I complex [GO:0005736]; RNA polymerase II, core complex [GO:0005665]; RNA polymerase III complex [GO:0005666]	PF01192;
TRINITY_DN2946_c0_g1_i3	tr|A0A1U8J4G4|A0A1U8J4G4_GOSHI	100	3.8e-08	70.1	A0A1U8J4G4	Nucleolar protein 10	LOC107901875	Gossypium hirsutum (Upland cotton) (Gossypium mexicanum)	64	box H/ACA snoRNP complex [GO:0031429]; box H/ACA telomerase RNP complex [GO:0090661]; box H/ACA snoRNA binding [GO:0034513]; telomerase RNA binding [GO:0070034]; rRNA pseudouridine synthesis [GO:0031118]; snRNA pseudouridine synthesis [GO:0031120]	GO:0031118; GO:0031120; GO:0031429; GO:0034513; GO:0070034; GO:0090661	rRNA pseudouridine synthesis [GO:0031118]; snRNA pseudouridine synthesis [GO:0031120]	box H/ACA snoRNA binding [GO:0034513]; telomerase RNA binding [GO:0070034]	box H/ACA snoRNP complex [GO:0031429]; box H/ACA telomerase RNP complex [GO:0090661]	PF04135;
TRINITY_DN126472_c0_g1_i1	tr|A0A1U8AHY2|A0A1U8AHY2_NELNU	100	7.8e-20	107.1	A0A1U8AHY2	aspartate--tRNA ligase, chloroplastic/mitochondrial	LOC104604212	Nelumbo nucifera (Sacred lotus)	661	cytoplasm [GO:0005737]; aminoacyl-tRNA ligase activity [GO:0004812]; ATP binding [GO:0005524]; nucleic acid binding [GO:0003676]; tRNA aminoacylation for protein translation [GO:0006418]	GO:0003676; GO:0004812; GO:0005524; GO:0005737; GO:0006418	tRNA aminoacylation for protein translation [GO:0006418]	aminoacyl-tRNA ligase activity [GO:0004812]; ATP binding [GO:0005524]; nucleic acid binding [GO:0003676]	cytoplasm [GO:0005737]	PF02938;PF00152;PF01336;
TRINITY_DN3862_c1_g2_i4	tr|A0A1S4CIB4|A0A1S4CIB4_TOBAC	100	3.1e-06	62.4	A0A1S4CIB4	protein Brevis radix-like 1	LOC107819163	Nicotiana tabacum (Common tobacco)	335						PF08381;PF13713;
TRINITY_DN20800_c1_g1_i1	tr|A0A1L7VER7|A0A1L7VER7_FUSPR	100	3.1e-34	154.5	A0A1L7VER7	Related to acetylxylan esterase	FPRO_06864	Fusarium proliferatum (strain ET1) (Orchid endophyte fungus)	244						PF13472;
TRINITY_DN6975_c1_g1_i8	tr|A0A1L5JKD7|A0A1L5JKD7_SESPO	100	3.5e-105	391.3	A0A1L5JKD7	Serine/threonine-protein phosphatase (EC 3.1.3.16)		Sesuvium portulacastrum (Shoreline sea purslane) (Portulaca portulacastrum)	306	protein serine phosphatase activity [GO:0106306]; protein threonine phosphatase activity [GO:0106307]	GO:0106306; GO:0106307		protein serine phosphatase activity [GO:0106306]; protein threonine phosphatase activity [GO:0106307]		PF00149;
TRINITY_DN6975_c1_g1_i9	tr|A0A1L5JKD7|A0A1L5JKD7_SESPO	100	2.9e-108	404.1	A0A1L5JKD7	Serine/threonine-protein phosphatase (EC 3.1.3.16)		Sesuvium portulacastrum (Shoreline sea purslane) (Portulaca portulacastrum)	306	protein serine phosphatase activity [GO:0106306]; protein threonine phosphatase activity [GO:0106307]	GO:0106306; GO:0106307		protein serine phosphatase activity [GO:0106306]; protein threonine phosphatase activity [GO:0106307]		PF00149;
TRINITY_DN5642_c0_g2_i1	tr|A0A1L5JKD6|A0A1L5JKD6_SESPO	100	2.3e-22	115.5	A0A1L5JKD6	Vacuolar fusion protein MON1 homolog		Sesuvium portulacastrum (Shoreline sea purslane) (Portulaca portulacastrum)	612	protein targeting to vacuole [GO:0006623]; vesicle-mediated transport [GO:0016192]	GO:0006623; GO:0016192	protein targeting to vacuole [GO:0006623]; vesicle-mediated transport [GO:0016192]			PF19036;PF19037;PF19038;
TRINITY_DN728_c0_g1_i10	tr|A0A1L5JKD3|A0A1L5JKD3_SESPO	100	3.2e-67	268.1	A0A1L5JKD3	Polypyrimidine tract-binding protein 1		Sesuvium portulacastrum (Shoreline sea purslane) (Portulaca portulacastrum)	458	RNA binding [GO:0003723]	GO:0003723		RNA binding [GO:0003723]		PF00076;PF11835;
TRINITY_DN728_c0_g1_i13	tr|A0A1L5JKD3|A0A1L5JKD3_SESPO	100	3.1e-67	268.1	A0A1L5JKD3	Polypyrimidine tract-binding protein 1		Sesuvium portulacastrum (Shoreline sea purslane) (Portulaca portulacastrum)	458	RNA binding [GO:0003723]	GO:0003723		RNA binding [GO:0003723]		PF00076;PF11835;
TRINITY_DN728_c0_g1_i30	tr|A0A1L5JKD3|A0A1L5JKD3_SESPO	100	3.1e-67	268.1	A0A1L5JKD3	Polypyrimidine tract-binding protein 1		Sesuvium portulacastrum (Shoreline sea purslane) (Portulaca portulacastrum)	458	RNA binding [GO:0003723]	GO:0003723		RNA binding [GO:0003723]		PF00076;PF11835;
TRINITY_DN728_c0_g1_i50	tr|A0A1L5JKD3|A0A1L5JKD3_SESPO	100	3.2e-67	268.1	A0A1L5JKD3	Polypyrimidine tract-binding protein 1		Sesuvium portulacastrum (Shoreline sea purslane) (Portulaca portulacastrum)	458	RNA binding [GO:0003723]	GO:0003723		RNA binding [GO:0003723]		PF00076;PF11835;
TRINITY_DN728_c0_g1_i69	tr|A0A1L5JKD3|A0A1L5JKD3_SESPO	100	3e-67	268.1	A0A1L5JKD3	Polypyrimidine tract-binding protein 1		Sesuvium portulacastrum (Shoreline sea purslane) (Portulaca portulacastrum)	458	RNA binding [GO:0003723]	GO:0003723		RNA binding [GO:0003723]		PF00076;PF11835;
TRINITY_DN728_c0_g1_i9	tr|A0A1L5JKD3|A0A1L5JKD3_SESPO	100	3.1e-67	268.1	A0A1L5JKD3	Polypyrimidine tract-binding protein 1		Sesuvium portulacastrum (Shoreline sea purslane) (Portulaca portulacastrum)	458	RNA binding [GO:0003723]	GO:0003723		RNA binding [GO:0003723]		PF00076;PF11835;
TRINITY_DN1554_c2_g2_i1	tr|A0A1L5JKC7|A0A1L5JKC7_SESPO	100	8.3e-217	763.1	A0A1L5JKC7	Actin		Sesuvium portulacastrum (Shoreline sea purslane) (Portulaca portulacastrum)	377	cytoskeleton [GO:0005856]; ATP binding [GO:0005524]	GO:0005524; GO:0005856		ATP binding [GO:0005524]	cytoskeleton [GO:0005856]	PF00022;
TRINITY_DN8531_c0_g1_i24	tr|A0A1L5JKC4|A0A1L5JKC4_SESPO	100	1.4e-08	69.3	A0A1L5JKC4	Helicase		Sesuvium portulacastrum (Shoreline sea purslane) (Portulaca portulacastrum)	1430	ATP binding [GO:0005524]; nucleic acid binding [GO:0003676]; RNA helicase activity [GO:0003724]	GO:0003676; GO:0003724; GO:0005524		ATP binding [GO:0005524]; nucleic acid binding [GO:0003676]; RNA helicase activity [GO:0003724]		PF00270;PF04408;PF00271;PF07717;
TRINITY_DN1384_c0_g2_i4	tr|A0A1L5JKC2|A0A1L5JKC2_SESPO	100	1.2e-215	758.8	A0A1L5JKC2	Tubulin alpha chain		Sesuvium portulacastrum (Shoreline sea purslane) (Portulaca portulacastrum)	451	microtubule [GO:0005874]; GTP binding [GO:0005525]; GTPase activity [GO:0003924]; structural constituent of cytoskeleton [GO:0005200]; transferase activity [GO:0016740]; microtubule-based process [GO:0007017]	GO:0003924; GO:0005200; GO:0005525; GO:0005874; GO:0007017; GO:0016740	microtubule-based process [GO:0007017]	GTPase activity [GO:0003924]; GTP binding [GO:0005525]; structural constituent of cytoskeleton [GO:0005200]; transferase activity [GO:0016740]	microtubule [GO:0005874]	PF00091;PF03953;
TRINITY_DN118507_c0_g1_i1	tr|A0A1L5JKB5|A0A1L5JKB5_SESPO	100	5.3e-78	300.4	A0A1L5JKB5	Tubulin beta chain		Sesuvium portulacastrum (Shoreline sea purslane) (Portulaca portulacastrum)	445	microtubule [GO:0005874]; GTP binding [GO:0005525]; GTPase activity [GO:0003924]; structural constituent of cytoskeleton [GO:0005200]; microtubule-based process [GO:0007017]	GO:0003924; GO:0005200; GO:0005525; GO:0005874; GO:0007017	microtubule-based process [GO:0007017]	GTPase activity [GO:0003924]; GTP binding [GO:0005525]; structural constituent of cytoskeleton [GO:0005200]	microtubule [GO:0005874]	PF00091;PF03953;
TRINITY_DN116345_c0_g1_i1	tr|A0A1L5JKB5|A0A1L5JKB5_SESPO	100	4e-62	247.3	A0A1L5JKB5	Tubulin beta chain		Sesuvium portulacastrum (Shoreline sea purslane) (Portulaca portulacastrum)	445	microtubule [GO:0005874]; GTP binding [GO:0005525]; GTPase activity [GO:0003924]; structural constituent of cytoskeleton [GO:0005200]; microtubule-based process [GO:0007017]	GO:0003924; GO:0005200; GO:0005525; GO:0005874; GO:0007017	microtubule-based process [GO:0007017]	GTPase activity [GO:0003924]; GTP binding [GO:0005525]; structural constituent of cytoskeleton [GO:0005200]	microtubule [GO:0005874]	PF00091;PF03953;
TRINITY_DN1932_c1_g1_i8	tr|A0A1L5JKB0|A0A1L5JKB0_SESPO	100	7e-72	280.4	A0A1L5JKB0	TATA-box binding protein		Sesuvium portulacastrum (Shoreline sea purslane) (Portulaca portulacastrum)	200	nucleus [GO:0005634]; DNA binding [GO:0003677]; DNA-templated transcription, initiation [GO:0006352]	GO:0003677; GO:0005634; GO:0006352	DNA-templated transcription, initiation [GO:0006352]	DNA binding [GO:0003677]	nucleus [GO:0005634]	PF00352;
TRINITY_DN1932_c1_g1_i9	tr|A0A1L5JKB0|A0A1L5JKB0_SESPO	100	5.3e-72	281.2	A0A1L5JKB0	TATA-box binding protein		Sesuvium portulacastrum (Shoreline sea purslane) (Portulaca portulacastrum)	200	nucleus [GO:0005634]; DNA binding [GO:0003677]; DNA-templated transcription, initiation [GO:0006352]	GO:0003677; GO:0005634; GO:0006352	DNA-templated transcription, initiation [GO:0006352]	DNA binding [GO:0003677]	nucleus [GO:0005634]	PF00352;
TRINITY_DN4892_c0_g1_i5	tr|A0A1L5JKA4|A0A1L5JKA4_SESPO	100	1.7e-48	203	A0A1L5JKA4	Elongation factor 1-alpha		Sesuvium portulacastrum (Shoreline sea purslane) (Portulaca portulacastrum)	447	GTP binding [GO:0005525]; GTPase activity [GO:0003924]; translation elongation factor activity [GO:0003746]	GO:0003746; GO:0003924; GO:0005525		GTPase activity [GO:0003924]; GTP binding [GO:0005525]; translation elongation factor activity [GO:0003746]		PF00009;PF03144;PF03143;
TRINITY_DN37747_c0_g1_i1	tr|A0A1J3F2Q6|A0A1J3F2Q6_NOCCA	100	2.1e-146	528.1	A0A1J3F2Q6	Tubulin alpha chain	GA_TR15575_c1_g1_i1_g.47587 LC_TR15523_c0_g1_i1_g.53261 LE_TR18834_c0_g1_i1_g.60401 MP_TR5290_c0_g1_i1_g.14674	Noccaea caerulescens (Alpine penny-cress) (Thlaspi caerulescens)	452	microtubule [GO:0005874]; GTP binding [GO:0005525]; GTPase activity [GO:0003924]; structural constituent of cytoskeleton [GO:0005200]; microtubule-based process [GO:0007017]	GO:0003924; GO:0005200; GO:0005525; GO:0005874; GO:0007017	microtubule-based process [GO:0007017]	GTPase activity [GO:0003924]; GTP binding [GO:0005525]; structural constituent of cytoskeleton [GO:0005200]	microtubule [GO:0005874]	PF00091;PF03953;
TRINITY_DN652_c0_g1_i2	tr|A0A191VJY4|A0A191VJY4_9GENT	100	1.5e-228	804.7	A0A191VJY4	NADH dehydrogenase subunit 7	nad7	Rhazya stricta	394	mitochondrion [GO:0005739]; NAD binding [GO:0051287]; oxidoreductase activity, acting on NAD(P)H [GO:0016651]; quinone binding [GO:0048038]	GO:0005739; GO:0016651; GO:0048038; GO:0051287		NAD binding [GO:0051287]; oxidoreductase activity, acting on NAD(P)H [GO:0016651]; quinone binding [GO:0048038]	mitochondrion [GO:0005739]	PF00346;
TRINITY_DN2068_c0_g1_i48	tr|A0A151U6G2|A0A151U6G2_CAJCA	100	9.1e-11	77	A0A151U6G2	Serine/threonine-protein kinase HT1	KK1_007504	Cajanus cajan (Pigeon pea) (Cajanus indicus)	583	ATP binding [GO:0005524]; protein kinase activity [GO:0004672]	GO:0004672; GO:0005524		ATP binding [GO:0005524]; protein kinase activity [GO:0004672]		PF07714;
TRINITY_DN7429_c0_g1_i4	tr|A0A140F7K1|A0A140F7K1_9CARY	100	2.9e-36	162.2	A0A140F7K1	Putative LOV domain-containing protein		Sesuvium verrucosum	615	photoreceptor activity [GO:0009881]; protein ubiquitination [GO:0016567]; protein-chromophore linkage [GO:0018298]; response to stimulus [GO:0050896]; rhythmic process [GO:0048511]	GO:0009881; GO:0016567; GO:0018298; GO:0048511; GO:0050896	protein-chromophore linkage [GO:0018298]; protein ubiquitination [GO:0016567]; response to stimulus [GO:0050896]; rhythmic process [GO:0048511]	photoreceptor activity [GO:0009881]		PF12937;PF07646;PF13426;
TRINITY_DN8805_c1_g1_i1	tr|A0A126WWA4|A0A126WWA4_9CARY	100	0	1147.1	A0A126WWA4	Putative LOV domain-containing protein		Sesuvium verrucosum	982	ATP binding [GO:0005524]; photoreceptor activity [GO:0009881]; protein kinase activity [GO:0004672]; protein-chromophore linkage [GO:0018298]; response to stimulus [GO:0050896]	GO:0004672; GO:0005524; GO:0009881; GO:0018298; GO:0050896	protein-chromophore linkage [GO:0018298]; response to stimulus [GO:0050896]	ATP binding [GO:0005524]; photoreceptor activity [GO:0009881]; protein kinase activity [GO:0004672]		PF13426;PF00069;
TRINITY_DN8805_c1_g1_i5	tr|A0A126WWA4|A0A126WWA4_9CARY	100	0	1147.9	A0A126WWA4	Putative LOV domain-containing protein		Sesuvium verrucosum	982	ATP binding [GO:0005524]; photoreceptor activity [GO:0009881]; protein kinase activity [GO:0004672]; protein-chromophore linkage [GO:0018298]; response to stimulus [GO:0050896]	GO:0004672; GO:0005524; GO:0009881; GO:0018298; GO:0050896	protein-chromophore linkage [GO:0018298]; response to stimulus [GO:0050896]	ATP binding [GO:0005524]; photoreceptor activity [GO:0009881]; protein kinase activity [GO:0004672]		PF13426;PF00069;
TRINITY_DN1346_c2_g1_i4	tr|A0A126WWA4|A0A126WWA4_9CARY	100	3.5e-236	827.4	A0A126WWA4	Putative LOV domain-containing protein		Sesuvium verrucosum	982	ATP binding [GO:0005524]; photoreceptor activity [GO:0009881]; protein kinase activity [GO:0004672]; protein-chromophore linkage [GO:0018298]; response to stimulus [GO:0050896]	GO:0004672; GO:0005524; GO:0009881; GO:0018298; GO:0050896	protein-chromophore linkage [GO:0018298]; response to stimulus [GO:0050896]	ATP binding [GO:0005524]; photoreceptor activity [GO:0009881]; protein kinase activity [GO:0004672]		PF13426;PF00069;
TRINITY_DN2031_c0_g1_i9	tr|A0A0K9S224|A0A0K9S224_SPIOL	100	2.5e-18	104.4	A0A0K9S224	Mitochondrial pyruvate carrier	SOVF_003510	Spinacia oleracea (Spinach)	109	integral component of mitochondrial inner membrane [GO:0031305]; pyruvate transmembrane transporter activity [GO:0050833]; mitochondrial pyruvate transmembrane transport [GO:0006850]	GO:0006850; GO:0031305; GO:0050833	mitochondrial pyruvate transmembrane transport [GO:0006850]	pyruvate transmembrane transporter activity [GO:0050833]	integral component of mitochondrial inner membrane [GO:0031305]	PF03650;
TRINITY_DN10898_c0_g1_i31	tr|A0A0K9S1N5|A0A0K9S1N5_SPIOL	100	2.6e-31	147.5	A0A0K9S1N5	Importin N-terminal domain-containing protein	SOVF_004570	Spinacia oleracea (Spinach)	981	cytoplasm [GO:0005737]; small GTPase binding [GO:0031267]; protein import into nucleus [GO:0006606]	GO:0005737; GO:0006606; GO:0031267	protein import into nucleus [GO:0006606]	small GTPase binding [GO:0031267]	cytoplasm [GO:0005737]	PF03810;PF08389;
TRINITY_DN50300_c0_g1_i1	tr|A0A0K9S1G7|A0A0K9S1G7_SPIOL	100	1.6e-09	72	A0A0K9S1G7	Rab-GAP TBC domain-containing protein	SOVF_010310	Spinacia oleracea (Spinach)	660	GTPase activator activity [GO:0005096]; activation of GTPase activity [GO:0090630]; intracellular protein transport [GO:0006886]	GO:0005096; GO:0006886; GO:0090630	activation of GTPase activity [GO:0090630]; intracellular protein transport [GO:0006886]	GTPase activator activity [GO:0005096]		PF12068;PF00566;
TRINITY_DN11660_c0_g1_i1	tr|A0A0K9RVA5|A0A0K9RVA5_SPIOL	100	1.3e-73	287	A0A0K9RVA5	AP complex subunit sigma	SOVF_024600	Spinacia oleracea (Spinach)	142	intracellular membrane-bounded organelle [GO:0043231]; membrane [GO:0016020]; intracellular protein transport [GO:0006886]; vesicle-mediated transport [GO:0016192]	GO:0006886; GO:0016020; GO:0016192; GO:0043231	intracellular protein transport [GO:0006886]; vesicle-mediated transport [GO:0016192]		intracellular membrane-bounded organelle [GO:0043231]; membrane [GO:0016020]	PF01217;
TRINITY_DN108299_c0_g1_i1	tr|A0A0K9RSG5|A0A0K9RSG5_SPIOL	100	2.4e-16	94.7	A0A0K9RSG5	ENTH domain-containing protein (Fragment)	SOVF_040390	Spinacia oleracea (Spinach)	582	clathrin-coated pit [GO:0005905]; clathrin-coated vesicle [GO:0030136]; Golgi apparatus [GO:0005794]; 1-phosphatidylinositol binding [GO:0005545]; clathrin heavy chain binding [GO:0032050]; phosphatidylinositol-4,5-bisphosphate binding [GO:0005546]; SNARE binding [GO:0000149]; clathrin coat assembly [GO:0048268]; clathrin-dependent endocytosis [GO:0072583]; vesicle budding from membrane [GO:00069…	GO:0000149; GO:0005545; GO:0005546; GO:0005794; GO:0005905; GO:0006900; GO:0030136; GO:0032050; GO:0048268; GO:0072583	clathrin coat assembly [GO:0048268]; clathrin-dependent endocytosis [GO:0072583]; vesicle budding from membrane [GO:0006900]	1-phosphatidylinositol binding [GO:0005545]; clathrin heavy chain binding [GO:0032050]; phosphatidylinositol-4,5-bisphosphate binding [GO:0005546]; SNARE binding [GO:0000149]	clathrin-coated pit [GO:0005905]; clathrin-coated vesicle [GO:0030136]; Golgi apparatus [GO:0005794]	PF07651;
TRINITY_DN28549_c0_g1_i1	tr|A0A0K9RRL9|A0A0K9RRL9_SPIOL	100	1.7e-33	153.7	A0A0K9RRL9	RING-type domain-containing protein	SOVF_042850	Spinacia oleracea (Spinach)	474	integral component of membrane [GO:0016021]; ubiquitin protein ligase activity [GO:0061630]; positive regulation of ERAD pathway [GO:1904294]	GO:0016021; GO:0061630; GO:1904294	positive regulation of ERAD pathway [GO:1904294]	ubiquitin protein ligase activity [GO:0061630]	integral component of membrane [GO:0016021]
TRINITY_DN8538_c0_g3_i1	tr|A0A0K9RKW8|A0A0K9RKW8_SPIOL	100	4.4e-06	64.3	A0A0K9RKW8	Non-specific serine/threonine protein kinase (EC 2.7.11.1)	SOVF_055040	Spinacia oleracea (Spinach)	422	ATP binding [GO:0005524]; protein serine kinase activity [GO:0106310]; protein threonine kinase activity [GO:0106311]	GO:0005524; GO:0106310; GO:0106311		ATP binding [GO:0005524]; protein serine kinase activity [GO:0106310]; protein threonine kinase activity [GO:0106311]		PF00069;
TRINITY_DN21913_c2_g1_i1	tr|A0A0K9RJ46|A0A0K9RJ46_SPIOL	100	4.6e-15	90.5	A0A0K9RJ46	WRKY domain-containing protein	SOVF_060460	Spinacia oleracea (Spinach)	389	nucleus [GO:0005634]; DNA-binding transcription factor activity [GO:0003700]; transcription regulatory region sequence-specific DNA binding [GO:0000976]	GO:0000976; GO:0003700; GO:0005634		DNA-binding transcription factor activity [GO:0003700]; transcription regulatory region sequence-specific DNA binding [GO:0000976]	nucleus [GO:0005634]	PF03106;
TRINITY_DN10267_c0_g1_i3	tr|A0A0K9RHU8|A0A0K9RHU8_SPIOL	100	1.3e-33	155.6	A0A0K9RHU8	5'-deoxynucleotidase (EC 3.1.3.89) (Fragment)	SOVF_065230	Spinacia oleracea (Spinach)	169	cytoplasm [GO:0005737]; 5'-deoxynucleotidase activity [GO:0002953]; ATP binding [GO:0005524]	GO:0002953; GO:0005524; GO:0005737		5'-deoxynucleotidase activity [GO:0002953]; ATP binding [GO:0005524]	cytoplasm [GO:0005737]	PF13023;
TRINITY_DN10267_c0_g1_i4	tr|A0A0K9RHU8|A0A0K9RHU8_SPIOL	100	1.3e-33	155.6	A0A0K9RHU8	5'-deoxynucleotidase (EC 3.1.3.89) (Fragment)	SOVF_065230	Spinacia oleracea (Spinach)	169	cytoplasm [GO:0005737]; 5'-deoxynucleotidase activity [GO:0002953]; ATP binding [GO:0005524]	GO:0002953; GO:0005524; GO:0005737		5'-deoxynucleotidase activity [GO:0002953]; ATP binding [GO:0005524]	cytoplasm [GO:0005737]	PF13023;
TRINITY_DN10003_c0_g3_i1	tr|A0A0K9R9D3|A0A0K9R9D3_SPIOL	100	1.5e-17	101.3	A0A0K9R9D3	Uncharacterized protein	SOVF_092120	Spinacia oleracea (Spinach)	144	cytoplasm [GO:0005737]; nucleus [GO:0005634]; TRAPP complex [GO:0030008]; endoplasmic reticulum to Golgi vesicle-mediated transport [GO:0006888]	GO:0005634; GO:0005737; GO:0006888; GO:0030008	endoplasmic reticulum to Golgi vesicle-mediated transport [GO:0006888]		cytoplasm [GO:0005737]; nucleus [GO:0005634]; TRAPP complex [GO:0030008]	PF04628;
TRINITY_DN11592_c0_g4_i2	tr|A0A0K9R6L1|A0A0K9R6L1_SPIOL	100	3.2e-25	126.7	A0A0K9R6L1	Pyruvate kinase (EC 2.7.1.40)	SOVF_105980	Spinacia oleracea (Spinach)	584	chloroplast stroma [GO:0009570]; cytoplasm [GO:0005737]; ATP binding [GO:0005524]; kinase activity [GO:0016301]; magnesium ion binding [GO:0000287]; potassium ion binding [GO:0030955]; pyruvate kinase activity [GO:0004743]; glycolytic process [GO:0006096]	GO:0000287; GO:0004743; GO:0005524; GO:0005737; GO:0006096; GO:0009570; GO:0016301; GO:0030955	glycolytic process [GO:0006096]	ATP binding [GO:0005524]; kinase activity [GO:0016301]; magnesium ion binding [GO:0000287]; potassium ion binding [GO:0030955]; pyruvate kinase activity [GO:0004743]	chloroplast stroma [GO:0009570]; cytoplasm [GO:0005737]	PF00224;PF02887;
TRINITY_DN3840_c1_g1_i2	tr|A0A0K9R4Q7|A0A0K9R4Q7_SPIOL	100	2.4e-07	68.2	A0A0K9R4Q7	Uncharacterized protein	SOVF_113530	Spinacia oleracea (Spinach)	81	integral component of membrane [GO:0016021]	GO:0016021			integral component of membrane [GO:0016021]	PF15159;
TRINITY_DN4261_c0_g2_i1	tr|A0A0K9R1K3|A0A0K9R1K3_SPIOL	100	6.1e-10	75.1	A0A0K9R1K3	Non-specific serine/threonine protein kinase (EC 2.7.11.1)	SOVF_122500	Spinacia oleracea (Spinach)	513	cytoplasm [GO:0005737]; nucleus [GO:0005634]; ATP binding [GO:0005524]; protein serine kinase activity [GO:0106310]; protein serine/threonine kinase activity [GO:0004674]; protein threonine kinase activity [GO:0106311]; intracellular signal transduction [GO:0035556]; protein phosphorylation [GO:0006468]	GO:0004674; GO:0005524; GO:0005634; GO:0005737; GO:0006468; GO:0035556; GO:0106310; GO:0106311	intracellular signal transduction [GO:0035556]; protein phosphorylation [GO:0006468]	ATP binding [GO:0005524]; protein serine/threonine kinase activity [GO:0004674]; protein serine kinase activity [GO:0106310]; protein threonine kinase activity [GO:0106311]	cytoplasm [GO:0005737]; nucleus [GO:0005634]	PF02149;PF00069;PF00627;
TRINITY_DN15306_c0_g1_i1	tr|A0A0K9R1F3|A0A0K9R1F3_SPIOL	100	3.4e-10	75.1	A0A0K9R1F3	MFS domain-containing protein	SOVF_122960	Spinacia oleracea (Spinach)	536	integral component of membrane [GO:0016021]; inorganic phosphate transmembrane transporter activity [GO:0005315]; symporter activity [GO:0015293]; phosphate ion transport [GO:0006817]	GO:0005315; GO:0006817; GO:0015293; GO:0016021	phosphate ion transport [GO:0006817]	inorganic phosphate transmembrane transporter activity [GO:0005315]; symporter activity [GO:0015293]	integral component of membrane [GO:0016021]	PF00083;
TRINITY_DN15306_c0_g1_i2	tr|A0A0K9R1F3|A0A0K9R1F3_SPIOL	100	1.9e-10	75.1	A0A0K9R1F3	MFS domain-containing protein	SOVF_122960	Spinacia oleracea (Spinach)	536	integral component of membrane [GO:0016021]; inorganic phosphate transmembrane transporter activity [GO:0005315]; symporter activity [GO:0015293]; phosphate ion transport [GO:0006817]	GO:0005315; GO:0006817; GO:0015293; GO:0016021	phosphate ion transport [GO:0006817]	inorganic phosphate transmembrane transporter activity [GO:0005315]; symporter activity [GO:0015293]	integral component of membrane [GO:0016021]	PF00083;
TRINITY_DN20546_c0_g2_i5	tr|A0A0K9QK54|A0A0K9QK54_SPIOL	100	2.2e-25	128.6	A0A0K9QK54	LOB domain-containing protein	SOVF_170200	Spinacia oleracea (Spinach)	123						PF03195;
TRINITY_DN5450_c0_g1_i14	tr|A0A0K9QJD7|A0A0K9QJD7_SPIOL	100	6.6e-13	84.3	A0A0K9QJD7	Alba domain-containing protein	SOVF_177640	Spinacia oleracea (Spinach)	263	RNA binding [GO:0003723]	GO:0003723		RNA binding [GO:0003723]		PF01918;
TRINITY_DN3393_c0_g2_i1	tr|A0A0J8E385|A0A0J8E385_BETVU	100	9e-29	137.5	A0A0J8E385	Conserved oligomeric Golgi complex subunit 6 (COG complex subunit 6) (Component of oligomeric Golgi complex 6)	BVRB_5g126010	Beta vulgaris subsp. vulgaris	692	cytosol [GO:0005829]; Golgi membrane [GO:0000139]; Golgi transport complex [GO:0017119]; intra-Golgi vesicle-mediated transport [GO:0006891]; protein transport [GO:0015031]	GO:0000139; GO:0005829; GO:0006891; GO:0015031; GO:0017119	intra-Golgi vesicle-mediated transport [GO:0006891]; protein transport [GO:0015031]		cytosol [GO:0005829]; Golgi membrane [GO:0000139]; Golgi transport complex [GO:0017119]	PF06419;
TRINITY_DN36664_c0_g1_i10	tr|A0A0G2UZ01|A0A0G2UZ01_9CARY	100	2.1e-68	271.2	A0A0G2UZ01	Stizolobate synthase (EC 1.13.11.29) (Fragment)		Sesuvium verrucosum	260	ferrous iron binding [GO:0008198]; stizolobate synthase activity [GO:0050297]; zinc ion binding [GO:0008270]; cellular aromatic compound metabolic process [GO:0006725]	GO:0006725; GO:0008198; GO:0008270; GO:0050297	cellular aromatic compound metabolic process [GO:0006725]	ferrous iron binding [GO:0008198]; stizolobate synthase activity [GO:0050297]; zinc ion binding [GO:0008270]		PF02900;
TRINITY_DN36664_c0_g1_i4	tr|A0A0G2UZ01|A0A0G2UZ01_9CARY	100	2.2e-108	403.7	A0A0G2UZ01	Stizolobate synthase (EC 1.13.11.29) (Fragment)		Sesuvium verrucosum	260	ferrous iron binding [GO:0008198]; stizolobate synthase activity [GO:0050297]; zinc ion binding [GO:0008270]; cellular aromatic compound metabolic process [GO:0006725]	GO:0006725; GO:0008198; GO:0008270; GO:0050297	cellular aromatic compound metabolic process [GO:0006725]	ferrous iron binding [GO:0008198]; stizolobate synthase activity [GO:0050297]; zinc ion binding [GO:0008270]		PF02900;
TRINITY_DN36664_c0_g1_i8	tr|A0A0G2UZ01|A0A0G2UZ01_9CARY	100	2.4e-68	271.2	A0A0G2UZ01	Stizolobate synthase (EC 1.13.11.29) (Fragment)		Sesuvium verrucosum	260	ferrous iron binding [GO:0008198]; stizolobate synthase activity [GO:0050297]; zinc ion binding [GO:0008270]; cellular aromatic compound metabolic process [GO:0006725]	GO:0006725; GO:0008198; GO:0008270; GO:0050297	cellular aromatic compound metabolic process [GO:0006725]	ferrous iron binding [GO:0008198]; stizolobate synthase activity [GO:0050297]; zinc ion binding [GO:0008270]		PF02900;
TRINITY_DN36664_c0_g1_i9	tr|A0A0G2UZ01|A0A0G2UZ01_9CARY	100	8.8e-109	405.2	A0A0G2UZ01	Stizolobate synthase (EC 1.13.11.29) (Fragment)		Sesuvium verrucosum	260	ferrous iron binding [GO:0008198]; stizolobate synthase activity [GO:0050297]; zinc ion binding [GO:0008270]; cellular aromatic compound metabolic process [GO:0006725]	GO:0006725; GO:0008198; GO:0008270; GO:0050297	cellular aromatic compound metabolic process [GO:0006725]	ferrous iron binding [GO:0008198]; stizolobate synthase activity [GO:0050297]; zinc ion binding [GO:0008270]		PF02900;
TRINITY_DN2910_c0_g1_i14	tr|A0A0D3FEJ4|A0A0D3FEJ4_9ORYZ	100	1.9e-42	182.6	A0A0D3FEJ4	Elongation factor 1-alpha		Oryza barthii	460	GTP binding [GO:0005525]; GTPase activity [GO:0003924]; translation elongation factor activity [GO:0003746]	GO:0003746; GO:0003924; GO:0005525		GTPase activity [GO:0003924]; GTP binding [GO:0005525]; translation elongation factor activity [GO:0003746]		PF00009;PF03144;PF03143;
TRINITY_DN735_c0_g1_i44	tr|A0A068V7Q4|A0A068V7Q4_COFCA	100	2.3e-07	67.8	A0A068V7Q4	RRM domain-containing protein	GSCOC_T00019309001	Coffea canephora (Robusta coffee)	270	RNA binding [GO:0003723]	GO:0003723		RNA binding [GO:0003723]		PF00076;
TRINITY_DN23212_c1_g1_i1	tr|A0A068UNX1|A0A068UNX1_COFCA	100	1.6e-09	73.2	A0A068UNX1	HIT domain-containing protein	GSCOC_T00030473001	Coffea canephora (Robusta coffee)	189	catalytic activity [GO:0003824]	GO:0003824		catalytic activity [GO:0003824]
TRINITY_DN13865_c0_g1_i1	tr|A0A067NYT5|A0A067NYT5_PLEOS	100	2e-147	531.9	A0A067NYT5	Uncharacterized protein	PLEOSDRAFT_1087719	Pleurotus ostreatus PC15	654	ATP binding [GO:0005524]; ATPase activity [GO:0016887]	GO:0005524; GO:0016887		ATPase activity [GO:0016887]; ATP binding [GO:0005524]		PF00012;
TRINITY_DN40979_c2_g1_i1	tr|A0A067NR75|A0A067NR75_PLEOS	100	5.1e-56	226.9	A0A067NR75	Ubiquitin-like domain-containing protein	PLEOSDRAFT_1113129	Pleurotus ostreatus PC15	159	ribosome [GO:0005840]; metal ion binding [GO:0046872]; structural constituent of ribosome [GO:0003735]; translation [GO:0006412]	GO:0003735; GO:0005840; GO:0006412; GO:0046872	translation [GO:0006412]	metal ion binding [GO:0046872]; structural constituent of ribosome [GO:0003735]	ribosome [GO:0005840]	PF01599;PF00240;
TRINITY_DN13865_c0_g1_i5	tr|A0A067N792|A0A067N792_PLEOS	100	8.9e-155	556.2	A0A067N792	Endoplasmic reticulum chaperone BiP (EC 3.6.4.10) (Immunoglobulin heavy chain-binding protein homolog)	PLEOSDRAFT_62237	Pleurotus ostreatus PC15	673	cortical endoplasmic reticulum lumen [GO:0099021]; nuclear membrane [GO:0031965]; perinuclear endoplasmic reticulum lumen [GO:0099020]; ATP binding [GO:0005524]; ATPase activity [GO:0016887]; IRE1-mediated unfolded protein response [GO:0036498]	GO:0005524; GO:0016887; GO:0031965; GO:0036498; GO:0099020; GO:0099021	IRE1-mediated unfolded protein response [GO:0036498]	ATPase activity [GO:0016887]; ATP binding [GO:0005524]	cortical endoplasmic reticulum lumen [GO:0099021]; nuclear membrane [GO:0031965]; perinuclear endoplasmic reticulum lumen [GO:0099020]	PF00012;
TRINITY_DN25141_c0_g3_i1	tr|A0A067N725|A0A067N725_PLEOS	100	5.3e-191	676.8	A0A067N725	Tubulin beta chain	PLEOSDRAFT_1091050	Pleurotus ostreatus PC15	446	microtubule [GO:0005874]; GTP binding [GO:0005525]; GTPase activity [GO:0003924]; structural constituent of cytoskeleton [GO:0005200]; microtubule-based process [GO:0007017]	GO:0003924; GO:0005200; GO:0005525; GO:0005874; GO:0007017	microtubule-based process [GO:0007017]	GTPase activity [GO:0003924]; GTP binding [GO:0005525]; structural constituent of cytoskeleton [GO:0005200]	microtubule [GO:0005874]	PF00091;PF03953;
TRINITY_DN8455_c0_g1_i1	tr|A0A067L8E8|A0A067L8E8_JATCU	100	4.1e-45	191.8	A0A067L8E8	U6 snRNA-associated Sm-like protein LSm3	LSM3 JCGZ_04208	Jatropha curcas (Barbados nut)	97	spliceosomal complex [GO:0005681]; U4/U6 x U5 tri-snRNP complex [GO:0046540]; U6 snRNP [GO:0005688]; RNA binding [GO:0003723]; mRNA splicing, via spliceosome [GO:0000398]; nuclear-transcribed mRNA catabolic process [GO:0000956]	GO:0000398; GO:0000956; GO:0003723; GO:0005681; GO:0005688; GO:0046540	mRNA splicing, via spliceosome [GO:0000398]; nuclear-transcribed mRNA catabolic process [GO:0000956]	RNA binding [GO:0003723]	spliceosomal complex [GO:0005681]; U4/U6 x U5 tri-snRNP complex [GO:0046540]; U6 snRNP [GO:0005688]	PF01423;
TRINITY_DN7605_c0_g1_i1	tr|A0A067EJL7|A0A067EJL7_CITSI	100	2.4e-33	152.5	A0A067EJL7	Uncharacterized protein	CISIN_1g012714mg	Citrus sinensis (Sweet orange) (Citrus aurantium var. sinensis)	458	cytoplasm [GO:0005737]; nucleus [GO:0005634]; protein tag [GO:0031386]; ubiquitin protein ligase binding [GO:0031625]; modification-dependent protein catabolic process [GO:0019941]; protein ubiquitination [GO:0016567]	GO:0005634; GO:0005737; GO:0016567; GO:0019941; GO:0031386; GO:0031625	modification-dependent protein catabolic process [GO:0019941]; protein ubiquitination [GO:0016567]	protein tag [GO:0031386]; ubiquitin protein ligase binding [GO:0031625]	cytoplasm [GO:0005737]; nucleus [GO:0005634]	PF00240;
TRINITY_DN3405_c0_g2_i1	tr|A0A059DFG3|A0A059DFG3_EUCGR	100	5.2e-23	119	A0A059DFG3	Matrin-type domain-containing protein	EUGRSUZ_A01467	Eucalyptus grandis (Flooded gum)	508	cytosol [GO:0005829]; spliceosomal complex [GO:0005681]; RNA binding [GO:0003723]; zinc ion binding [GO:0008270]; mRNA splicing, via spliceosome [GO:0000398]; regulation of embryo sac egg cell differentiation [GO:0045694]	GO:0000398; GO:0003723; GO:0005681; GO:0005829; GO:0008270; GO:0045694	mRNA splicing, via spliceosome [GO:0000398]; regulation of embryo sac egg cell differentiation [GO:0045694]	RNA binding [GO:0003723]; zinc ion binding [GO:0008270]	cytosol [GO:0005829]; spliceosomal complex [GO:0005681]	PF11931;PF16837;PF12108;
TRINITY_DN875_c1_g1_i13	tr|K7X0C8|K7X0C8_SESPO	99.9	0	1362.8	K7X0C8	Salt overly sensitive 1	SOS1	Sesuvium portulacastrum (Shoreline sea purslane) (Portulaca portulacastrum)	1155	integral component of membrane [GO:0016021]; solute:proton antiporter activity [GO:0015299]; sodium ion transport [GO:0006814]	GO:0006814; GO:0015299; GO:0016021	sodium ion transport [GO:0006814]	solute:proton antiporter activity [GO:0015299]	integral component of membrane [GO:0016021]	PF00027;PF00999;
TRINITY_DN875_c1_g1_i31	tr|K7X0C8|K7X0C8_SESPO	99.9	0	1362.8	K7X0C8	Salt overly sensitive 1	SOS1	Sesuvium portulacastrum (Shoreline sea purslane) (Portulaca portulacastrum)	1155	integral component of membrane [GO:0016021]; solute:proton antiporter activity [GO:0015299]; sodium ion transport [GO:0006814]	GO:0006814; GO:0015299; GO:0016021	sodium ion transport [GO:0006814]	solute:proton antiporter activity [GO:0015299]	integral component of membrane [GO:0016021]	PF00027;PF00999;
TRINITY_DN3604_c1_g1_i1	tr|U6BS35|U6BS35_SESPO	99.8	9.9e-263	916.8	U6BS35	H(+)-exporting diphosphatase (EC 7.1.3.1)	VPP1	Sesuvium portulacastrum (Shoreline sea purslane) (Portulaca portulacastrum)	765	integral component of membrane [GO:0016021]; inorganic diphosphatase activity [GO:0004427]; pyrophosphate hydrolysis-driven proton transmembrane transporter activity [GO:0009678]	GO:0004427; GO:0009678; GO:0016021		inorganic diphosphatase activity [GO:0004427]; pyrophosphate hydrolysis-driven proton transmembrane transporter activity [GO:0009678]	integral component of membrane [GO:0016021]	PF03030;
TRINITY_DN122250_c0_g1_i1	tr|A0A6B9ML55|A0A6B9ML55_SESPO	99.8	3e-302	1047.3	A0A6B9ML55	DNA-directed RNA polymerase (EC 2.7.7.6)	ORF561	Sesuvium portulacastrum (Shoreline sea purslane) (Portulaca portulacastrum)	561	mitochondrion [GO:0005739]; DNA binding [GO:0003677]; DNA-directed 5'-3' RNA polymerase activity [GO:0003899]; transcription, DNA-templated [GO:0006351]	GO:0003677; GO:0003899; GO:0005739; GO:0006351	transcription, DNA-templated [GO:0006351]	DNA binding [GO:0003677]; DNA-directed 5'-3' RNA polymerase activity [GO:0003899]	mitochondrion [GO:0005739]	PF00940;
TRINITY_DN2729_c0_g1_i46	tr|A0A411L126|A0A411L126_SESPO	99.8	0	3669	A0A411L126	Protein Ycf2	ycf2	Sesuvium portulacastrum (Shoreline sea purslane) (Portulaca portulacastrum)	2268	chloroplast stroma [GO:0009570]; ATP binding [GO:0005524]; ATPase activity [GO:0016887]	GO:0005524; GO:0009570; GO:0016887		ATPase activity [GO:0016887]; ATP binding [GO:0005524]	chloroplast stroma [GO:0009570]	PF00004;PF05695;
TRINITY_DN2157_c0_g1_i9	tr|A0A2I7ZAU6|A0A2I7ZAU6_SESPO	99.8	1.3e-212	749.6	A0A2I7ZAU6	Ankyrin repeat family protein		Sesuvium portulacastrum (Shoreline sea purslane) (Portulaca portulacastrum)	586	integral component of membrane [GO:0016021]	GO:0016021			integral component of membrane [GO:0016021]	PF00023;PF12796;PF13962;
TRINITY_DN1384_c0_g3_i1	tr|A0A1L5JKC1|A0A1L5JKC1_SESPO	99.8	5.6e-261	909.8	A0A1L5JKC1	Tubulin alpha chain		Sesuvium portulacastrum (Shoreline sea purslane) (Portulaca portulacastrum)	450	microtubule [GO:0005874]; GTP binding [GO:0005525]; GTPase activity [GO:0003924]; structural constituent of cytoskeleton [GO:0005200]; microtubule-based process [GO:0007017]	GO:0003924; GO:0005200; GO:0005525; GO:0005874; GO:0007017	microtubule-based process [GO:0007017]	GTPase activity [GO:0003924]; GTP binding [GO:0005525]; structural constituent of cytoskeleton [GO:0005200]	microtubule [GO:0005874]	PF00091;PF03953;
TRINITY_DN1592_c0_g1_i4	tr|A0A1L5JKB8|A0A1L5JKB8_SESPO	99.8	5.2e-222	780.8	A0A1L5JKB8	DnaJ-like protein		Sesuvium portulacastrum (Shoreline sea purslane) (Portulaca portulacastrum)	418	ATP binding [GO:0005524]; heat shock protein binding [GO:0031072]; metal ion binding [GO:0046872]; unfolded protein binding [GO:0051082]; protein folding [GO:0006457]; response to heat [GO:0009408]	GO:0005524; GO:0006457; GO:0009408; GO:0031072; GO:0046872; GO:0051082	protein folding [GO:0006457]; response to heat [GO:0009408]	ATP binding [GO:0005524]; heat shock protein binding [GO:0031072]; metal ion binding [GO:0046872]; unfolded protein binding [GO:0051082]		PF00226;PF01556;PF00684;
TRINITY_DN580_c0_g1_i2	tr|A0A1L5JKB3|A0A1L5JKB3_SESPO	99.8	1.4e-264	922.2	A0A1L5JKB3	Tubulin beta chain		Sesuvium portulacastrum (Shoreline sea purslane) (Portulaca portulacastrum)	448	microtubule [GO:0005874]; GTP binding [GO:0005525]; GTPase activity [GO:0003924]; structural constituent of cytoskeleton [GO:0005200]; microtubule-based process [GO:0007017]	GO:0003924; GO:0005200; GO:0005525; GO:0005874; GO:0007017	microtubule-based process [GO:0007017]	GTPase activity [GO:0003924]; GTP binding [GO:0005525]; structural constituent of cytoskeleton [GO:0005200]	microtubule [GO:0005874]	PF00091;PF03953;
TRINITY_DN3604_c1_g1_i21	tr|U6BS35|U6BS35_SESPO	99.7	0	1430.2	U6BS35	H(+)-exporting diphosphatase (EC 7.1.3.1)	VPP1	Sesuvium portulacastrum (Shoreline sea purslane) (Portulaca portulacastrum)	765	integral component of membrane [GO:0016021]; inorganic diphosphatase activity [GO:0004427]; pyrophosphate hydrolysis-driven proton transmembrane transporter activity [GO:0009678]	GO:0004427; GO:0009678; GO:0016021		inorganic diphosphatase activity [GO:0004427]; pyrophosphate hydrolysis-driven proton transmembrane transporter activity [GO:0009678]	integral component of membrane [GO:0016021]	PF03030;
TRINITY_DN3604_c1_g1_i7	tr|U6BS35|U6BS35_SESPO	99.7	0	1430.2	U6BS35	H(+)-exporting diphosphatase (EC 7.1.3.1)	VPP1	Sesuvium portulacastrum (Shoreline sea purslane) (Portulaca portulacastrum)	765	integral component of membrane [GO:0016021]; inorganic diphosphatase activity [GO:0004427]; pyrophosphate hydrolysis-driven proton transmembrane transporter activity [GO:0009678]	GO:0004427; GO:0009678; GO:0016021		inorganic diphosphatase activity [GO:0004427]; pyrophosphate hydrolysis-driven proton transmembrane transporter activity [GO:0009678]	integral component of membrane [GO:0016021]	PF03030;
TRINITY_DN12978_c0_g1_i4	tr|B8XXQ9|B8XXQ9_SESPO	99.7	6.7e-169	605.1	B8XXQ9	Salt tolerance protein I	SRTG152-I	Sesuvium portulacastrum (Shoreline sea purslane) (Portulaca portulacastrum)	344	response to desiccation [GO:0009269]	GO:0009269	response to desiccation [GO:0009269]			PF03168;
TRINITY_DN12978_c0_g1_i9	tr|B8XXQ9|B8XXQ9_SESPO	99.7	4e-169	605.1	B8XXQ9	Salt tolerance protein I	SRTG152-I	Sesuvium portulacastrum (Shoreline sea purslane) (Portulaca portulacastrum)	344	response to desiccation [GO:0009269]	GO:0009269	response to desiccation [GO:0009269]			PF03168;
TRINITY_DN8538_c0_g1_i113	tr|A0A7C8ZAB8|A0A7C8ZAB8_OPUST	99.7	6.8e-191	678.3	A0A7C8ZAB8	Non-specific serine/threonine protein kinase (EC 2.7.11.1)		Opuntia streptacantha (Prickly pear cactus) (Opuntia cardona)	422	ATP binding [GO:0005524]; protein serine kinase activity [GO:0106310]; protein threonine kinase activity [GO:0106311]	GO:0005524; GO:0106310; GO:0106311		ATP binding [GO:0005524]; protein serine kinase activity [GO:0106310]; protein threonine kinase activity [GO:0106311]		PF00069;
TRINITY_DN8538_c0_g1_i28	tr|A0A7C8ZAB8|A0A7C8ZAB8_OPUST	99.7	1.2e-203	720.7	A0A7C8ZAB8	Non-specific serine/threonine protein kinase (EC 2.7.11.1)		Opuntia streptacantha (Prickly pear cactus) (Opuntia cardona)	422	ATP binding [GO:0005524]; protein serine kinase activity [GO:0106310]; protein threonine kinase activity [GO:0106311]	GO:0005524; GO:0106310; GO:0106311		ATP binding [GO:0005524]; protein serine kinase activity [GO:0106310]; protein threonine kinase activity [GO:0106311]		PF00069;
TRINITY_DN2460_c0_g2_i7	tr|A0A2I7ZAU4|A0A2I7ZAU4_SESPO	99.7	1e-199	707.2	A0A2I7ZAU4	Sulfate transporter		Sesuvium portulacastrum (Shoreline sea purslane) (Portulaca portulacastrum)	665	integral component of membrane [GO:0016021]; secondary active sulfate transmembrane transporter activity [GO:0008271]	GO:0008271; GO:0016021		secondary active sulfate transmembrane transporter activity [GO:0008271]	integral component of membrane [GO:0016021]	PF01740;PF00916;
TRINITY_DN1960_c0_g1_i42	tr|A0A2I7ZAT5|A0A2I7ZAT5_SESPO	99.7	2.9e-208	734.6	A0A2I7ZAT5	Sucrose nonfermenting 1-like protein kinase 2.3		Sesuvium portulacastrum (Shoreline sea purslane) (Portulaca portulacastrum)	364	ATP binding [GO:0005524]; protein serine/threonine kinase activity [GO:0004674]	GO:0004674; GO:0005524		ATP binding [GO:0005524]; protein serine/threonine kinase activity [GO:0004674]		PF00069;
TRINITY_DN4273_c0_g1_i47	tr|A0A2I7ZAT4|A0A2I7ZAT4_SESPO	99.7	7.5e-171	610.9	A0A2I7ZAT4	Non-specific serine/threonine protein kinase (EC 2.7.11.1)		Sesuvium portulacastrum (Shoreline sea purslane) (Portulaca portulacastrum)	462	ATP binding [GO:0005524]; protein serine kinase activity [GO:0106310]; protein threonine kinase activity [GO:0106311]; signal transduction [GO:0007165]	GO:0005524; GO:0007165; GO:0106310; GO:0106311	signal transduction [GO:0007165]	ATP binding [GO:0005524]; protein serine kinase activity [GO:0106310]; protein threonine kinase activity [GO:0106311]		PF03822;PF00069;
TRINITY_DN7861_c0_g1_i31	tr|A0A2I7ZAN9|A0A2I7ZAN9_SESPO	99.7	1.5e-193	686	A0A2I7ZAN9	Calcium-dependent protein kinase 1		Sesuvium portulacastrum (Shoreline sea purslane) (Portulaca portulacastrum)	542	ATP binding [GO:0005524]; calcium ion binding [GO:0005509]; protein kinase activity [GO:0004672]	GO:0004672; GO:0005509; GO:0005524		ATP binding [GO:0005524]; calcium ion binding [GO:0005509]; protein kinase activity [GO:0004672]		PF13499;PF00069;
TRINITY_DN6164_c1_g1_i12	tr|A0A221LB45|A0A221LB45_SESPO	99.7	0	2684.8	A0A221LB45	Multidrug resistance 6		Sesuvium portulacastrum (Shoreline sea purslane) (Portulaca portulacastrum)	1405	integral component of membrane [GO:0016021]; ATP binding [GO:0005524]; ATPase-coupled transmembrane transporter activity [GO:0042626]	GO:0005524; GO:0016021; GO:0042626		ATPase-coupled transmembrane transporter activity [GO:0042626]; ATP binding [GO:0005524]	integral component of membrane [GO:0016021]	PF00664;PF00005;
TRINITY_DN7642_c0_g1_i17	tr|A0A221LB34|A0A221LB34_SESPO	99.7	0	1721.8	A0A221LB34	Plasma membrane ATPase (EC 7.1.2.1)		Sesuvium portulacastrum (Shoreline sea purslane) (Portulaca portulacastrum)	892	integral component of membrane [GO:0016021]; plasma membrane [GO:0005886]; ATP binding [GO:0005524]; proton-exporting ATPase activity, phosphorylative mechanism [GO:0008553]; proton export across plasma membrane [GO:0120029]	GO:0005524; GO:0005886; GO:0008553; GO:0016021; GO:0120029	proton export across plasma membrane [GO:0120029]	ATP binding [GO:0005524]; proton-exporting ATPase activity, phosphorylative mechanism [GO:0008553]	integral component of membrane [GO:0016021]; plasma membrane [GO:0005886]	PF00690;
TRINITY_DN627_c0_g1_i48	tr|A0A221LB21|A0A221LB21_SESPO	99.7	0	1533.1	A0A221LB21	ABC-2 type transporter		Sesuvium portulacastrum (Shoreline sea purslane) (Portulaca portulacastrum)	1477	integral component of membrane [GO:0016021]; ATP binding [GO:0005524]; ATPase-coupled transmembrane transporter activity [GO:0042626]	GO:0005524; GO:0016021; GO:0042626		ATPase-coupled transmembrane transporter activity [GO:0042626]; ATP binding [GO:0005524]	integral component of membrane [GO:0016021]	PF01061;PF19055;PF00005;PF14510;PF08370;
TRINITY_DN1127_c0_g1_i67	tr|A0A1L5JKB7|A0A1L5JKB7_SESPO	99.7	3.9e-201	712.2	A0A1L5JKB7	Clathrin adaptor complexes medium subunit		Sesuvium portulacastrum (Shoreline sea purslane) (Portulaca portulacastrum)	438	clathrin adaptor complex [GO:0030131]; clathrin-coated pit [GO:0005905]; endocytosis [GO:0006897]; intracellular protein transport [GO:0006886]	GO:0005905; GO:0006886; GO:0006897; GO:0030131	endocytosis [GO:0006897]; intracellular protein transport [GO:0006886]		clathrin adaptor complex [GO:0030131]; clathrin-coated pit [GO:0005905]	PF00928;
TRINITY_DN1542_c0_g1_i2	tr|Q9MF46|Q9MF46_BETVU	99.6	0	1290.4	Q9MF46	NADH-ubiquinone oxidoreductase chain 5 (EC 7.1.1.2)	nad5	Beta vulgaris subsp. vulgaris	670	integral component of membrane [GO:0016021]; mitochondrial inner membrane [GO:0005743]; plastid [GO:0009536]; thylakoid [GO:0009579]; NADH dehydrogenase (ubiquinone) activity [GO:0008137]; ATP synthesis coupled electron transport [GO:0042773]	GO:0005743; GO:0008137; GO:0009536; GO:0009579; GO:0016021; GO:0042773	ATP synthesis coupled electron transport [GO:0042773]	NADH dehydrogenase (ubiquinone) activity [GO:0008137]	integral component of membrane [GO:0016021]; mitochondrial inner membrane [GO:0005743]; plastid [GO:0009536]; thylakoid [GO:0009579]	PF06455;PF00361;PF00662;
TRINITY_DN12161_c0_g1_i3	tr|H2BBS9|H2BBS9_9CARY	99.6	7.5e-291	1010.4	H2BBS9	Photosystem II CP43 reaction center protein (Fragment)	psbC	Didierea madagascariensis	486	chloroplast thylakoid membrane [GO:0009535]; integral component of membrane [GO:0016021]; photosystem II [GO:0009523]; chlorophyll binding [GO:0016168]; electron transporter, transferring electrons within the cyclic electron transport pathway of photosynthesis activity [GO:0045156]; metal ion binding [GO:0046872]; photosynthetic electron transport in photosystem II [GO:0009772]; protein-chromopho…	GO:0009523; GO:0009535; GO:0009772; GO:0016021; GO:0016168; GO:0018298; GO:0045156; GO:0046872	photosynthetic electron transport in photosystem II [GO:0009772]; protein-chromophore linkage [GO:0018298]	chlorophyll binding [GO:0016168]; electron transporter, transferring electrons within the cyclic electron transport pathway of photosynthesis activity [GO:0045156]; metal ion binding [GO:0046872]	chloroplast thylakoid membrane [GO:0009535]; integral component of membrane [GO:0016021]; photosystem II [GO:0009523]	PF00421;
TRINITY_DN7560_c2_g1_i1	tr|A0A6B9MM66|A0A6B9MM66_SESPO	99.6	1.4e-142	515.8	A0A6B9MM66	Uncharacterized protein	ORF272	Sesuvium portulacastrum (Shoreline sea purslane) (Portulaca portulacastrum)	272	integral component of membrane [GO:0016021]; mitochondrion [GO:0005739]	GO:0005739; GO:0016021			integral component of membrane [GO:0016021]; mitochondrion [GO:0005739]
TRINITY_DN16060_c1_g1_i1	tr|A0A6B9MG95|A0A6B9MG95_SESPO	99.6	1.2e-125	459.9	A0A6B9MG95	Uncharacterized protein	ORF237	Sesuvium portulacastrum (Shoreline sea purslane) (Portulaca portulacastrum)	237	integral component of membrane [GO:0016021]; mitochondrion [GO:0005739]	GO:0005739; GO:0016021			integral component of membrane [GO:0016021]; mitochondrion [GO:0005739]
TRINITY_DN8415_c0_g5_i1	tr|A0A6B9MF03|A0A6B9MF03_SESPO	99.6	3e-148	537	A0A6B9MF03	Sec independent translocation	tatC	Sesuvium portulacastrum (Shoreline sea purslane) (Portulaca portulacastrum)	267	integral component of membrane [GO:0016021]; mitochondrion [GO:0005739]	GO:0005739; GO:0016021			integral component of membrane [GO:0016021]; mitochondrion [GO:0005739]	PF00902;
TRINITY_DN5784_c0_g1_i3	tr|A0A5P1EHG1|A0A5P1EHG1_ASPOF	99.6	3.1e-136	495	A0A5P1EHG1	Protein kinase domain-containing protein	A4U43_C07F34950	Asparagus officinalis (Garden asparagus)	624	integral component of membrane [GO:0016021]; ATP binding [GO:0005524]; protein kinase activity [GO:0004672]	GO:0004672; GO:0005524; GO:0016021		ATP binding [GO:0005524]; protein kinase activity [GO:0004672]	integral component of membrane [GO:0016021]	PF00560;PF08263;PF00069;
TRINITY_DN2157_c0_g1_i10	tr|A0A2I7ZAU6|A0A2I7ZAU6_SESPO	99.6	9.4e-136	495.4	A0A2I7ZAU6	Ankyrin repeat family protein		Sesuvium portulacastrum (Shoreline sea purslane) (Portulaca portulacastrum)	586	integral component of membrane [GO:0016021]	GO:0016021			integral component of membrane [GO:0016021]	PF00023;PF12796;PF13962;
TRINITY_DN3490_c0_g1_i1	tr|A0A2I7ZAR0|A0A2I7ZAR0_SESPO	99.6	1.6e-275	959.1	A0A2I7ZAR0	Serine-threonine protein kinase 2		Sesuvium portulacastrum (Shoreline sea purslane) (Portulaca portulacastrum)	479	ATP binding [GO:0005524]; protein serine/threonine kinase activity [GO:0004674]	GO:0004674; GO:0005524		ATP binding [GO:0005524]; protein serine/threonine kinase activity [GO:0004674]		PF00069;PF00433;
TRINITY_DN875_c1_g1_i56	tr|A0A2I7ZAP7|A0A2I7ZAP7_SESPO	99.6	7.5e-255	889.4	A0A2I7ZAP7	Putative sodium proton exchanger		Sesuvium portulacastrum (Shoreline sea purslane) (Portulaca portulacastrum)	1155	integral component of membrane [GO:0016021]; solute:proton antiporter activity [GO:0015299]; sodium ion transport [GO:0006814]	GO:0006814; GO:0015299; GO:0016021	sodium ion transport [GO:0006814]	solute:proton antiporter activity [GO:0015299]	integral component of membrane [GO:0016021]	PF00027;PF00999;
TRINITY_DN7861_c0_g1_i15	tr|A0A2I7ZAN9|A0A2I7ZAN9_SESPO	99.6	1.1e-269	939.5	A0A2I7ZAN9	Calcium-dependent protein kinase 1		Sesuvium portulacastrum (Shoreline sea purslane) (Portulaca portulacastrum)	542	ATP binding [GO:0005524]; calcium ion binding [GO:0005509]; protein kinase activity [GO:0004672]	GO:0004672; GO:0005509; GO:0005524		ATP binding [GO:0005524]; calcium ion binding [GO:0005509]; protein kinase activity [GO:0004672]		PF13499;PF00069;
TRINITY_DN7861_c0_g1_i22	tr|A0A2I7ZAN9|A0A2I7ZAN9_SESPO	99.6	3.8e-122	449.9	A0A2I7ZAN9	Calcium-dependent protein kinase 1		Sesuvium portulacastrum (Shoreline sea purslane) (Portulaca portulacastrum)	542	ATP binding [GO:0005524]; calcium ion binding [GO:0005509]; protein kinase activity [GO:0004672]	GO:0004672; GO:0005509; GO:0005524		ATP binding [GO:0005524]; calcium ion binding [GO:0005509]; protein kinase activity [GO:0004672]		PF13499;PF00069;
TRINITY_DN15931_c0_g2_i1	tr|A0A2I7ZAN6|A0A2I7ZAN6_SESPO	99.6	4.5e-121	446	A0A2I7ZAN6	Integrase-type DNA-binding protein		Sesuvium portulacastrum (Shoreline sea purslane) (Portulaca portulacastrum)	262	nucleus [GO:0005634]; DNA binding [GO:0003677]; DNA-binding transcription factor activity [GO:0003700]	GO:0003677; GO:0003700; GO:0005634		DNA binding [GO:0003677]; DNA-binding transcription factor activity [GO:0003700]	nucleus [GO:0005634]	PF00847;
TRINITY_DN15931_c0_g1_i1	tr|A0A2I7ZAN6|A0A2I7ZAN6_SESPO	99.6	3.2e-121	446	A0A2I7ZAN6	Integrase-type DNA-binding protein		Sesuvium portulacastrum (Shoreline sea purslane) (Portulaca portulacastrum)	262	nucleus [GO:0005634]; DNA binding [GO:0003677]; DNA-binding transcription factor activity [GO:0003700]	GO:0003677; GO:0003700; GO:0005634		DNA binding [GO:0003677]; DNA-binding transcription factor activity [GO:0003700]	nucleus [GO:0005634]	PF00847;
TRINITY_DN6164_c1_g1_i34	tr|A0A221LB45|A0A221LB45_SESPO	99.6	0	1360.9	A0A221LB45	Multidrug resistance 6		Sesuvium portulacastrum (Shoreline sea purslane) (Portulaca portulacastrum)	1405	integral component of membrane [GO:0016021]; ATP binding [GO:0005524]; ATPase-coupled transmembrane transporter activity [GO:0042626]	GO:0005524; GO:0016021; GO:0042626		ATPase-coupled transmembrane transporter activity [GO:0042626]; ATP binding [GO:0005524]	integral component of membrane [GO:0016021]	PF00664;PF00005;
TRINITY_DN6164_c1_g1_i44	tr|A0A221LB45|A0A221LB45_SESPO	99.6	0	1747.3	A0A221LB45	Multidrug resistance 6		Sesuvium portulacastrum (Shoreline sea purslane) (Portulaca portulacastrum)	1405	integral component of membrane [GO:0016021]; ATP binding [GO:0005524]; ATPase-coupled transmembrane transporter activity [GO:0042626]	GO:0005524; GO:0016021; GO:0042626		ATPase-coupled transmembrane transporter activity [GO:0042626]; ATP binding [GO:0005524]	integral component of membrane [GO:0016021]	PF00664;PF00005;
TRINITY_DN3862_c0_g1_i10	tr|A0A221LB41|A0A221LB41_SESPO	99.6	0	2234.1	A0A221LB41	Multidrug resistance 1		Sesuvium portulacastrum (Shoreline sea purslane) (Portulaca portulacastrum)	1357	integral component of membrane [GO:0016021]; ATP binding [GO:0005524]; ATPase activity [GO:0016887]; ATPase-coupled transmembrane transporter activity [GO:0042626]	GO:0005524; GO:0016021; GO:0016887; GO:0042626		ATPase activity [GO:0016887]; ATPase-coupled transmembrane transporter activity [GO:0042626]; ATP binding [GO:0005524]	integral component of membrane [GO:0016021]	PF00664;PF00005;
TRINITY_DN274_c1_g1_i13	tr|A0A221LB16|A0A221LB16_SESPO	99.6	0	1447.6	A0A221LB16	Plasma membrane ATPase (EC 7.1.2.1)		Sesuvium portulacastrum (Shoreline sea purslane) (Portulaca portulacastrum)	953	integral component of membrane [GO:0016021]; plasma membrane [GO:0005886]; ATP binding [GO:0005524]; proton-exporting ATPase activity, phosphorylative mechanism [GO:0008553]; proton export across plasma membrane [GO:0120029]	GO:0005524; GO:0005886; GO:0008553; GO:0016021; GO:0120029	proton export across plasma membrane [GO:0120029]	ATP binding [GO:0005524]; proton-exporting ATPase activity, phosphorylative mechanism [GO:0008553]	integral component of membrane [GO:0016021]; plasma membrane [GO:0005886]	PF00690;
TRINITY_DN274_c1_g1_i18	tr|A0A221LB16|A0A221LB16_SESPO	99.6	0	1447.6	A0A221LB16	Plasma membrane ATPase (EC 7.1.2.1)		Sesuvium portulacastrum (Shoreline sea purslane) (Portulaca portulacastrum)	953	integral component of membrane [GO:0016021]; plasma membrane [GO:0005886]; ATP binding [GO:0005524]; proton-exporting ATPase activity, phosphorylative mechanism [GO:0008553]; proton export across plasma membrane [GO:0120029]	GO:0005524; GO:0005886; GO:0008553; GO:0016021; GO:0120029	proton export across plasma membrane [GO:0120029]	ATP binding [GO:0005524]; proton-exporting ATPase activity, phosphorylative mechanism [GO:0008553]	integral component of membrane [GO:0016021]; plasma membrane [GO:0005886]	PF00690;
TRINITY_DN274_c1_g1_i9	tr|A0A221LB16|A0A221LB16_SESPO	99.6	0	1754.6	A0A221LB16	Plasma membrane ATPase (EC 7.1.2.1)		Sesuvium portulacastrum (Shoreline sea purslane) (Portulaca portulacastrum)	953	integral component of membrane [GO:0016021]; plasma membrane [GO:0005886]; ATP binding [GO:0005524]; proton-exporting ATPase activity, phosphorylative mechanism [GO:0008553]; proton export across plasma membrane [GO:0120029]	GO:0005524; GO:0005886; GO:0008553; GO:0016021; GO:0120029	proton export across plasma membrane [GO:0120029]	ATP binding [GO:0005524]; proton-exporting ATPase activity, phosphorylative mechanism [GO:0008553]	integral component of membrane [GO:0016021]; plasma membrane [GO:0005886]	PF00690;
TRINITY_DN21366_c0_g1_i11	tr|A0A1L5JKD1|A0A1L5JKD1_SESPO	99.6	2e-170	610.1	A0A1L5JKD1	Pentatricopeptide repeat (Fragment)		Sesuvium portulacastrum (Shoreline sea purslane) (Portulaca portulacastrum)	750						PF01535;PF12854;PF13041;
TRINITY_DN21366_c0_g1_i3	tr|A0A1L5JKD1|A0A1L5JKD1_SESPO	99.6	2e-170	610.1	A0A1L5JKD1	Pentatricopeptide repeat (Fragment)		Sesuvium portulacastrum (Shoreline sea purslane) (Portulaca portulacastrum)	750						PF01535;PF12854;PF13041;
TRINITY_DN1384_c0_g2_i1	tr|A0A0K9RZU6|A0A0K9RZU6_SPIOL	99.6	1.3e-146	529.6	A0A0K9RZU6	Tubulin alpha chain	SOVF_015480	Spinacia oleracea (Spinach)	451	cytoplasm [GO:0005737]; microtubule [GO:0005874]; GTP binding [GO:0005525]; GTPase activity [GO:0003924]; structural constituent of cytoskeleton [GO:0005200]; microtubule cytoskeleton organization [GO:0000226]; mitotic cell cycle [GO:0000278]	GO:0000226; GO:0000278; GO:0003924; GO:0005200; GO:0005525; GO:0005737; GO:0005874	microtubule cytoskeleton organization [GO:0000226]; mitotic cell cycle [GO:0000278]	GTPase activity [GO:0003924]; GTP binding [GO:0005525]; structural constituent of cytoskeleton [GO:0005200]	cytoplasm [GO:0005737]; microtubule [GO:0005874]	PF00091;PF03953;
TRINITY_DN36664_c0_g1_i2	tr|A0A0G2UZ01|A0A0G2UZ01_9CARY	99.6	1.9e-154	556.2	A0A0G2UZ01	Stizolobate synthase (EC 1.13.11.29) (Fragment)		Sesuvium verrucosum	260	ferrous iron binding [GO:0008198]; stizolobate synthase activity [GO:0050297]; zinc ion binding [GO:0008270]; cellular aromatic compound metabolic process [GO:0006725]	GO:0006725; GO:0008198; GO:0008270; GO:0050297	cellular aromatic compound metabolic process [GO:0006725]	ferrous iron binding [GO:0008198]; stizolobate synthase activity [GO:0050297]; zinc ion binding [GO:0008270]		PF02900;
TRINITY_DN36664_c0_g2_i4	tr|A0A0G2UR55|A0A0G2UR55_9CARY	99.6	1.6e-131	479.6	A0A0G2UR55	Stizolobate synthase (EC 1.13.11.29) (Fragment)		Sesuvium verrucosum	226	ferrous iron binding [GO:0008198]; stizolobate synthase activity [GO:0050297]; zinc ion binding [GO:0008270]; cellular aromatic compound metabolic process [GO:0006725]	GO:0006725; GO:0008198; GO:0008270; GO:0050297	cellular aromatic compound metabolic process [GO:0006725]	ferrous iron binding [GO:0008198]; stizolobate synthase activity [GO:0050297]; zinc ion binding [GO:0008270]		PF02900;
TRINITY_DN21962_c2_g1_i1	tr|A0A6B9MAQ8|A0A6B9MAQ8_SESPO	99.5	2.1e-102	382.9	A0A6B9MAQ8	zf-CCHC_4 domain-containing protein	ORF242	Sesuvium portulacastrum (Shoreline sea purslane) (Portulaca portulacastrum)	242	mitochondrion [GO:0005739]	GO:0005739			mitochondrion [GO:0005739]	PF14392;
TRINITY_DN4708_c0_g1_i2	tr|A0A411L105|A0A411L105_SESPO	99.5	0	2713.7	A0A411L105	DNA-directed RNA polymerase (EC 2.7.7.6)	rpoC2	Sesuvium portulacastrum (Shoreline sea purslane) (Portulaca portulacastrum)	1369	plastid [GO:0009536]; DNA binding [GO:0003677]; DNA-directed 5'-3' RNA polymerase activity [GO:0003899]; metal ion binding [GO:0046872]; transcription, DNA-templated [GO:0006351]	GO:0003677; GO:0003899; GO:0006351; GO:0009536; GO:0046872	transcription, DNA-templated [GO:0006351]	DNA binding [GO:0003677]; DNA-directed 5'-3' RNA polymerase activity [GO:0003899]; metal ion binding [GO:0046872]	plastid [GO:0009536]	PF05000;PF04998;
TRINITY_DN6533_c1_g3_i1	tr|A0A411L0Z3|A0A411L0Z3_SESPO	99.5	0	1458.4	A0A411L0Z3	Uncharacterized protein	ycf1	Sesuvium portulacastrum (Shoreline sea purslane) (Portulaca portulacastrum)	1866	integral component of membrane [GO:0016021]; plastid [GO:0009536]	GO:0009536; GO:0016021			integral component of membrane [GO:0016021]; plastid [GO:0009536]	PF05758;
TRINITY_DN7112_c0_g1_i4	tr|A0A2I7ZAS5|A0A2I7ZAS5_SESPO	99.5	5.3e-112	414.5	A0A2I7ZAS5	RAB GTPase-like protein		Sesuvium portulacastrum (Shoreline sea purslane) (Portulaca portulacastrum)	205	GTP binding [GO:0005525]; GTPase activity [GO:0003924]	GO:0003924; GO:0005525		GTPase activity [GO:0003924]; GTP binding [GO:0005525]		PF00071;
TRINITY_DN1911_c1_g1_i4	tr|A0A2I7ZAS4|A0A2I7ZAS4_SESPO	99.5	0	1475.3	A0A2I7ZAS4	Dolichyl-diphosphooligosaccharide--protein glycotransferase (EC 2.4.99.18)		Sesuvium portulacastrum (Shoreline sea purslane) (Portulaca portulacastrum)	781	integral component of membrane [GO:0016021]; dolichyl-diphosphooligosaccharide-protein glycotransferase activity [GO:0004579]; metal ion binding [GO:0046872]; protein glycosylation [GO:0006486]	GO:0004579; GO:0006486; GO:0016021; GO:0046872	protein glycosylation [GO:0006486]	dolichyl-diphosphooligosaccharide-protein glycotransferase activity [GO:0004579]; metal ion binding [GO:0046872]	integral component of membrane [GO:0016021]	PF02516;
TRINITY_DN274_c0_g2_i1	tr|A0A2I7ZAR5|A0A2I7ZAR5_SESPO	99.5	0	1625.1	A0A2I7ZAR5	Plasma membrane ATPase (EC 7.1.2.1)		Sesuvium portulacastrum (Shoreline sea purslane) (Portulaca portulacastrum)	964	integral component of membrane [GO:0016021]; plasma membrane [GO:0005886]; ATP binding [GO:0005524]; proton-exporting ATPase activity, phosphorylative mechanism [GO:0008553]; proton export across plasma membrane [GO:0120029]	GO:0005524; GO:0005886; GO:0008553; GO:0016021; GO:0120029	proton export across plasma membrane [GO:0120029]	ATP binding [GO:0005524]; proton-exporting ATPase activity, phosphorylative mechanism [GO:0008553]	integral component of membrane [GO:0016021]; plasma membrane [GO:0005886]	PF00690;
TRINITY_DN460_c0_g1_i48	tr|A0A2I7ZAP6|A0A2I7ZAP6_SESPO	99.5	0	1479.2	A0A2I7ZAP6	Phosphatidylinositol 3-kinase (EC 2.7.1.137)		Sesuvium portulacastrum (Shoreline sea purslane) (Portulaca portulacastrum)	815	1-phosphatidylinositol-3-kinase activity [GO:0016303]; ATP binding [GO:0005524]; phosphatidylinositol-mediated signaling [GO:0048015]	GO:0005524; GO:0016303; GO:0048015	phosphatidylinositol-mediated signaling [GO:0048015]	1-phosphatidylinositol-3-kinase activity [GO:0016303]; ATP binding [GO:0005524]		PF00454;PF00792;PF00613;
TRINITY_DN6048_c0_g1_i2	tr|A0A2I7ZAP5|A0A2I7ZAP5_SESPO	99.5	3e-112	416	A0A2I7ZAP5	Salt tolerance protein		Sesuvium portulacastrum (Shoreline sea purslane) (Portulaca portulacastrum)	319	zinc ion binding [GO:0008270]	GO:0008270		zinc ion binding [GO:0008270]		PF00643;
TRINITY_DN7861_c0_g1_i10	tr|A0A2I7ZAN9|A0A2I7ZAN9_SESPO	99.5	1.1e-109	406.8	A0A2I7ZAN9	Calcium-dependent protein kinase 1		Sesuvium portulacastrum (Shoreline sea purslane) (Portulaca portulacastrum)	542	ATP binding [GO:0005524]; calcium ion binding [GO:0005509]; protein kinase activity [GO:0004672]	GO:0004672; GO:0005509; GO:0005524		ATP binding [GO:0005524]; calcium ion binding [GO:0005509]; protein kinase activity [GO:0004672]		PF13499;PF00069;
TRINITY_DN627_c0_g1_i50	tr|A0A221LB21|A0A221LB21_SESPO	99.5	5.2e-238	834.3	A0A221LB21	ABC-2 type transporter		Sesuvium portulacastrum (Shoreline sea purslane) (Portulaca portulacastrum)	1477	integral component of membrane [GO:0016021]; ATP binding [GO:0005524]; ATPase-coupled transmembrane transporter activity [GO:0042626]	GO:0005524; GO:0016021; GO:0042626		ATPase-coupled transmembrane transporter activity [GO:0042626]; ATP binding [GO:0005524]	integral component of membrane [GO:0016021]	PF01061;PF19055;PF00005;PF14510;PF08370;
TRINITY_DN627_c0_g1_i53	tr|A0A221LB21|A0A221LB21_SESPO	99.5	0	2225.3	A0A221LB21	ABC-2 type transporter		Sesuvium portulacastrum (Shoreline sea purslane) (Portulaca portulacastrum)	1477	integral component of membrane [GO:0016021]; ATP binding [GO:0005524]; ATPase-coupled transmembrane transporter activity [GO:0042626]	GO:0005524; GO:0016021; GO:0042626		ATPase-coupled transmembrane transporter activity [GO:0042626]; ATP binding [GO:0005524]	integral component of membrane [GO:0016021]	PF01061;PF19055;PF00005;PF14510;PF08370;
TRINITY_DN3199_c0_g1_i6	tr|A0A221LB08|A0A221LB08_SESPO	99.5	4.6e-105	391.7	A0A221LB08	Potassium transporter		Sesuvium portulacastrum (Shoreline sea purslane) (Portulaca portulacastrum)	780	integral component of membrane [GO:0016021]; plasma membrane [GO:0005886]; potassium ion transmembrane transporter activity [GO:0015079]	GO:0005886; GO:0015079; GO:0016021		potassium ion transmembrane transporter activity [GO:0015079]	integral component of membrane [GO:0016021]; plasma membrane [GO:0005886]	PF02705;
TRINITY_DN8760_c0_g1_i22	tr|A0A221LB05|A0A221LB05_SESPO	99.5	2e-96	364.4	A0A221LB05	Ca2+ cation antiporter 10		Sesuvium portulacastrum (Shoreline sea purslane) (Portulaca portulacastrum)	201	endoplasmic reticulum membrane [GO:0005789]; integral component of membrane [GO:0016021]; protein transport [GO:0015031]	GO:0005789; GO:0015031; GO:0016021	protein transport [GO:0015031]		endoplasmic reticulum membrane [GO:0005789]; integral component of membrane [GO:0016021]	PF09753;
TRINITY_DN797_c0_g1_i111	tr|A0A221LB02|A0A221LB02_SESPO	99.5	2.9e-100	375.2	A0A221LB02	Na+/H+ exchanger 6		Sesuvium portulacastrum (Shoreline sea purslane) (Portulaca portulacastrum)	630	integral component of membrane [GO:0016021]; sodium:proton antiporter activity [GO:0015385]; regulation of pH [GO:0006885]	GO:0006885; GO:0015385; GO:0016021	regulation of pH [GO:0006885]	sodium:proton antiporter activity [GO:0015385]	integral component of membrane [GO:0016021]	PF00999;
TRINITY_DN14707_c0_g1_i3	tr|A0A1L5JKD2|A0A1L5JKD2_SESPO	99.5	7.3e-103	385.2	A0A1L5JKD2	Protein photphatase 2A subunit A3		Sesuvium portulacastrum (Shoreline sea purslane) (Portulaca portulacastrum)	587						PF02985;
TRINITY_DN1613_c0_g1_i8	tr|A0A1L5JKB9|A0A1L5JKB9_SESPO	99.5	0	1264.6	A0A1L5JKB9	Endoglucanase (EC 3.2.1.4)		Sesuvium portulacastrum (Shoreline sea purslane) (Portulaca portulacastrum)	620	integral component of membrane [GO:0016021]; cellulase activity [GO:0008810]; cellulose catabolic process [GO:0030245]	GO:0008810; GO:0016021; GO:0030245	cellulose catabolic process [GO:0030245]	cellulase activity [GO:0008810]	integral component of membrane [GO:0016021]	PF00759;
TRINITY_DN457_c0_g1_i5	tr|A0A0G2UQK3|A0A0G2UQK3_9CARY	99.5	2.2e-102	384	A0A0G2UQK3	Stizolobate synthase (EC 1.13.11.29) (Fragment)		Sesuvium verrucosum	258	ferrous iron binding [GO:0008198]; stizolobate synthase activity [GO:0050297]; zinc ion binding [GO:0008270]; cellular aromatic compound metabolic process [GO:0006725]	GO:0006725; GO:0008198; GO:0008270; GO:0050297	cellular aromatic compound metabolic process [GO:0006725]	ferrous iron binding [GO:0008198]; stizolobate synthase activity [GO:0050297]; zinc ion binding [GO:0008270]		PF02900;
TRINITY_DN6620_c0_g1_i2	tr|A0A7J0FQS6|A0A7J0FQS6_9ERIC	99.4	7.3e-81	312.4	A0A7J0FQS6	Ras-related small GTP-binding family protein	Acr_14g0003720	Actinidia rufa	208
TRINITY_DN6620_c0_g1_i5	tr|A0A7J0FQS6|A0A7J0FQS6_9ERIC	99.4	2.8e-81	312.8	A0A7J0FQS6	Ras-related small GTP-binding family protein	Acr_14g0003720	Actinidia rufa	208
TRINITY_DN616_c0_g1_i48	tr|A0A7C9D8X4|A0A7C9D8X4_OPUST	99.4	8.1e-184	652.9	A0A7C9D8X4	Adenosinetriphosphatase (EC 3.6.1.3)		Opuntia streptacantha (Prickly pear cactus) (Opuntia cardona)	428	ATP binding [GO:0005524]; helicase activity [GO:0004386]; nucleic acid binding [GO:0003676]	GO:0003676; GO:0004386; GO:0005524		ATP binding [GO:0005524]; helicase activity [GO:0004386]; nucleic acid binding [GO:0003676]		PF00270;PF00271;
TRINITY_DN2101_c1_g1_i54	tr|A0A7C8ZDE5|A0A7C8ZDE5_OPUST	99.4	1.3e-132	483.4	A0A7C8ZDE5	Coatomer subunit beta'		Opuntia streptacantha (Prickly pear cactus) (Opuntia cardona)	908	COPI-coated vesicle membrane [GO:0030663]; Golgi membrane [GO:0000139]; membrane coat [GO:0030117]; structural molecule activity [GO:0005198]; intracellular protein transport [GO:0006886]; vesicle-mediated transport [GO:0016192]	GO:0000139; GO:0005198; GO:0006886; GO:0016192; GO:0030117; GO:0030663	intracellular protein transport [GO:0006886]; vesicle-mediated transport [GO:0016192]	structural molecule activity [GO:0005198]	COPI-coated vesicle membrane [GO:0030663]; Golgi membrane [GO:0000139]; membrane coat [GO:0030117]	PF04053;PF00400;
TRINITY_DN11288_c0_g3_i1	tr|A0A411L120|A0A411L120_SESPO	99.4	7.5e-195	692.2	A0A411L120	DNA-directed RNA polymerase subunit alpha (RNAP subunit alpha) (EC 2.7.7.6) (RNA polymerase subunit alpha) (Transcriptase subunit alpha)	rpoA	Sesuvium portulacastrum (Shoreline sea purslane) (Portulaca portulacastrum)	345	plastid [GO:0009536]; DNA binding [GO:0003677]; DNA-directed 5'-3' RNA polymerase activity [GO:0003899]; protein dimerization activity [GO:0046983]; transcription, DNA-templated [GO:0006351]	GO:0003677; GO:0003899; GO:0006351; GO:0009536; GO:0046983	transcription, DNA-templated [GO:0006351]	DNA binding [GO:0003677]; DNA-directed 5'-3' RNA polymerase activity [GO:0003899]; protein dimerization activity [GO:0046983]	plastid [GO:0009536]	PF01000;PF03118;PF01193;
TRINITY_DN11288_c0_g3_i2	tr|A0A411L120|A0A411L120_SESPO	99.4	6.5e-195	692.2	A0A411L120	DNA-directed RNA polymerase subunit alpha (RNAP subunit alpha) (EC 2.7.7.6) (RNA polymerase subunit alpha) (Transcriptase subunit alpha)	rpoA	Sesuvium portulacastrum (Shoreline sea purslane) (Portulaca portulacastrum)	345	plastid [GO:0009536]; DNA binding [GO:0003677]; DNA-directed 5'-3' RNA polymerase activity [GO:0003899]; protein dimerization activity [GO:0046983]; transcription, DNA-templated [GO:0006351]	GO:0003677; GO:0003899; GO:0006351; GO:0009536; GO:0046983	transcription, DNA-templated [GO:0006351]	DNA binding [GO:0003677]; DNA-directed 5'-3' RNA polymerase activity [GO:0003899]; protein dimerization activity [GO:0046983]	plastid [GO:0009536]	PF01000;PF03118;PF01193;
TRINITY_DN46_c1_g1_i90	tr|A0A2I7ZAV8|A0A2I7ZAV8_SESPO	99.4	2.7e-194	688	A0A2I7ZAV8	CBL-interacting protein kinase 9 (SNF1-related protein kinase 2.7)		Sesuvium portulacastrum (Shoreline sea purslane) (Portulaca portulacastrum)	342	ATP binding [GO:0005524]; protein serine/threonine kinase activity [GO:0004674]	GO:0004674; GO:0005524		ATP binding [GO:0005524]; protein serine/threonine kinase activity [GO:0004674]		PF00069;
TRINITY_DN46_c1_g1_i97	tr|A0A2I7ZAV8|A0A2I7ZAV8_SESPO	99.4	8.2e-86	328.9	A0A2I7ZAV8	CBL-interacting protein kinase 9 (SNF1-related protein kinase 2.7)		Sesuvium portulacastrum (Shoreline sea purslane) (Portulaca portulacastrum)	342	ATP binding [GO:0005524]; protein serine/threonine kinase activity [GO:0004674]	GO:0004674; GO:0005524		ATP binding [GO:0005524]; protein serine/threonine kinase activity [GO:0004674]		PF00069;
TRINITY_DN2460_c0_g2_i1	tr|A0A2I7ZAU4|A0A2I7ZAU4_SESPO	99.4	0	1278.1	A0A2I7ZAU4	Sulfate transporter		Sesuvium portulacastrum (Shoreline sea purslane) (Portulaca portulacastrum)	665	integral component of membrane [GO:0016021]; secondary active sulfate transmembrane transporter activity [GO:0008271]	GO:0008271; GO:0016021		secondary active sulfate transmembrane transporter activity [GO:0008271]	integral component of membrane [GO:0016021]	PF01740;PF00916;
TRINITY_DN2460_c0_g2_i6	tr|A0A2I7ZAU4|A0A2I7ZAU4_SESPO	99.4	0	1278.1	A0A2I7ZAU4	Sulfate transporter		Sesuvium portulacastrum (Shoreline sea purslane) (Portulaca portulacastrum)	665	integral component of membrane [GO:0016021]; secondary active sulfate transmembrane transporter activity [GO:0008271]	GO:0008271; GO:0016021		secondary active sulfate transmembrane transporter activity [GO:0008271]	integral component of membrane [GO:0016021]	PF01740;PF00916;
TRINITY_DN23811_c0_g1_i6	tr|A0A2I7ZAQ8|A0A2I7ZAQ8_SESPO	99.4	4.9e-185	659.4	A0A2I7ZAQ8	HSP20-like chaperones protein		Sesuvium portulacastrum (Shoreline sea purslane) (Portulaca portulacastrum)	551	RNA binding [GO:0003723]	GO:0003723		RNA binding [GO:0003723]		PF00013;
TRINITY_DN460_c0_g1_i39	tr|A0A2I7ZAP6|A0A2I7ZAP6_SESPO	99.4	5.9e-295	1023.8	A0A2I7ZAP6	Phosphatidylinositol 3-kinase (EC 2.7.1.137)		Sesuvium portulacastrum (Shoreline sea purslane) (Portulaca portulacastrum)	815	1-phosphatidylinositol-3-kinase activity [GO:0016303]; ATP binding [GO:0005524]; phosphatidylinositol-mediated signaling [GO:0048015]	GO:0005524; GO:0016303; GO:0048015	phosphatidylinositol-mediated signaling [GO:0048015]	1-phosphatidylinositol-3-kinase activity [GO:0016303]; ATP binding [GO:0005524]		PF00454;PF00792;PF00613;
TRINITY_DN7642_c0_g1_i6	tr|A0A221LB34|A0A221LB34_SESPO	99.4	8.2e-298	1033.5	A0A221LB34	Plasma membrane ATPase (EC 7.1.2.1)		Sesuvium portulacastrum (Shoreline sea purslane) (Portulaca portulacastrum)	892	integral component of membrane [GO:0016021]; plasma membrane [GO:0005886]; ATP binding [GO:0005524]; proton-exporting ATPase activity, phosphorylative mechanism [GO:0008553]; proton export across plasma membrane [GO:0120029]	GO:0005524; GO:0005886; GO:0008553; GO:0016021; GO:0120029	proton export across plasma membrane [GO:0120029]	ATP binding [GO:0005524]; proton-exporting ATPase activity, phosphorylative mechanism [GO:0008553]	integral component of membrane [GO:0016021]; plasma membrane [GO:0005886]	PF00690;
TRINITY_DN3955_c0_g1_i21	tr|A0A221LB13|A0A221LB13_SESPO	99.4	0	1528.1	A0A221LB13	Potassium transporter		Sesuvium portulacastrum (Shoreline sea purslane) (Portulaca portulacastrum)	783	integral component of membrane [GO:0016021]; plasma membrane [GO:0005886]; potassium ion transmembrane transporter activity [GO:0015079]	GO:0005886; GO:0015079; GO:0016021		potassium ion transmembrane transporter activity [GO:0015079]	integral component of membrane [GO:0016021]; plasma membrane [GO:0005886]	PF02705;
TRINITY_DN3199_c0_g1_i11	tr|A0A221LB08|A0A221LB08_SESPO	99.4	4.5e-94	355.5	A0A221LB08	Potassium transporter		Sesuvium portulacastrum (Shoreline sea purslane) (Portulaca portulacastrum)	780	integral component of membrane [GO:0016021]; plasma membrane [GO:0005886]; potassium ion transmembrane transporter activity [GO:0015079]	GO:0005886; GO:0015079; GO:0016021		potassium ion transmembrane transporter activity [GO:0015079]	integral component of membrane [GO:0016021]; plasma membrane [GO:0005886]	PF02705;
TRINITY_DN5642_c0_g1_i4	tr|A0A1L5JKD6|A0A1L5JKD6_SESPO	99.4	3.6e-86	327.8	A0A1L5JKD6	Vacuolar fusion protein MON1 homolog		Sesuvium portulacastrum (Shoreline sea purslane) (Portulaca portulacastrum)	612	protein targeting to vacuole [GO:0006623]; vesicle-mediated transport [GO:0016192]	GO:0006623; GO:0016192	protein targeting to vacuole [GO:0006623]; vesicle-mediated transport [GO:0016192]			PF19036;PF19037;PF19038;
TRINITY_DN709_c0_g1_i30	tr|A0A0K9QPD7|A0A0K9QPD7_SPIOL	99.4	2.3e-72	282.7	A0A0K9QPD7	V-type proton ATPase proteolipid subunit	SOVF_162570 SOVF_164250	Spinacia oleracea (Spinach)	166	integral component of membrane [GO:0016021]; proton-transporting V-type ATPase, V0 domain [GO:0033179]; vacuolar membrane [GO:0005774]; proton-transporting ATPase activity, rotational mechanism [GO:0046961]	GO:0005774; GO:0016021; GO:0033179; GO:0046961		proton-transporting ATPase activity, rotational mechanism [GO:0046961]	integral component of membrane [GO:0016021]; proton-transporting V-type ATPase, V0 domain [GO:0033179]; vacuolar membrane [GO:0005774]	PF00137;
TRINITY_DN6937_c1_g4_i1	tr|A0A067JFE3|A0A067JFE3_JATCU	99.4	1.3e-82	316.2	A0A067JFE3	Proteasome subunit alpha type	JCGZ_26393	Jatropha curcas (Barbados nut)	250	cytoplasm [GO:0005737]; nucleus [GO:0005634]; proteasome core complex, alpha-subunit complex [GO:0019773]; ubiquitin-dependent protein catabolic process [GO:0006511]	GO:0005634; GO:0005737; GO:0006511; GO:0019773	ubiquitin-dependent protein catabolic process [GO:0006511]		cytoplasm [GO:0005737]; nucleus [GO:0005634]; proteasome core complex, alpha-subunit complex [GO:0019773]	PF00227;PF10584;
TRINITY_DN858_c0_g1_i6	tr|M4XZ83|M4XZ83_SESPO	99.3	2.8e-307	1064.7	M4XZ83	Scarecrow-like protein	SCL-1	Sesuvium portulacastrum (Shoreline sea purslane) (Portulaca portulacastrum)	545	nucleus [GO:0005634]; DNA-binding transcription factor activity [GO:0003700]	GO:0003700; GO:0005634		DNA-binding transcription factor activity [GO:0003700]	nucleus [GO:0005634]	PF03514;
TRINITY_DN4239_c0_g1_i13	tr|M0SMQ5|M0SMQ5_MUSAM	99.3	2.3e-81	312.8	M0SMQ5	UBC core domain-containing protein		Musa acuminata subsp. malaccensis (Wild banana) (Musa malaccensis)	171	nucleus [GO:0005634]; ATP binding [GO:0005524]; ubiquitin conjugating enzyme activity [GO:0061631]; protein polyubiquitination [GO:0000209]; ubiquitin-dependent protein catabolic process [GO:0006511]	GO:0000209; GO:0005524; GO:0005634; GO:0006511; GO:0061631	protein polyubiquitination [GO:0000209]; ubiquitin-dependent protein catabolic process [GO:0006511]	ATP binding [GO:0005524]; ubiquitin conjugating enzyme activity [GO:0061631]	nucleus [GO:0005634]	PF00179;
TRINITY_DN8538_c0_g1_i36	tr|A0A7J8LFG8|A0A7J8LFG8_9ROSI	99.3	2.3e-79	305.4	A0A7J8LFG8	Uncharacterized protein	Golob_022080	Gossypium lobatum	312
TRINITY_DN2903_c0_g1_i11	tr|A0A7C9CJ40|A0A7C9CJ40_OPUST	99.3	1e-63	253.8	A0A7C9CJ40	Histone H2A		Opuntia streptacantha (Prickly pear cactus) (Opuntia cardona)	134	nucleosome [GO:0000786]; nucleus [GO:0005634]; DNA binding [GO:0003677]; protein heterodimerization activity [GO:0046982]	GO:0000786; GO:0003677; GO:0005634; GO:0046982		DNA binding [GO:0003677]; protein heterodimerization activity [GO:0046982]	nucleosome [GO:0000786]; nucleus [GO:0005634]	PF00125;PF16211;
TRINITY_DN8538_c0_g1_i19	tr|A0A7C8ZAB8|A0A7C8ZAB8_OPUST	99.3	3.6e-165	592.4	A0A7C8ZAB8	Non-specific serine/threonine protein kinase (EC 2.7.11.1)		Opuntia streptacantha (Prickly pear cactus) (Opuntia cardona)	422	ATP binding [GO:0005524]; protein serine kinase activity [GO:0106310]; protein threonine kinase activity [GO:0106311]	GO:0005524; GO:0106310; GO:0106311		ATP binding [GO:0005524]; protein serine kinase activity [GO:0106310]; protein threonine kinase activity [GO:0106311]		PF00069;
TRINITY_DN5003_c0_g1_i5	tr|A0A7C8Z3Q7|A0A7C8Z3Q7_OPUST	99.3	3e-71	280	A0A7C8Z3Q7	Trafficking protein particle complex subunit		Opuntia streptacantha (Prickly pear cactus) (Opuntia cardona)	194	endoplasmic reticulum [GO:0005783]; Golgi apparatus [GO:0005794]; TRAPP complex [GO:0030008]; Golgi vesicle transport [GO:0048193]	GO:0005783; GO:0005794; GO:0030008; GO:0048193	Golgi vesicle transport [GO:0048193]		endoplasmic reticulum [GO:0005783]; Golgi apparatus [GO:0005794]; TRAPP complex [GO:0030008]	PF04051;
TRINITY_DN2660_c0_g1_i28	tr|A0A7C8Z2L0|A0A7C8Z2L0_OPUST	99.3	1.5e-89	341.7	A0A7C8Z2L0	Serine/threonine-protein phosphatase (EC 3.1.3.16) (Fragment)		Opuntia streptacantha (Prickly pear cactus) (Opuntia cardona)	307	protein serine phosphatase activity [GO:0106306]; protein threonine phosphatase activity [GO:0106307]	GO:0106306; GO:0106307		protein serine phosphatase activity [GO:0106306]; protein threonine phosphatase activity [GO:0106307]		PF00149;
TRINITY_DN135_c0_g1_i8	tr|A0A6B9MKU1|A0A6B9MKU1_SESPO	99.3	1e-79	308.5	A0A6B9MKU1	Uncharacterized protein	ORF153	Sesuvium portulacastrum (Shoreline sea purslane) (Portulaca portulacastrum)	153	mitochondrion [GO:0005739]	GO:0005739			mitochondrion [GO:0005739]
TRINITY_DN1798_c0_g1_i2	tr|A0A6A4PW81|A0A6A4PW81_LUPAL	99.3	3.5e-241	844.3	A0A6A4PW81	Putative proteasome endopeptidase complex	Lalb_Chr10g0101061	Lupinus albus (White lupine) (Lupinus termis)	426	cytoplasm [GO:0005737]; proteasome complex [GO:0000502]; ATP binding [GO:0005524]; proteasome-activating ATPase activity [GO:0036402]; protein catabolic process [GO:0030163]	GO:0000502; GO:0005524; GO:0005737; GO:0030163; GO:0036402	protein catabolic process [GO:0030163]	ATP binding [GO:0005524]; proteasome-activating ATPase activity [GO:0036402]	cytoplasm [GO:0005737]; proteasome complex [GO:0000502]	PF00004;PF17862;
TRINITY_DN321_c1_g2_i3	tr|A0A2R6Q9R3|A0A2R6Q9R3_ACTCC	99.3	3.8e-65	260.8	A0A2R6Q9R3	Sporulation protein	CEY00_Acc20492	Actinidia chinensis var. chinensis (Chinese soft-hair kiwi)	255	integral component of membrane [GO:0016021]; mitochondrion [GO:0005739]; abscisic acid-activated signaling pathway [GO:0009738]; mitochondria-nucleus signaling pathway [GO:0031930]; mitochondrion organization [GO:0007005]	GO:0005739; GO:0007005; GO:0009738; GO:0016021; GO:0031930	abscisic acid-activated signaling pathway [GO:0009738]; mitochondria-nucleus signaling pathway [GO:0031930]; mitochondrion organization [GO:0007005]		integral component of membrane [GO:0016021]; mitochondrion [GO:0005739]	PF02582;
TRINITY_DN85488_c1_g1_i1	tr|A0A2J6MBX5|A0A2J6MBX5_LACSA	99.3	3.8e-79	305.1	A0A2J6MBX5	COX2_TM domain-containing protein	LSAT_4X50261	Lactuca sativa (Garden lettuce)	399	integral component of membrane [GO:0016021]; ATP synthesis coupled electron transport [GO:0042773]; proton transmembrane transport [GO:1902600]	GO:0016021; GO:0042773; GO:1902600	ATP synthesis coupled electron transport [GO:0042773]; proton transmembrane transport [GO:1902600]		integral component of membrane [GO:0016021]	PF02790;
TRINITY_DN46_c1_g1_i43	tr|A0A2I7ZAV8|A0A2I7ZAV8_SESPO	99.3	2.8e-155	559.7	A0A2I7ZAV8	CBL-interacting protein kinase 9 (SNF1-related protein kinase 2.7)		Sesuvium portulacastrum (Shoreline sea purslane) (Portulaca portulacastrum)	342	ATP binding [GO:0005524]; protein serine/threonine kinase activity [GO:0004674]	GO:0004674; GO:0005524		ATP binding [GO:0005524]; protein serine/threonine kinase activity [GO:0004674]		PF00069;
TRINITY_DN46_c1_g1_i86	tr|A0A2I7ZAV8|A0A2I7ZAV8_SESPO	99.3	1.8e-155	559.7	A0A2I7ZAV8	CBL-interacting protein kinase 9 (SNF1-related protein kinase 2.7)		Sesuvium portulacastrum (Shoreline sea purslane) (Portulaca portulacastrum)	342	ATP binding [GO:0005524]; protein serine/threonine kinase activity [GO:0004674]	GO:0004674; GO:0005524		ATP binding [GO:0005524]; protein serine/threonine kinase activity [GO:0004674]		PF00069;
TRINITY_DN6106_c0_g1_i6	tr|A0A2I7ZAV3|A0A2I7ZAV3_SESPO	99.3	4.1e-250	875.2	A0A2I7ZAV3	Putative F-box protein		Sesuvium portulacastrum (Shoreline sea purslane) (Portulaca portulacastrum)	457						PF00646;
TRINITY_DN6106_c0_g1_i9	tr|A0A2I7ZAV3|A0A2I7ZAV3_SESPO	99.3	4.3e-250	875.2	A0A2I7ZAV3	Putative F-box protein		Sesuvium portulacastrum (Shoreline sea purslane) (Portulaca portulacastrum)	457						PF00646;
TRINITY_DN1960_c0_g1_i10	tr|A0A2I7ZAT5|A0A2I7ZAT5_SESPO	99.3	6.7e-171	610.5	A0A2I7ZAT5	Sucrose nonfermenting 1-like protein kinase 2.3		Sesuvium portulacastrum (Shoreline sea purslane) (Portulaca portulacastrum)	364	ATP binding [GO:0005524]; protein serine/threonine kinase activity [GO:0004674]	GO:0004674; GO:0005524		ATP binding [GO:0005524]; protein serine/threonine kinase activity [GO:0004674]		PF00069;
TRINITY_DN6164_c1_g1_i13	tr|A0A221LB45|A0A221LB45_SESPO	99.3	0	1805	A0A221LB45	Multidrug resistance 6		Sesuvium portulacastrum (Shoreline sea purslane) (Portulaca portulacastrum)	1405	integral component of membrane [GO:0016021]; ATP binding [GO:0005524]; ATPase-coupled transmembrane transporter activity [GO:0042626]	GO:0005524; GO:0016021; GO:0042626		ATPase-coupled transmembrane transporter activity [GO:0042626]; ATP binding [GO:0005524]	integral component of membrane [GO:0016021]	PF00664;PF00005;
TRINITY_DN3518_c0_g1_i19	tr|A0A221LB44|A0A221LB44_SESPO	99.3	0	1141.7	A0A221LB44	Potassium transporter		Sesuvium portulacastrum (Shoreline sea purslane) (Portulaca portulacastrum)	790	integral component of membrane [GO:0016021]; plasma membrane [GO:0005886]; potassium ion transmembrane transporter activity [GO:0015079]	GO:0005886; GO:0015079; GO:0016021		potassium ion transmembrane transporter activity [GO:0015079]	integral component of membrane [GO:0016021]; plasma membrane [GO:0005886]	PF02705;
TRINITY_DN11200_c0_g1_i20	tr|A0A221LB17|A0A221LB17_SESPO	99.3	1.8e-304	1055	A0A221LB17	Na+/H+ exchanger 1 (Na+/H+ exchanger 2)		Sesuvium portulacastrum (Shoreline sea purslane) (Portulaca portulacastrum)	554	integral component of membrane [GO:0016021]; sodium:proton antiporter activity [GO:0015385]; regulation of pH [GO:0006885]	GO:0006885; GO:0015385; GO:0016021	regulation of pH [GO:0006885]	sodium:proton antiporter activity [GO:0015385]	integral component of membrane [GO:0016021]	PF00999;
TRINITY_DN3199_c0_g1_i3	tr|A0A221LB08|A0A221LB08_SESPO	99.3	0	1157.1	A0A221LB08	Potassium transporter		Sesuvium portulacastrum (Shoreline sea purslane) (Portulaca portulacastrum)	780	integral component of membrane [GO:0016021]; plasma membrane [GO:0005886]; potassium ion transmembrane transporter activity [GO:0015079]	GO:0005886; GO:0015079; GO:0016021		potassium ion transmembrane transporter activity [GO:0015079]	integral component of membrane [GO:0016021]; plasma membrane [GO:0005886]	PF02705;
TRINITY_DN448_c1_g1_i5	tr|A0A221LB04|A0A221LB04_SESPO	99.3	3.5e-235	824.7	A0A221LB04	Vacuolar cation/proton exchanger		Sesuvium portulacastrum (Shoreline sea purslane) (Portulaca portulacastrum)	433	integral component of membrane [GO:0016021]; vacuolar membrane [GO:0005774]; calcium:proton antiporter activity [GO:0015369]	GO:0005774; GO:0015369; GO:0016021		calcium:proton antiporter activity [GO:0015369]	integral component of membrane [GO:0016021]; vacuolar membrane [GO:0005774]	PF01699;
TRINITY_DN797_c0_g1_i199	tr|A0A221LB02|A0A221LB02_SESPO	99.3	9.7e-67	263.8	A0A221LB02	Na+/H+ exchanger 6		Sesuvium portulacastrum (Shoreline sea purslane) (Portulaca portulacastrum)	630	integral component of membrane [GO:0016021]; sodium:proton antiporter activity [GO:0015385]; regulation of pH [GO:0006885]	GO:0006885; GO:0015385; GO:0016021	regulation of pH [GO:0006885]	sodium:proton antiporter activity [GO:0015385]	integral component of membrane [GO:0016021]	PF00999;
TRINITY_DN32339_c2_g2_i1	tr|A0A1S3XPI1|A0A1S3XPI1_TOBAC	99.3	4.4e-68	268.1	A0A1S3XPI1	ubiquitin-NEDD8-like protein RUB2	LOC107767149	Nicotiana tabacum (Common tobacco)	154	cytoplasm [GO:0005737]; nucleus [GO:0005634]; protein tag [GO:0031386]; ubiquitin protein ligase binding [GO:0031625]; modification-dependent protein catabolic process [GO:0019941]; protein ubiquitination [GO:0016567]	GO:0005634; GO:0005737; GO:0016567; GO:0019941; GO:0031386; GO:0031625	modification-dependent protein catabolic process [GO:0019941]; protein ubiquitination [GO:0016567]	protein tag [GO:0031386]; ubiquitin protein ligase binding [GO:0031625]	cytoplasm [GO:0005737]; nucleus [GO:0005634]	PF00240;
TRINITY_DN5658_c0_g1_i1	tr|A0A1L7VH35|A0A1L7VH35_FUSPR	99.3	5.1e-288	1000.7	A0A1L7VH35	Probable ATP-dependent RNA helicase DED1	FPRO_04837	Fusarium proliferatum (strain ET1) (Orchid endophyte fungus)	675	ATP binding [GO:0005524]; helicase activity [GO:0004386]; nucleic acid binding [GO:0003676]	GO:0003676; GO:0004386; GO:0005524		ATP binding [GO:0005524]; helicase activity [GO:0004386]; nucleic acid binding [GO:0003676]		PF00270;PF00271;
TRINITY_DN5658_c0_g1_i2	tr|A0A1L7VH35|A0A1L7VH35_FUSPR	99.3	5e-288	1000.7	A0A1L7VH35	Probable ATP-dependent RNA helicase DED1	FPRO_04837	Fusarium proliferatum (strain ET1) (Orchid endophyte fungus)	675	ATP binding [GO:0005524]; helicase activity [GO:0004386]; nucleic acid binding [GO:0003676]	GO:0003676; GO:0004386; GO:0005524		ATP binding [GO:0005524]; helicase activity [GO:0004386]; nucleic acid binding [GO:0003676]		PF00270;PF00271;
TRINITY_DN5642_c0_g1_i11	tr|A0A1L5JKD6|A0A1L5JKD6_SESPO	99.3	5.4e-79	304.7	A0A1L5JKD6	Vacuolar fusion protein MON1 homolog		Sesuvium portulacastrum (Shoreline sea purslane) (Portulaca portulacastrum)	612	protein targeting to vacuole [GO:0006623]; vesicle-mediated transport [GO:0016192]	GO:0006623; GO:0016192	protein targeting to vacuole [GO:0006623]; vesicle-mediated transport [GO:0016192]			PF19036;PF19037;PF19038;
TRINITY_DN5642_c0_g1_i6	tr|A0A1L5JKD6|A0A1L5JKD6_SESPO	99.3	8.7e-242	847.4	A0A1L5JKD6	Vacuolar fusion protein MON1 homolog		Sesuvium portulacastrum (Shoreline sea purslane) (Portulaca portulacastrum)	612	protein targeting to vacuole [GO:0006623]; vesicle-mediated transport [GO:0016192]	GO:0006623; GO:0016192	protein targeting to vacuole [GO:0006623]; vesicle-mediated transport [GO:0016192]			PF19036;PF19037;PF19038;
TRINITY_DN728_c0_g1_i84	tr|A0A1L5JKD3|A0A1L5JKD3_SESPO	99.3	1.4e-159	572.4	A0A1L5JKD3	Polypyrimidine tract-binding protein 1		Sesuvium portulacastrum (Shoreline sea purslane) (Portulaca portulacastrum)	458	RNA binding [GO:0003723]	GO:0003723		RNA binding [GO:0003723]		PF00076;PF11835;
TRINITY_DN32339_c0_g1_i1	tr|A0A178W1F2|A0A178W1F2_ARATH	99.3	1.1e-67	266.9	A0A178W1F2	RUB1	AXX17_At1g32000 AN1_LOCUS3186 C24_LOCUS3099	Arabidopsis thaliana (Mouse-ear cress)	156						PF00240;
TRINITY_DN7681_c0_g2_i1	tr|A0A0N7KGJ7|A0A0N7KGJ7_ORYSJ	99.3	1.3e-73	287	A0A0N7KGJ7	Os03g0139100 protein (Fragment)	Os03g0139100 OSNPB_030139100	Oryza sativa subsp. japonica (Rice)	148	ribosome [GO:0005840]; structural constituent of ribosome [GO:0003735]; translation [GO:0006412]	GO:0003735; GO:0005840; GO:0006412	translation [GO:0006412]	structural constituent of ribosome [GO:0003735]	ribosome [GO:0005840]	PF00238;
TRINITY_DN10003_c0_g3_i2	tr|A0A0K9RBI1|A0A0K9RBI1_SPIOL	99.3	1.3e-75	293.9	A0A0K9RBI1	Uncharacterized protein	SOVF_092120	Spinacia oleracea (Spinach)	143	cytoplasm [GO:0005737]; endoplasmic reticulum to Golgi vesicle-mediated transport [GO:0006888]	GO:0005737; GO:0006888	endoplasmic reticulum to Golgi vesicle-mediated transport [GO:0006888]		cytoplasm [GO:0005737]	PF04628;
TRINITY_DN3162_c0_g1_i21	tr|K4CYF2|K4CYF2_SOLLC	99.2	4.4e-68	270	K4CYF2	UBC28	101260872	Solanum lycopersicum (Tomato) (Lycopersicon esculentum)	148	nucleus [GO:0005634]; ATP binding [GO:0005524]; ubiquitin conjugating enzyme activity [GO:0061631]; protein polyubiquitination [GO:0000209]; ubiquitin-dependent protein catabolic process [GO:0006511]	GO:0000209; GO:0005524; GO:0005634; GO:0006511; GO:0061631	protein polyubiquitination [GO:0000209]; ubiquitin-dependent protein catabolic process [GO:0006511]	ATP binding [GO:0005524]; ubiquitin conjugating enzyme activity [GO:0061631]	nucleus [GO:0005634]	PF00179;
TRINITY_DN2660_c0_g1_i7	tr|B9SM47|B9SM47_RICCO	99.2	1.4e-68	271.2	B9SM47	Serine/threonine-protein phosphatase (EC 3.1.3.16)	RCOM_0878290	Ricinus communis (Castor bean)	289	protein serine phosphatase activity [GO:0106306]; protein threonine phosphatase activity [GO:0106307]	GO:0106306; GO:0106307		protein serine phosphatase activity [GO:0106306]; protein threonine phosphatase activity [GO:0106307]		PF00149;
TRINITY_DN932_c2_g2_i1	tr|A0A7C9EY74|A0A7C9EY74_OPUST	99.2	5.7e-61	245.7	A0A7C9EY74	RRM domain-containing protein		Opuntia streptacantha (Prickly pear cactus) (Opuntia cardona)	123	nucleus [GO:0005634]; RNA binding [GO:0003723]; mRNA processing [GO:0006397]	GO:0003723; GO:0005634; GO:0006397	mRNA processing [GO:0006397]	RNA binding [GO:0003723]	nucleus [GO:0005634]	PF00076;
TRINITY_DN13328_c0_g1_i1	tr|A0A7C9EY74|A0A7C9EY74_OPUST	99.2	7.8e-61	244.6	A0A7C9EY74	RRM domain-containing protein		Opuntia streptacantha (Prickly pear cactus) (Opuntia cardona)	123	nucleus [GO:0005634]; RNA binding [GO:0003723]; mRNA processing [GO:0006397]	GO:0003723; GO:0005634; GO:0006397	mRNA processing [GO:0006397]	RNA binding [GO:0003723]	nucleus [GO:0005634]	PF00076;
TRINITY_DN2232_c0_g1_i10	tr|A0A7C9DYC3|A0A7C9DYC3_OPUST	99.2	1.8e-60	243.4	A0A7C9DYC3	Serine/threonine-protein phosphatase (EC 3.1.3.16)		Opuntia streptacantha (Prickly pear cactus) (Opuntia cardona)	303	protein serine phosphatase activity [GO:0106306]; protein threonine phosphatase activity [GO:0106307]	GO:0106306; GO:0106307		protein serine phosphatase activity [GO:0106306]; protein threonine phosphatase activity [GO:0106307]		PF00149;
TRINITY_DN22637_c0_g1_i2	tr|A0A7C9DWR9|A0A7C9DWR9_OPUST	99.2	1.8e-64	257.3	A0A7C9DWR9	GDP-mannose 3,5-epimerase (EC 5.1.3.18)		Opuntia streptacantha (Prickly pear cactus) (Opuntia cardona)	377	GDP-mannose 3,5-epimerase activity [GO:0047918]; NAD binding [GO:0051287]	GO:0047918; GO:0051287		GDP-mannose 3,5-epimerase activity [GO:0047918]; NAD binding [GO:0051287]		PF01370;
TRINITY_DN15176_c0_g1_i12	tr|A0A7C9D215|A0A7C9D215_OPUST	99.2	2.8e-138	501.5	A0A7C9D215	Protein kinase domain-containing protein		Opuntia streptacantha (Prickly pear cactus) (Opuntia cardona)	367	ATP binding [GO:0005524]; protein serine/threonine kinase activity [GO:0004674]	GO:0004674; GO:0005524		ATP binding [GO:0005524]; protein serine/threonine kinase activity [GO:0004674]		PF00069;
TRINITY_DN19079_c0_g1_i2	tr|A0A7C9CNM4|A0A7C9CNM4_OPUST	99.2	8.4e-59	236.5	A0A7C9CNM4	S4 RNA-binding domain-containing protein		Opuntia streptacantha (Prickly pear cactus) (Opuntia cardona)	197	small ribosomal subunit [GO:0015935]; rRNA binding [GO:0019843]; structural constituent of ribosome [GO:0003735]; translation [GO:0006412]	GO:0003735; GO:0006412; GO:0015935; GO:0019843	translation [GO:0006412]	rRNA binding [GO:0019843]; structural constituent of ribosome [GO:0003735]	small ribosomal subunit [GO:0015935]	PF00163;PF01479;
TRINITY_DN2043_c0_g1_i11	tr|A0A7C8ZWT1|A0A7C8ZWT1_OPUST	99.2	3e-68	271.6	A0A7C8ZWT1	Non-specific serine/threonine protein kinase (EC 2.7.11.1) (Fragment)		Opuntia streptacantha (Prickly pear cactus) (Opuntia cardona)	199	ATP binding [GO:0005524]; protein serine kinase activity [GO:0106310]; protein threonine kinase activity [GO:0106311]	GO:0005524; GO:0106310; GO:0106311		ATP binding [GO:0005524]; protein serine kinase activity [GO:0106310]; protein threonine kinase activity [GO:0106311]		PF00069;
TRINITY_DN8538_c0_g1_i58	tr|A0A7C8ZAB8|A0A7C8ZAB8_OPUST	99.2	1.2e-221	780.4	A0A7C8ZAB8	Non-specific serine/threonine protein kinase (EC 2.7.11.1)		Opuntia streptacantha (Prickly pear cactus) (Opuntia cardona)	422	ATP binding [GO:0005524]; protein serine kinase activity [GO:0106310]; protein threonine kinase activity [GO:0106311]	GO:0005524; GO:0106310; GO:0106311		ATP binding [GO:0005524]; protein serine kinase activity [GO:0106310]; protein threonine kinase activity [GO:0106311]		PF00069;
TRINITY_DN22346_c0_g1_i44	tr|A0A4P8PJ78|A0A4P8PJ78_SESPO	99.2	2e-138	503.4	A0A4P8PJ78	Non-specific serine/threonine protein kinase (EC 2.7.11.1)	CIPK8	Sesuvium portulacastrum (Shoreline sea purslane) (Portulaca portulacastrum)	447	ATP binding [GO:0005524]; protein serine kinase activity [GO:0106310]; protein threonine kinase activity [GO:0106311]; signal transduction [GO:0007165]	GO:0005524; GO:0007165; GO:0106310; GO:0106311	signal transduction [GO:0007165]	ATP binding [GO:0005524]; protein serine kinase activity [GO:0106310]; protein threonine kinase activity [GO:0106311]		PF03822;PF00069;
TRINITY_DN5929_c0_g2_i1	tr|A0A411L106|A0A411L106_SESPO	99.2	2.7e-291	1011.1	A0A411L106	NAD(P)H dehydrogenase subunit 5 (NAD(P)H-quinone oxidoreductase subunit 5, chloroplastic) (NADH-plastoquinone oxidoreductase subunit 5)	ndhF	Sesuvium portulacastrum (Shoreline sea purslane) (Portulaca portulacastrum)	747	chloroplast thylakoid membrane [GO:0009535]; integral component of membrane [GO:0016021]; NADH dehydrogenase (ubiquinone) activity [GO:0008137]; quinone binding [GO:0048038]; ATP synthesis coupled electron transport [GO:0042773]	GO:0008137; GO:0009535; GO:0016021; GO:0042773; GO:0048038	ATP synthesis coupled electron transport [GO:0042773]	NADH dehydrogenase (ubiquinone) activity [GO:0008137]; quinone binding [GO:0048038]	chloroplast thylakoid membrane [GO:0009535]; integral component of membrane [GO:0016021]	PF01010;PF00361;PF00662;
TRINITY_DN27915_c0_g1_i1	tr|A0A411L105|A0A411L105_SESPO	99.2	3.6e-64	254.2	A0A411L105	DNA-directed RNA polymerase (EC 2.7.7.6)	rpoC2	Sesuvium portulacastrum (Shoreline sea purslane) (Portulaca portulacastrum)	1369	plastid [GO:0009536]; DNA binding [GO:0003677]; DNA-directed 5'-3' RNA polymerase activity [GO:0003899]; metal ion binding [GO:0046872]; transcription, DNA-templated [GO:0006351]	GO:0003677; GO:0003899; GO:0006351; GO:0009536; GO:0046872	transcription, DNA-templated [GO:0006351]	DNA binding [GO:0003677]; DNA-directed 5'-3' RNA polymerase activity [GO:0003899]; metal ion binding [GO:0046872]	plastid [GO:0009536]	PF05000;PF04998;
TRINITY_DN4974_c0_g1_i12	tr|A0A2I7ZAT2|A0A2I7ZAT2_SESPO	99.2	3e-207	731.1	A0A2I7ZAT2	3'(2'),5'-bisphosphate nucleotidase (EC 3.1.3.7)		Sesuvium portulacastrum (Shoreline sea purslane) (Portulaca portulacastrum)	386	3'(2'),5'-bisphosphate nucleotidase activity [GO:0008441]; metal ion binding [GO:0046872]; inositol phosphate dephosphorylation [GO:0046855]; phosphatidylinositol phosphorylation [GO:0046854]; sulfur compound metabolic process [GO:0006790]	GO:0006790; GO:0008441; GO:0046854; GO:0046855; GO:0046872	inositol phosphate dephosphorylation [GO:0046855]; phosphatidylinositol phosphorylation [GO:0046854]; sulfur compound metabolic process [GO:0006790]	3'(2'),5'-bisphosphate nucleotidase activity [GO:0008441]; metal ion binding [GO:0046872]		PF00459;
TRINITY_DN274_c0_g1_i2	tr|A0A2I7ZAR5|A0A2I7ZAR5_SESPO	99.2	8.2e-62	246.9	A0A2I7ZAR5	Plasma membrane ATPase (EC 7.1.2.1)		Sesuvium portulacastrum (Shoreline sea purslane) (Portulaca portulacastrum)	964	integral component of membrane [GO:0016021]; plasma membrane [GO:0005886]; ATP binding [GO:0005524]; proton-exporting ATPase activity, phosphorylative mechanism [GO:0008553]; proton export across plasma membrane [GO:0120029]	GO:0005524; GO:0005886; GO:0008553; GO:0016021; GO:0120029	proton export across plasma membrane [GO:0120029]	ATP binding [GO:0005524]; proton-exporting ATPase activity, phosphorylative mechanism [GO:0008553]	integral component of membrane [GO:0016021]; plasma membrane [GO:0005886]	PF00690;
TRINITY_DN3490_c0_g1_i10	tr|A0A2I7ZAR0|A0A2I7ZAR0_SESPO	99.2	1.5e-211	746.9	A0A2I7ZAR0	Serine-threonine protein kinase 2		Sesuvium portulacastrum (Shoreline sea purslane) (Portulaca portulacastrum)	479	ATP binding [GO:0005524]; protein serine/threonine kinase activity [GO:0004674]	GO:0004674; GO:0005524		ATP binding [GO:0005524]; protein serine/threonine kinase activity [GO:0004674]		PF00069;PF00433;
TRINITY_DN101_c0_g1_i23	tr|A0A2I7ZAQ2|A0A2I7ZAQ2_SESPO	99.2	2.5e-267	932.9	A0A2I7ZAQ2	Protein tyrosine kinase family protein (Fragment)		Sesuvium portulacastrum (Shoreline sea purslane) (Portulaca portulacastrum)	654	kinase activity [GO:0016301]	GO:0016301		kinase activity [GO:0016301]
TRINITY_DN101_c0_g1_i36	tr|A0A2I7ZAQ2|A0A2I7ZAQ2_SESPO	99.2	0	1231.9	A0A2I7ZAQ2	Protein tyrosine kinase family protein (Fragment)		Sesuvium portulacastrum (Shoreline sea purslane) (Portulaca portulacastrum)	654	kinase activity [GO:0016301]	GO:0016301		kinase activity [GO:0016301]
TRINITY_DN101_c0_g1_i6	tr|A0A2I7ZAQ2|A0A2I7ZAQ2_SESPO	99.2	2.5e-267	932.9	A0A2I7ZAQ2	Protein tyrosine kinase family protein (Fragment)		Sesuvium portulacastrum (Shoreline sea purslane) (Portulaca portulacastrum)	654	kinase activity [GO:0016301]	GO:0016301		kinase activity [GO:0016301]
TRINITY_DN3165_c0_g1_i19	tr|A0A2I7ZAP3|A0A2I7ZAP3_SESPO	99.2	1.1e-263	919.5	A0A2I7ZAP3	Calcium-dependent protein kinase 2		Sesuvium portulacastrum (Shoreline sea purslane) (Portulaca portulacastrum)	514	ATP binding [GO:0005524]; calcium ion binding [GO:0005509]; protein kinase activity [GO:0004672]	GO:0004672; GO:0005509; GO:0005524		ATP binding [GO:0005524]; calcium ion binding [GO:0005509]; protein kinase activity [GO:0004672]		PF13499;PF00069;
TRINITY_DN6572_c1_g1_i7	tr|A0A221LB51|A0A221LB51_SESPO	99.2	3.3e-134	488	A0A221LB51	ABC transporter membrane-spanning/permease subunit		Sesuvium portulacastrum (Shoreline sea purslane) (Portulaca portulacastrum)	264	integral component of membrane [GO:0016021]	GO:0016021			integral component of membrane [GO:0016021]	PF03649;
TRINITY_DN46529_c0_g1_i1	tr|A0A1L7VNZ0|A0A1L7VNZ0_FUSPR	99.2	1.2e-46	196.1	A0A1L7VNZ0	Related to Nup98-Nup96	FPRO_09503	Fusarium proliferatum (strain ET1) (Orchid endophyte fungus)	1936	nuclear pore [GO:0005643]; structural constituent of nuclear pore [GO:0017056]; mRNA transport [GO:0051028]; protein transport [GO:0015031]	GO:0005643; GO:0015031; GO:0017056; GO:0051028	mRNA transport [GO:0051028]; protein transport [GO:0015031]	structural constituent of nuclear pore [GO:0017056]	nuclear pore [GO:0005643]	PF04096;PF13634;PF12110;
TRINITY_DN14707_c0_g1_i2	tr|A0A1L5JKD2|A0A1L5JKD2_SESPO	99.2	8.9e-64	255	A0A1L5JKD2	Protein photphatase 2A subunit A3		Sesuvium portulacastrum (Shoreline sea purslane) (Portulaca portulacastrum)	587						PF02985;
TRINITY_DN263_c0_g2_i4	tr|A0A1L5JKC6|A0A1L5JKC6_SESPO	99.2	0	1189.5	A0A1L5JKC6	Ring-finger protein		Sesuvium portulacastrum (Shoreline sea purslane) (Portulaca portulacastrum)	665	fatty-acyl-CoA binding [GO:0000062]; lipid binding [GO:0008289]	GO:0000062; GO:0008289		fatty-acyl-CoA binding [GO:0000062]; lipid binding [GO:0008289]		PF00887;PF01344;
TRINITY_DN1613_c0_g1_i2	tr|A0A1L5JKB9|A0A1L5JKB9_SESPO	99.2	2.3e-283	984.9	A0A1L5JKB9	Endoglucanase (EC 3.2.1.4)		Sesuvium portulacastrum (Shoreline sea purslane) (Portulaca portulacastrum)	620	integral component of membrane [GO:0016021]; cellulase activity [GO:0008810]; cellulose catabolic process [GO:0030245]	GO:0008810; GO:0016021; GO:0030245	cellulose catabolic process [GO:0030245]	cellulase activity [GO:0008810]	integral component of membrane [GO:0016021]	PF00759;
TRINITY_DN4956_c0_g1_i4	tr|A0A0G2R8L5|A0A0G2R8L5_MESCR	99.2	3.4e-64	257.3	A0A0G2R8L5	ATP-dependent Clp protease proteolytic subunit (EC 3.4.21.92) (Endopeptidase Clp)	clpP	Mesembryanthemum crystallinum (Common ice plant) (Cryophytum crystallinum)	197	chloroplast stroma [GO:0009570]; ATP-dependent peptidase activity [GO:0004176]; serine-type endopeptidase activity [GO:0004252]	GO:0004176; GO:0004252; GO:0009570		ATP-dependent peptidase activity [GO:0004176]; serine-type endopeptidase activity [GO:0004252]	chloroplast stroma [GO:0009570]	PF00574;
TRINITY_DN3604_c1_g1_i27	tr|U6BS35|U6BS35_SESPO	99.1	0	1261.5	U6BS35	H(+)-exporting diphosphatase (EC 7.1.3.1)	VPP1	Sesuvium portulacastrum (Shoreline sea purslane) (Portulaca portulacastrum)	765	integral component of membrane [GO:0016021]; inorganic diphosphatase activity [GO:0004427]; pyrophosphate hydrolysis-driven proton transmembrane transporter activity [GO:0009678]	GO:0004427; GO:0009678; GO:0016021		inorganic diphosphatase activity [GO:0004427]; pyrophosphate hydrolysis-driven proton transmembrane transporter activity [GO:0009678]	integral component of membrane [GO:0016021]	PF03030;
TRINITY_DN2193_c0_g2_i12	tr|E6ZDX9|E6ZDX9_BETVM	99.1	3.8e-237	833.6	E6ZDX9	NADH dehydrogenase subunit 2	nad2	Beta vulgaris subsp. maritima (Sea beet) (Beta maritima)	488	integral component of membrane [GO:0016021]; mitochondrion [GO:0005739]; NADH dehydrogenase (ubiquinone) activity [GO:0008137]; ATP synthesis coupled electron transport [GO:0042773]	GO:0005739; GO:0008137; GO:0016021; GO:0042773	ATP synthesis coupled electron transport [GO:0042773]	NADH dehydrogenase (ubiquinone) activity [GO:0008137]	integral component of membrane [GO:0016021]; mitochondrion [GO:0005739]	PF00361;
TRINITY_DN2193_c0_g2_i7	tr|E6ZDX9|E6ZDX9_BETVM	99.1	3.8e-237	833.6	E6ZDX9	NADH dehydrogenase subunit 2	nad2	Beta vulgaris subsp. maritima (Sea beet) (Beta maritima)	488	integral component of membrane [GO:0016021]; mitochondrion [GO:0005739]; NADH dehydrogenase (ubiquinone) activity [GO:0008137]; ATP synthesis coupled electron transport [GO:0042773]	GO:0005739; GO:0008137; GO:0016021; GO:0042773	ATP synthesis coupled electron transport [GO:0042773]	NADH dehydrogenase (ubiquinone) activity [GO:0008137]	integral component of membrane [GO:0016021]; mitochondrion [GO:0005739]	PF00361;
TRINITY_DN5593_c0_g1_i11	tr|C0KXH4|C0KXH4_SESPO	99.1	3.9e-176	627.9	C0KXH4	Peroxidase (EC 1.11.1.7)	POD1	Sesuvium portulacastrum (Shoreline sea purslane) (Portulaca portulacastrum)	318	extracellular region [GO:0005576]; heme binding [GO:0020037]; metal ion binding [GO:0046872]; peroxidase activity [GO:0004601]; hydrogen peroxide catabolic process [GO:0042744]; response to oxidative stress [GO:0006979]	GO:0004601; GO:0005576; GO:0006979; GO:0020037; GO:0042744; GO:0046872	hydrogen peroxide catabolic process [GO:0042744]; response to oxidative stress [GO:0006979]	heme binding [GO:0020037]; metal ion binding [GO:0046872]; peroxidase activity [GO:0004601]	extracellular region [GO:0005576]	PF00141;
TRINITY_DN5593_c0_g1_i6	tr|C0KXH4|C0KXH4_SESPO	99.1	4.9e-176	627.5	C0KXH4	Peroxidase (EC 1.11.1.7)	POD1	Sesuvium portulacastrum (Shoreline sea purslane) (Portulaca portulacastrum)	318	extracellular region [GO:0005576]; heme binding [GO:0020037]; metal ion binding [GO:0046872]; peroxidase activity [GO:0004601]; hydrogen peroxide catabolic process [GO:0042744]; response to oxidative stress [GO:0006979]	GO:0004601; GO:0005576; GO:0006979; GO:0020037; GO:0042744; GO:0046872	hydrogen peroxide catabolic process [GO:0042744]; response to oxidative stress [GO:0006979]	heme binding [GO:0020037]; metal ion binding [GO:0046872]; peroxidase activity [GO:0004601]	extracellular region [GO:0005576]	PF00141;
TRINITY_DN6321_c0_g1_i3	tr|A0A7C8ZAV4|A0A7C8ZAV4_OPUST	99.1	1.8e-56	229.9	A0A7C8ZAV4	Ribosomal_L7Ae domain-containing protein		Opuntia streptacantha (Prickly pear cactus) (Opuntia cardona)	112	cytosolic large ribosomal subunit [GO:0022625]; RNA binding [GO:0003723]; structural constituent of ribosome [GO:0003735]	GO:0003723; GO:0003735; GO:0022625		RNA binding [GO:0003723]; structural constituent of ribosome [GO:0003735]	cytosolic large ribosomal subunit [GO:0022625]	PF01248;
TRINITY_DN2660_c0_g1_i26	tr|A0A7C8Z2L0|A0A7C8Z2L0_OPUST	99.1	3.4e-132	481.1	A0A7C8Z2L0	Serine/threonine-protein phosphatase (EC 3.1.3.16) (Fragment)		Opuntia streptacantha (Prickly pear cactus) (Opuntia cardona)	307	protein serine phosphatase activity [GO:0106306]; protein threonine phosphatase activity [GO:0106307]	GO:0106306; GO:0106307		protein serine phosphatase activity [GO:0106306]; protein threonine phosphatase activity [GO:0106307]		PF00149;
TRINITY_DN475_c1_g3_i2	tr|A0A6I9T5Y5|A0A6I9T5Y5_SESIN	99.1	9.9e-64	252.7	A0A6I9T5Y5	transcription factor MYB36-like	LOC105162954	Sesamum indicum (Oriental sesame) (Sesamum orientale)	344	nucleus [GO:0005634]	GO:0005634			nucleus [GO:0005634]	PF00249;
TRINITY_DN15398_c0_g1_i1	tr|A0A5J6XH83|A0A5J6XH83_9CHLO	99.1	5.8e-175	623.2	A0A5J6XH83	ATP synthase subunit alpha, chloroplastic (EC 7.1.2.2) (ATP synthase F1 sector subunit alpha) (F-ATPase subunit alpha)	atpA	Asterarcys sp. GP-2019	508	chloroplast thylakoid membrane [GO:0009535]; proton-transporting ATP synthase complex, catalytic core F(1) [GO:0045261]; ATP binding [GO:0005524]; proton-transporting ATP synthase activity, rotational mechanism [GO:0046933]; proton-transporting ATPase activity, rotational mechanism [GO:0046961]	GO:0005524; GO:0009535; GO:0045261; GO:0046933; GO:0046961		ATP binding [GO:0005524]; proton-transporting ATPase activity, rotational mechanism [GO:0046961]; proton-transporting ATP synthase activity, rotational mechanism [GO:0046933]	chloroplast thylakoid membrane [GO:0009535]; proton-transporting ATP synthase complex, catalytic core F(1) [GO:0045261]	PF00006;PF00306;PF02874;
TRINITY_DN5232_c0_g1_i12	tr|A0A4S4DZR4|A0A4S4DZR4_CAMSI	99.1	5.9e-62	249.6	A0A4S4DZR4	Uncharacterized protein	TEA_015305	Camellia sinensis var. sinensis	172	mRNA splicing, via spliceosome [GO:0000398]	GO:0000398	mRNA splicing, via spliceosome [GO:0000398]			PF03660;
TRINITY_DN106947_c0_g1_i1	tr|A0A3Q7IJU2|A0A3Q7IJU2_SOLLC	99.1	7.2e-56	226.1	A0A3Q7IJU2	Pyruvate decarboxylase (EC 4.1.1.1)	101247173	Solanum lycopersicum (Tomato) (Lycopersicon esculentum)	603	cytosol [GO:0005829]; carboxy-lyase activity [GO:0016831]; magnesium ion binding [GO:0000287]; pyruvate decarboxylase activity [GO:0004737]; thiamine pyrophosphate binding [GO:0030976]	GO:0000287; GO:0004737; GO:0005829; GO:0016831; GO:0030976		carboxy-lyase activity [GO:0016831]; magnesium ion binding [GO:0000287]; pyruvate decarboxylase activity [GO:0004737]; thiamine pyrophosphate binding [GO:0030976]	cytosol [GO:0005829]	PF02775;PF00205;PF02776;
TRINITY_DN6106_c0_g1_i2	tr|A0A2I7ZAV3|A0A2I7ZAV3_SESPO	99.1	3.3e-275	957.6	A0A2I7ZAV3	Putative F-box protein		Sesuvium portulacastrum (Shoreline sea purslane) (Portulaca portulacastrum)	457						PF00646;
TRINITY_DN16746_c0_g1_i12	tr|A0A2I7ZAV2|A0A2I7ZAV2_SESPO	99.1	3.3e-183	651.4	A0A2I7ZAV2	Frigida-interacting protein		Sesuvium portulacastrum (Shoreline sea purslane) (Portulaca portulacastrum)	348	integral component of membrane [GO:0016021]; late endosome [GO:0005770]	GO:0005770; GO:0016021			integral component of membrane [GO:0016021]; late endosome [GO:0005770]	PF14802;
TRINITY_DN17559_c0_g1_i1	tr|A0A2I7ZAU8|A0A2I7ZAU8_SESPO	99.1	1.4e-257	898.7	A0A2I7ZAU8	UDP-glucosyl trnasferase 2		Sesuvium portulacastrum (Shoreline sea purslane) (Portulaca portulacastrum)	451	UDP-glycosyltransferase activity [GO:0008194]	GO:0008194		UDP-glycosyltransferase activity [GO:0008194]		PF00201;
TRINITY_DN4595_c0_g1_i1	tr|A0A2I7ZAS8|A0A2I7ZAS8_SESPO	99.1	0	1954.5	A0A2I7ZAS8	SITE-1 protease		Sesuvium portulacastrum (Shoreline sea purslane) (Portulaca portulacastrum)	1008	integral component of membrane [GO:0016021]; serine-type endopeptidase activity [GO:0004252]	GO:0004252; GO:0016021		serine-type endopeptidase activity [GO:0004252]	integral component of membrane [GO:0016021]	PF00082;
TRINITY_DN4595_c0_g1_i5	tr|A0A2I7ZAS8|A0A2I7ZAS8_SESPO	99.1	0	1992.6	A0A2I7ZAS8	SITE-1 protease		Sesuvium portulacastrum (Shoreline sea purslane) (Portulaca portulacastrum)	1008	integral component of membrane [GO:0016021]; serine-type endopeptidase activity [GO:0004252]	GO:0004252; GO:0016021		serine-type endopeptidase activity [GO:0004252]	integral component of membrane [GO:0016021]	PF00082;
TRINITY_DN2429_c0_g2_i2	tr|A0A2I7ZAS6|A0A2I7ZAS6_SESPO	99.1	8.2e-188	667.5	A0A2I7ZAS6	DEA(D/H)-box RNA helicase family protein		Sesuvium portulacastrum (Shoreline sea purslane) (Portulaca portulacastrum)	548	ATP binding [GO:0005524]; helicase activity [GO:0004386]; nucleic acid binding [GO:0003676]	GO:0003676; GO:0004386; GO:0005524		ATP binding [GO:0005524]; helicase activity [GO:0004386]; nucleic acid binding [GO:0003676]		PF00270;PF00271;
TRINITY_DN4509_c0_g1_i2	tr|A0A2I7ZAR8|A0A2I7ZAR8_SESPO	99.1	1.4e-56	231.1	A0A2I7ZAR8	Pectinesterase (EC 3.1.1.11)		Sesuvium portulacastrum (Shoreline sea purslane) (Portulaca portulacastrum)	316	aspartyl esterase activity [GO:0045330]; pectinesterase activity [GO:0030599]; cell wall modification [GO:0042545]; pectin catabolic process [GO:0045490]	GO:0030599; GO:0042545; GO:0045330; GO:0045490	cell wall modification [GO:0042545]; pectin catabolic process [GO:0045490]	aspartyl esterase activity [GO:0045330]; pectinesterase activity [GO:0030599]		PF01095;
TRINITY_DN460_c0_g1_i61	tr|A0A2I7ZAP6|A0A2I7ZAP6_SESPO	99.1	1.1e-125	460.7	A0A2I7ZAP6	Phosphatidylinositol 3-kinase (EC 2.7.1.137)		Sesuvium portulacastrum (Shoreline sea purslane) (Portulaca portulacastrum)	815	1-phosphatidylinositol-3-kinase activity [GO:0016303]; ATP binding [GO:0005524]; phosphatidylinositol-mediated signaling [GO:0048015]	GO:0005524; GO:0016303; GO:0048015	phosphatidylinositol-mediated signaling [GO:0048015]	1-phosphatidylinositol-3-kinase activity [GO:0016303]; ATP binding [GO:0005524]		PF00454;PF00792;PF00613;
TRINITY_DN7861_c0_g1_i3	tr|A0A2I7ZAN9|A0A2I7ZAN9_SESPO	99.1	1.7e-169	607.1	A0A2I7ZAN9	Calcium-dependent protein kinase 1		Sesuvium portulacastrum (Shoreline sea purslane) (Portulaca portulacastrum)	542	ATP binding [GO:0005524]; calcium ion binding [GO:0005509]; protein kinase activity [GO:0004672]	GO:0004672; GO:0005509; GO:0005524		ATP binding [GO:0005524]; calcium ion binding [GO:0005509]; protein kinase activity [GO:0004672]		PF13499;PF00069;
TRINITY_DN7923_c0_g1_i3	tr|A0A221LB29|A0A221LB29_SESPO	99.1	5.2e-190	674.1	A0A221LB29	ABC transporter		Sesuvium portulacastrum (Shoreline sea purslane) (Portulaca portulacastrum)	352	ATP-binding cassette (ABC) transporter complex [GO:0043190]	GO:0043190			ATP-binding cassette (ABC) transporter complex [GO:0043190]	PF02405;
TRINITY_DN627_c0_g1_i78	tr|A0A221LB21|A0A221LB21_SESPO	99.1	0	2029.6	A0A221LB21	ABC-2 type transporter		Sesuvium portulacastrum (Shoreline sea purslane) (Portulaca portulacastrum)	1477	integral component of membrane [GO:0016021]; ATP binding [GO:0005524]; ATPase-coupled transmembrane transporter activity [GO:0042626]	GO:0005524; GO:0016021; GO:0042626		ATPase-coupled transmembrane transporter activity [GO:0042626]; ATP binding [GO:0005524]	integral component of membrane [GO:0016021]	PF01061;PF19055;PF00005;PF14510;PF08370;
TRINITY_DN45523_c0_g1_i3	tr|A0A221LB14|A0A221LB14_SESPO	99.1	0	1546.6	A0A221LB14	Potassium transporter		Sesuvium portulacastrum (Shoreline sea purslane) (Portulaca portulacastrum)	780	integral component of membrane [GO:0016021]; plasma membrane [GO:0005886]; potassium ion transmembrane transporter activity [GO:0015079]	GO:0005886; GO:0015079; GO:0016021		potassium ion transmembrane transporter activity [GO:0015079]	integral component of membrane [GO:0016021]; plasma membrane [GO:0005886]	PF02705;
TRINITY_DN3199_c0_g1_i22	tr|A0A221LB08|A0A221LB08_SESPO	99.1	1.6e-248	869.4	A0A221LB08	Potassium transporter		Sesuvium portulacastrum (Shoreline sea purslane) (Portulaca portulacastrum)	780	integral component of membrane [GO:0016021]; plasma membrane [GO:0005886]; potassium ion transmembrane transporter activity [GO:0015079]	GO:0005886; GO:0015079; GO:0016021		potassium ion transmembrane transporter activity [GO:0015079]	integral component of membrane [GO:0016021]; plasma membrane [GO:0005886]	PF02705;
TRINITY_DN8760_c0_g1_i6	tr|A0A221LB05|A0A221LB05_SESPO	99.1	8e-47	198.4	A0A221LB05	Ca2+ cation antiporter 10		Sesuvium portulacastrum (Shoreline sea purslane) (Portulaca portulacastrum)	201	endoplasmic reticulum membrane [GO:0005789]; integral component of membrane [GO:0016021]; protein transport [GO:0015031]	GO:0005789; GO:0015031; GO:0016021	protein transport [GO:0015031]		endoplasmic reticulum membrane [GO:0005789]; integral component of membrane [GO:0016021]	PF09753;
TRINITY_DN8531_c0_g1_i48	tr|A0A1L5JKC4|A0A1L5JKC4_SESPO	99.1	0	1093.2	A0A1L5JKC4	Helicase		Sesuvium portulacastrum (Shoreline sea purslane) (Portulaca portulacastrum)	1430	ATP binding [GO:0005524]; nucleic acid binding [GO:0003676]; RNA helicase activity [GO:0003724]	GO:0003676; GO:0003724; GO:0005524		ATP binding [GO:0005524]; nucleic acid binding [GO:0003676]; RNA helicase activity [GO:0003724]		PF00270;PF04408;PF00271;PF07717;
TRINITY_DN112_c0_g1_i2	tr|A0A1L5JKB2|A0A1L5JKB2_SESPO	99.1	5.6e-188	667.5	A0A1L5JKB2	Glyceraldehyde-3-phosphate dehydrogenase (EC 1.2.1.-)		Sesuvium portulacastrum (Shoreline sea purslane) (Portulaca portulacastrum)	336	NAD binding [GO:0051287]; NADP binding [GO:0050661]; oxidoreductase activity, acting on the aldehyde or oxo group of donors, NAD or NADP as acceptor [GO:0016620]; glucose metabolic process [GO:0006006]	GO:0006006; GO:0016620; GO:0050661; GO:0051287	glucose metabolic process [GO:0006006]	NAD binding [GO:0051287]; NADP binding [GO:0050661]; oxidoreductase activity, acting on the aldehyde or oxo group of donors, NAD or NADP as acceptor [GO:0016620]		PF02800;PF00044;
TRINITY_DN6415_c1_g2_i5	tr|A0A1L5JKB1|A0A1L5JKB1_SESPO	99.1	1.3e-262	916.4	A0A1L5JKB1	Ubiquitin carboxyl-terminal hydrolase (EC 3.4.19.12)		Sesuvium portulacastrum (Shoreline sea purslane) (Portulaca portulacastrum)	911	cysteine-type peptidase activity [GO:0008234]; thiol-dependent ubiquitin-specific protease activity [GO:0004843]; protein deubiquitination [GO:0016579]; ubiquitin-dependent protein catabolic process [GO:0006511]	GO:0004843; GO:0006511; GO:0008234; GO:0016579	protein deubiquitination [GO:0016579]; ubiquitin-dependent protein catabolic process [GO:0006511]	cysteine-type peptidase activity [GO:0008234]; thiol-dependent ubiquitin-specific protease activity [GO:0004843]		PF06337;PF00443;
TRINITY_DN2660_c0_g1_i15	tr|A0A068VCD9|A0A068VCD9_COFCA	99.1	1.4e-124	458	A0A068VCD9	Serine/threonine-protein phosphatase (EC 3.1.3.16)	GSCOC_T00009694001	Coffea canephora (Robusta coffee)	317	protein serine phosphatase activity [GO:0106306]; protein threonine phosphatase activity [GO:0106307]	GO:0106306; GO:0106307		protein serine phosphatase activity [GO:0106306]; protein threonine phosphatase activity [GO:0106307]		PF00149;
TRINITY_DN3162_c0_g1_i2	tr|K4CYF2|K4CYF2_SOLLC	99	5.2e-53	218.4	K4CYF2	UBC28	101260872	Solanum lycopersicum (Tomato) (Lycopersicon esculentum)	148	nucleus [GO:0005634]; ATP binding [GO:0005524]; ubiquitin conjugating enzyme activity [GO:0061631]; protein polyubiquitination [GO:0000209]; ubiquitin-dependent protein catabolic process [GO:0006511]	GO:0000209; GO:0005524; GO:0005634; GO:0006511; GO:0061631	protein polyubiquitination [GO:0000209]; ubiquitin-dependent protein catabolic process [GO:0006511]	ATP binding [GO:0005524]; ubiquitin conjugating enzyme activity [GO:0061631]	nucleus [GO:0005634]	PF00179;
TRINITY_DN173_c0_g1_i14	tr|B9MXD5|B9MXD5_POPTR	99	1.2e-104	390.2	B9MXD5	Uncharacterized protein	POPTR_005G110700 POPTR_007G061500	Populus trichocarpa (Western balsam poplar) (Populus balsamifera subsp. trichocarpa)	197	GTP binding [GO:0005525]; GTPase activity [GO:0003924]; small GTPase mediated signal transduction [GO:0007264]	GO:0003924; GO:0005525; GO:0007264	small GTPase mediated signal transduction [GO:0007264]	GTPase activity [GO:0003924]; GTP binding [GO:0005525]		PF00071;
TRINITY_DN2232_c0_g1_i6	tr|A0A7C9DYC3|A0A7C9DYC3_OPUST	99	3.5e-180	641.3	A0A7C9DYC3	Serine/threonine-protein phosphatase (EC 3.1.3.16)		Opuntia streptacantha (Prickly pear cactus) (Opuntia cardona)	303	protein serine phosphatase activity [GO:0106306]; protein threonine phosphatase activity [GO:0106307]	GO:0106306; GO:0106307		protein serine phosphatase activity [GO:0106306]; protein threonine phosphatase activity [GO:0106307]		PF00149;
TRINITY_DN4371_c1_g1_i3	tr|A0A7C9DBQ7|A0A7C9DBQ7_OPUST	99	1.3e-103	387.5	A0A7C9DBQ7	Uncharacterized protein		Opuntia streptacantha (Prickly pear cactus) (Opuntia cardona)	387	nucleus [GO:0005634]; DNA binding [GO:0003677]; regulation of transcription, DNA-templated [GO:0006355]	GO:0003677; GO:0005634; GO:0006355	regulation of transcription, DNA-templated [GO:0006355]	DNA binding [GO:0003677]	nucleus [GO:0005634]	PF03789;PF05920;PF03790;PF03791;
TRINITY_DN4462_c0_g1_i2	tr|A0A7C9D5I7|A0A7C9D5I7_OPUST	99	3.8e-47	198.7	A0A7C9D5I7	Elongin-C		Opuntia streptacantha (Prickly pear cactus) (Opuntia cardona)	101	ubiquitin-dependent protein catabolic process [GO:0006511]	GO:0006511	ubiquitin-dependent protein catabolic process [GO:0006511]			PF03931;
TRINITY_DN185_c0_g1_i47	tr|A0A7C9D1P3|A0A7C9D1P3_OPUST	99	9.5e-116	429.5	A0A7C9D1P3	Dual-specificity kinase (EC 2.7.12.1) (Fragment)		Opuntia streptacantha (Prickly pear cactus) (Opuntia cardona)	319	ATP binding [GO:0005524]; protein serine/threonine kinase activity [GO:0004674]; protein serine/threonine/tyrosine kinase activity [GO:0004712]	GO:0004674; GO:0004712; GO:0005524		ATP binding [GO:0005524]; protein serine/threonine/tyrosine kinase activity [GO:0004712]; protein serine/threonine kinase activity [GO:0004674]		PF00069;
TRINITY_DN185_c0_g1_i48	tr|A0A7C9D1P3|A0A7C9D1P3_OPUST	99	4.5e-116	429.5	A0A7C9D1P3	Dual-specificity kinase (EC 2.7.12.1) (Fragment)		Opuntia streptacantha (Prickly pear cactus) (Opuntia cardona)	319	ATP binding [GO:0005524]; protein serine/threonine kinase activity [GO:0004674]; protein serine/threonine/tyrosine kinase activity [GO:0004712]	GO:0004674; GO:0004712; GO:0005524		ATP binding [GO:0005524]; protein serine/threonine/tyrosine kinase activity [GO:0004712]; protein serine/threonine kinase activity [GO:0004674]		PF00069;
TRINITY_DN2903_c0_g1_i10	tr|A0A7C9CJ40|A0A7C9CJ40_OPUST	99	3.7e-45	194.1	A0A7C9CJ40	Histone H2A		Opuntia streptacantha (Prickly pear cactus) (Opuntia cardona)	134	nucleosome [GO:0000786]; nucleus [GO:0005634]; DNA binding [GO:0003677]; protein heterodimerization activity [GO:0046982]	GO:0000786; GO:0003677; GO:0005634; GO:0046982		DNA binding [GO:0003677]; protein heterodimerization activity [GO:0046982]	nucleosome [GO:0000786]; nucleus [GO:0005634]	PF00125;PF16211;
TRINITY_DN223_c0_g1_i51	tr|A0A7C9AX56|A0A7C9AX56_OPUST	99	9.3e-51	210.3	A0A7C9AX56	Uncharacterized protein		Opuntia streptacantha (Prickly pear cactus) (Opuntia cardona)	1141	regulation of transcription, DNA-templated [GO:0006355]	GO:0006355	regulation of transcription, DNA-templated [GO:0006355]			PF00400;
TRINITY_DN203_c1_g1_i48	tr|A0A6P5Z3E6|A0A6P5Z3E6_DURZI	99	3e-47	198	A0A6P5Z3E6	kinesin-like protein KIN-7O	LOC111296881	Durio zibethinus (Durian)	1312	ATP binding [GO:0005524]; ATP-dependent microtubule motor activity [GO:1990939]; microtubule binding [GO:0008017]; microtubule-based movement [GO:0007018]	GO:0005524; GO:0007018; GO:0008017; GO:1990939	microtubule-based movement [GO:0007018]	ATP binding [GO:0005524]; ATP-dependent microtubule motor activity [GO:1990939]; microtubule binding [GO:0008017]		PF00225;
TRINITY_DN1224_c0_g1_i19	tr|A0A6J1KRZ3|A0A6J1KRZ3_CUCMA	99	1e-49	206.1	A0A6J1KRZ3	Glucose-6-phosphate isomerase (EC 5.3.1.9)	LOC111495954	Cucurbita maxima (Pumpkin) (Winter squash)	620	glucose-6-phosphate isomerase activity [GO:0004347]; gluconeogenesis [GO:0006094]; glycolytic process [GO:0006096]	GO:0004347; GO:0006094; GO:0006096	gluconeogenesis [GO:0006094]; glycolytic process [GO:0006096]	glucose-6-phosphate isomerase activity [GO:0004347]		PF00342;
TRINITY_DN12801_c0_g1_i4	tr|A0A5N5MQL8|A0A5N5MQL8_9ROSI	99	7.3e-52	215.3	A0A5N5MQL8	Uncharacterized protein	DKX38_008137	Salix brachista	1006	NAD+ kinase activity [GO:0003951]; NAD metabolic process [GO:0019674]; NADP biosynthetic process [GO:0006741]	GO:0003951; GO:0006741; GO:0019674	NAD metabolic process [GO:0019674]; NADP biosynthetic process [GO:0006741]	NAD+ kinase activity [GO:0003951]		PF01513;
TRINITY_DN10475_c1_g1_i13	tr|A0A5B6YIW9|A0A5B6YIW9_DAVIN	99	1.8e-50	208.8	A0A5B6YIW9	CBFD_NFYB_HMF domain-containing protein	Din_000976	Davidia involucrata (Dove tree)	175	nucleus [GO:0005634]; protein heterodimerization activity [GO:0046982]	GO:0005634; GO:0046982		protein heterodimerization activity [GO:0046982]	nucleus [GO:0005634]	PF00808;
TRINITY_DN5016_c0_g1_i2	tr|A0A411L103|A0A411L103_SESPO	99	1.3e-98	370.2	A0A411L103	NADH-quinone oxidoreductase subunit H (EC 7.1.1.-) (NADH dehydrogenase I subunit H) (NDH-1 subunit H)	ndhA nuoH	Sesuvium portulacastrum (Shoreline sea purslane) (Portulaca portulacastrum)	363	integral component of membrane [GO:0016021]; plasma membrane [GO:0005886]; plastid [GO:0009536]; oxidoreductase activity, acting on NAD(P)H, quinone or similar compound as acceptor [GO:0016655]; quinone binding [GO:0048038]	GO:0005886; GO:0009536; GO:0016021; GO:0016655; GO:0048038		oxidoreductase activity, acting on NAD(P)H, quinone or similar compound as acceptor [GO:0016655]; quinone binding [GO:0048038]	integral component of membrane [GO:0016021]; plasma membrane [GO:0005886]; plastid [GO:0009536]	PF00146;
TRINITY_DN16746_c0_g1_i17	tr|A0A2I7ZAV2|A0A2I7ZAV2_SESPO	99	2.5e-155	559.3	A0A2I7ZAV2	Frigida-interacting protein		Sesuvium portulacastrum (Shoreline sea purslane) (Portulaca portulacastrum)	348	integral component of membrane [GO:0016021]; late endosome [GO:0005770]	GO:0005770; GO:0016021			integral component of membrane [GO:0016021]; late endosome [GO:0005770]	PF14802;
TRINITY_DN4273_c0_g1_i5	tr|A0A2I7ZAT4|A0A2I7ZAT4_SESPO	99	1.8e-104	391.3	A0A2I7ZAT4	Non-specific serine/threonine protein kinase (EC 2.7.11.1)		Sesuvium portulacastrum (Shoreline sea purslane) (Portulaca portulacastrum)	462	ATP binding [GO:0005524]; protein serine kinase activity [GO:0106310]; protein threonine kinase activity [GO:0106311]; signal transduction [GO:0007165]	GO:0005524; GO:0007165; GO:0106310; GO:0106311	signal transduction [GO:0007165]	ATP binding [GO:0005524]; protein serine kinase activity [GO:0106310]; protein threonine kinase activity [GO:0106311]		PF03822;PF00069;
TRINITY_DN4273_c0_g1_i92	tr|A0A2I7ZAT4|A0A2I7ZAT4_SESPO	99	1e-104	392.1	A0A2I7ZAT4	Non-specific serine/threonine protein kinase (EC 2.7.11.1)		Sesuvium portulacastrum (Shoreline sea purslane) (Portulaca portulacastrum)	462	ATP binding [GO:0005524]; protein serine kinase activity [GO:0106310]; protein threonine kinase activity [GO:0106311]; signal transduction [GO:0007165]	GO:0005524; GO:0007165; GO:0106310; GO:0106311	signal transduction [GO:0007165]	ATP binding [GO:0005524]; protein serine kinase activity [GO:0106310]; protein threonine kinase activity [GO:0106311]		PF03822;PF00069;
TRINITY_DN4509_c0_g1_i4	tr|A0A2I7ZAR8|A0A2I7ZAR8_SESPO	99	4.9e-112	414.8	A0A2I7ZAR8	Pectinesterase (EC 3.1.1.11)		Sesuvium portulacastrum (Shoreline sea purslane) (Portulaca portulacastrum)	316	aspartyl esterase activity [GO:0045330]; pectinesterase activity [GO:0030599]; cell wall modification [GO:0042545]; pectin catabolic process [GO:0045490]	GO:0030599; GO:0042545; GO:0045330; GO:0045490	cell wall modification [GO:0042545]; pectin catabolic process [GO:0045490]	aspartyl esterase activity [GO:0045330]; pectinesterase activity [GO:0030599]		PF01095;
TRINITY_DN8793_c0_g1_i10	tr|A0A2I7ZAQ4|A0A2I7ZAQ4_SESPO	99	1.1e-48	204.1	A0A2I7ZAQ4	Cysteine proteinase inhibitor		Sesuvium portulacastrum (Shoreline sea purslane) (Portulaca portulacastrum)	102	cysteine-type endopeptidase inhibitor activity [GO:0004869]	GO:0004869		cysteine-type endopeptidase inhibitor activity [GO:0004869]		PF16845;
TRINITY_DN8793_c0_g1_i13	tr|A0A2I7ZAQ4|A0A2I7ZAQ4_SESPO	99	1.1e-48	204.1	A0A2I7ZAQ4	Cysteine proteinase inhibitor		Sesuvium portulacastrum (Shoreline sea purslane) (Portulaca portulacastrum)	102	cysteine-type endopeptidase inhibitor activity [GO:0004869]	GO:0004869		cysteine-type endopeptidase inhibitor activity [GO:0004869]		PF16845;
TRINITY_DN8793_c0_g1_i8	tr|A0A2I7ZAQ4|A0A2I7ZAQ4_SESPO	99	1.9e-48	203	A0A2I7ZAQ4	Cysteine proteinase inhibitor		Sesuvium portulacastrum (Shoreline sea purslane) (Portulaca portulacastrum)	102	cysteine-type endopeptidase inhibitor activity [GO:0004869]	GO:0004869		cysteine-type endopeptidase inhibitor activity [GO:0004869]		PF16845;
TRINITY_DN101_c0_g1_i2	tr|A0A2I7ZAQ2|A0A2I7ZAQ2_SESPO	99	1.7e-218	770.8	A0A2I7ZAQ2	Protein tyrosine kinase family protein (Fragment)		Sesuvium portulacastrum (Shoreline sea purslane) (Portulaca portulacastrum)	654	kinase activity [GO:0016301]	GO:0016301		kinase activity [GO:0016301]
TRINITY_DN101_c0_g1_i26	tr|A0A2I7ZAQ2|A0A2I7ZAQ2_SESPO	99	8e-219	770.8	A0A2I7ZAQ2	Protein tyrosine kinase family protein (Fragment)		Sesuvium portulacastrum (Shoreline sea purslane) (Portulaca portulacastrum)	654	kinase activity [GO:0016301]	GO:0016301		kinase activity [GO:0016301]
TRINITY_DN11022_c0_g1_i14	tr|A0A2I7ZAQ0|A0A2I7ZAQ0_SESPO	99	4.7e-285	990.3	A0A2I7ZAQ0	WRKY DNA-binding protein 25		Sesuvium portulacastrum (Shoreline sea purslane) (Portulaca portulacastrum)	603	nucleus [GO:0005634]; DNA-binding transcription factor activity [GO:0003700]; sequence-specific DNA binding [GO:0043565]	GO:0003700; GO:0005634; GO:0043565		DNA-binding transcription factor activity [GO:0003700]; sequence-specific DNA binding [GO:0043565]	nucleus [GO:0005634]	PF03106;
TRINITY_DN11022_c0_g1_i80	tr|A0A2I7ZAQ0|A0A2I7ZAQ0_SESPO	99	1.1e-210	743.4	A0A2I7ZAQ0	WRKY DNA-binding protein 25		Sesuvium portulacastrum (Shoreline sea purslane) (Portulaca portulacastrum)	603	nucleus [GO:0005634]; DNA-binding transcription factor activity [GO:0003700]; sequence-specific DNA binding [GO:0043565]	GO:0003700; GO:0005634; GO:0043565		DNA-binding transcription factor activity [GO:0003700]; sequence-specific DNA binding [GO:0043565]	nucleus [GO:0005634]	PF03106;
TRINITY_DN460_c0_g1_i29	tr|A0A2I7ZAP6|A0A2I7ZAP6_SESPO	99	2.6e-234	822.4	A0A2I7ZAP6	Phosphatidylinositol 3-kinase (EC 2.7.1.137)		Sesuvium portulacastrum (Shoreline sea purslane) (Portulaca portulacastrum)	815	1-phosphatidylinositol-3-kinase activity [GO:0016303]; ATP binding [GO:0005524]; phosphatidylinositol-mediated signaling [GO:0048015]	GO:0005524; GO:0016303; GO:0048015	phosphatidylinositol-mediated signaling [GO:0048015]	1-phosphatidylinositol-3-kinase activity [GO:0016303]; ATP binding [GO:0005524]		PF00454;PF00792;PF00613;
TRINITY_DN3862_c1_g1_i1	tr|A0A221LB41|A0A221LB41_SESPO	99	1.1e-46	196.1	A0A221LB41	Multidrug resistance 1		Sesuvium portulacastrum (Shoreline sea purslane) (Portulaca portulacastrum)	1357	integral component of membrane [GO:0016021]; ATP binding [GO:0005524]; ATPase activity [GO:0016887]; ATPase-coupled transmembrane transporter activity [GO:0042626]	GO:0005524; GO:0016021; GO:0016887; GO:0042626		ATPase activity [GO:0016887]; ATPase-coupled transmembrane transporter activity [GO:0042626]; ATP binding [GO:0005524]	integral component of membrane [GO:0016021]	PF00664;PF00005;
TRINITY_DN627_c0_g1_i22	tr|A0A221LB21|A0A221LB21_SESPO	99	8.8e-44	187.6	A0A221LB21	ABC-2 type transporter		Sesuvium portulacastrum (Shoreline sea purslane) (Portulaca portulacastrum)	1477	integral component of membrane [GO:0016021]; ATP binding [GO:0005524]; ATPase-coupled transmembrane transporter activity [GO:0042626]	GO:0005524; GO:0016021; GO:0042626		ATPase-coupled transmembrane transporter activity [GO:0042626]; ATP binding [GO:0005524]	integral component of membrane [GO:0016021]	PF01061;PF19055;PF00005;PF14510;PF08370;
TRINITY_DN9867_c0_g2_i3	tr|A0A1S4D357|A0A1S4D357_TOBAC	99	4.1e-46	195.7	A0A1S4D357	Histone H4	LOC107825453	Nicotiana tabacum (Common tobacco)	294	nucleosome [GO:0000786]; nucleus [GO:0005634]; DNA binding [GO:0003677]; protein heterodimerization activity [GO:0046982]; DNA-templated transcription, initiation [GO:0006352]	GO:0000786; GO:0003677; GO:0005634; GO:0006352; GO:0046982	DNA-templated transcription, initiation [GO:0006352]	DNA binding [GO:0003677]; protein heterodimerization activity [GO:0046982]	nucleosome [GO:0000786]; nucleus [GO:0005634]	PF15511;
TRINITY_DN9867_c0_g2_i6	tr|A0A1S4D357|A0A1S4D357_TOBAC	99	2.7e-46	196.1	A0A1S4D357	Histone H4	LOC107825453	Nicotiana tabacum (Common tobacco)	294	nucleosome [GO:0000786]; nucleus [GO:0005634]; DNA binding [GO:0003677]; protein heterodimerization activity [GO:0046982]; DNA-templated transcription, initiation [GO:0006352]	GO:0000786; GO:0003677; GO:0005634; GO:0006352; GO:0046982	DNA-templated transcription, initiation [GO:0006352]	DNA binding [GO:0003677]; protein heterodimerization activity [GO:0046982]	nucleosome [GO:0000786]; nucleus [GO:0005634]	PF15511;
TRINITY_DN1592_c0_g1_i3	tr|A0A1L5JKB8|A0A1L5JKB8_SESPO	99	1.2e-158	569.7	A0A1L5JKB8	DnaJ-like protein		Sesuvium portulacastrum (Shoreline sea purslane) (Portulaca portulacastrum)	418	ATP binding [GO:0005524]; heat shock protein binding [GO:0031072]; metal ion binding [GO:0046872]; unfolded protein binding [GO:0051082]; protein folding [GO:0006457]; response to heat [GO:0009408]	GO:0005524; GO:0006457; GO:0009408; GO:0031072; GO:0046872; GO:0051082	protein folding [GO:0006457]; response to heat [GO:0009408]	ATP binding [GO:0005524]; heat shock protein binding [GO:0031072]; metal ion binding [GO:0046872]; unfolded protein binding [GO:0051082]		PF00226;PF01556;PF00684;
TRINITY_DN7360_c0_g1_i1	tr|A0A0K9S0E7|A0A0K9S0E7_SPIOL	99	9.5e-46	194.5	A0A0K9S0E7	Small nuclear ribonucleoprotein Sm D1 (snRNP core protein D1)	SOVF_008620	Spinacia oleracea (Spinach)	114	catalytic step 2 spliceosome [GO:0071013]; commitment complex [GO:0000243]; pICln-Sm protein complex [GO:0034715]; precatalytic spliceosome [GO:0071011]; SMN-Sm protein complex [GO:0034719]; spliceosomal tri-snRNP complex [GO:0097526]; U1 snRNP [GO:0005685]; U12-type spliceosomal complex [GO:0005689]; U2 snRNP [GO:0005686]; U4 snRNP [GO:0005687]; U5 snRNP [GO:0005682]; RNA binding [GO:0003723]; s…	GO:0000243; GO:0000387; GO:0003723; GO:0005682; GO:0005685; GO:0005686; GO:0005687; GO:0005689; GO:0034715; GO:0034719; GO:0071011; GO:0071013; GO:0097526	spliceosomal snRNP assembly [GO:0000387]	RNA binding [GO:0003723]	catalytic step 2 spliceosome [GO:0071013]; commitment complex [GO:0000243]; pICln-Sm protein complex [GO:0034715]; precatalytic spliceosome [GO:0071011]; SMN-Sm protein complex [GO:0034719]; spliceosomal tri-snRNP complex [GO:0097526]; U12-type spliceosomal complex [GO:0005689]; U1 snRNP [GO:0005685]; U2 snRNP [GO:0005686]; U4 snRNP [GO:0005687]; U5 snRNP [GO:0005682]	PF01423;
TRINITY_DN3187_c1_g1_i2	tr|A0A0K0XR60|A0A0K0XR60_TOBAC	99	8.2e-45	192.6	A0A0K0XR60	Autophagy-related protein 3 (autophagy-related protein 3-like)	ATG3 LOC107772206 LOC107783354	Nicotiana tabacum (Common tobacco)	314	cytoplasmic ubiquitin ligase complex [GO:0000153]; cytosol [GO:0005829]; Atg8 ligase activity [GO:0019776]; autophagosome assembly [GO:0000045]; autophagy of mitochondrion [GO:0000422]; autophagy of nucleus [GO:0044804]	GO:0000045; GO:0000153; GO:0000422; GO:0005829; GO:0019776; GO:0044804	autophagosome assembly [GO:0000045]; autophagy of mitochondrion [GO:0000422]; autophagy of nucleus [GO:0044804]	Atg8 ligase activity [GO:0019776]	cytoplasmic ubiquitin ligase complex [GO:0000153]; cytosol [GO:0005829]	PF03987;
TRINITY_DN11026_c0_g1_i27	tr|A0A098DX13|A0A098DX13_GIBZE	99	5.4e-49	204.5	A0A098DX13	Histone H4	FG05491.1 FGRAMPH1_01T18051	Gibberella zeae (strain ATCC MYA-4620 / CBS 123657 / FGSC 9075 / NRRL 31084 / PH-1) (Wheat head blight fungus) (Fusarium graminearum)	165	nucleosome [GO:0000786]; nucleus [GO:0005634]; DNA binding [GO:0003677]; protein heterodimerization activity [GO:0046982]; DNA-templated transcription, initiation [GO:0006352]	GO:0000786; GO:0003677; GO:0005634; GO:0006352; GO:0046982	DNA-templated transcription, initiation [GO:0006352]	DNA binding [GO:0003677]; protein heterodimerization activity [GO:0046982]	nucleosome [GO:0000786]; nucleus [GO:0005634]	PF15511;
TRINITY_DN27029_c0_g1_i6	tr|A0A068UF43|A0A068UF43_COFCA	99	2.1e-182	649	A0A068UF43	Tubulin beta chain	GSCOC_T00022900001	Coffea canephora (Robusta coffee)	545	microtubule [GO:0005874]; GTP binding [GO:0005525]; GTPase activity [GO:0003924]; structural constituent of cytoskeleton [GO:0005200]; microtubule-based process [GO:0007017]	GO:0003924; GO:0005200; GO:0005525; GO:0005874; GO:0007017	microtubule-based process [GO:0007017]	GTPase activity [GO:0003924]; GTP binding [GO:0005525]; structural constituent of cytoskeleton [GO:0005200]	microtubule [GO:0005874]	PF00091;PF03953;
TRINITY_DN3703_c0_g1_i40	tr|A0A7C9EM76|A0A7C9EM76_OPUST	98.9	9.1e-39	171.8	A0A7C9EM76	Pantothenate kinase 2 (EC 2.7.1.33)		Opuntia streptacantha (Prickly pear cactus) (Opuntia cardona)	914	ATP binding [GO:0005524]; metal ion binding [GO:0046872]; pantothenate kinase activity [GO:0004594]; coenzyme A biosynthetic process [GO:0015937]	GO:0004594; GO:0005524; GO:0015937; GO:0046872	coenzyme A biosynthetic process [GO:0015937]	ATP binding [GO:0005524]; metal ion binding [GO:0046872]; pantothenate kinase activity [GO:0004594]		PF01937;PF03630;
TRINITY_DN4010_c0_g1_i12	tr|A0A7C9B154|A0A7C9B154_OPUST	98.9	1.3e-42	184.5	A0A7C9B154	15-cis-phytoene desaturase, chloroplastic/chromoplastic (EC 1.3.5.5) (Phytoene dehydrogenase) (Phytoene desaturase)		Opuntia streptacantha (Prickly pear cactus) (Opuntia cardona)	569	chromoplast [GO:0009509]; membrane [GO:0016020]; phytoene dehydrogenase activity [GO:0016166]; carotenoid biosynthetic process [GO:0016117]	GO:0009509; GO:0016020; GO:0016117; GO:0016166	carotenoid biosynthetic process [GO:0016117]	phytoene dehydrogenase activity [GO:0016166]	chromoplast [GO:0009509]; membrane [GO:0016020]	PF01593;
TRINITY_DN5003_c0_g1_i1	tr|A0A7C8Z3Q7|A0A7C8Z3Q7_OPUST	98.9	2.1e-97	365.9	A0A7C8Z3Q7	Trafficking protein particle complex subunit		Opuntia streptacantha (Prickly pear cactus) (Opuntia cardona)	194	endoplasmic reticulum [GO:0005783]; Golgi apparatus [GO:0005794]; TRAPP complex [GO:0030008]; Golgi vesicle transport [GO:0048193]	GO:0005783; GO:0005794; GO:0030008; GO:0048193	Golgi vesicle transport [GO:0048193]		endoplasmic reticulum [GO:0005783]; Golgi apparatus [GO:0005794]; TRAPP complex [GO:0030008]	PF04051;
TRINITY_DN30703_c0_g1_i1	tr|A0A6N2AUD5|A0A6N2AUD5_SOLCI	98.9	2.2e-97	364.8	A0A6N2AUD5	Ribulose bisphosphate carboxylase small chain (EC 4.1.1.39)	EJD97_001643	Solanum chilense (Tomato) (Lycopersicon chilense)	180	chloroplast [GO:0009507]; monooxygenase activity [GO:0004497]; ribulose-bisphosphate carboxylase activity [GO:0016984]; carbon fixation [GO:0015977]; photorespiration [GO:0009853]; photosynthesis [GO:0015979]	GO:0004497; GO:0009507; GO:0009853; GO:0015977; GO:0015979; GO:0016984	carbon fixation [GO:0015977]; photorespiration [GO:0009853]; photosynthesis [GO:0015979]	monooxygenase activity [GO:0004497]; ribulose-bisphosphate carboxylase activity [GO:0016984]	chloroplast [GO:0009507]	PF12338;PF00101;
TRINITY_DN2556_c0_g2_i1	tr|A0A411L0Z3|A0A411L0Z3_SESPO	98.9	2.2e-48	201.8	A0A411L0Z3	Uncharacterized protein	ycf1	Sesuvium portulacastrum (Shoreline sea purslane) (Portulaca portulacastrum)	1866	integral component of membrane [GO:0016021]; plastid [GO:0009536]	GO:0009536; GO:0016021			integral component of membrane [GO:0016021]; plastid [GO:0009536]	PF05758;
TRINITY_DN2429_c0_g3_i2	tr|A0A411K3L2|A0A411K3L2_9CARY	98.9	3.1e-45	191	A0A411K3L2	Ribosomal protein S19	rps19	Ercilla volubilis	92	plastid [GO:0009536]; small ribosomal subunit [GO:0015935]; RNA binding [GO:0003723]; structural constituent of ribosome [GO:0003735]; translation [GO:0006412]	GO:0003723; GO:0003735; GO:0006412; GO:0009536; GO:0015935	translation [GO:0006412]	RNA binding [GO:0003723]; structural constituent of ribosome [GO:0003735]	plastid [GO:0009536]; small ribosomal subunit [GO:0015935]	PF00203;
TRINITY_DN46_c1_g1_i78	tr|A0A2I7ZAV8|A0A2I7ZAV8_SESPO	98.9	7.1e-97	364.8	A0A2I7ZAV8	CBL-interacting protein kinase 9 (SNF1-related protein kinase 2.7)		Sesuvium portulacastrum (Shoreline sea purslane) (Portulaca portulacastrum)	342	ATP binding [GO:0005524]; protein serine/threonine kinase activity [GO:0004674]	GO:0004674; GO:0005524		ATP binding [GO:0005524]; protein serine/threonine kinase activity [GO:0004674]		PF00069;
TRINITY_DN16746_c0_g1_i2	tr|A0A2I7ZAV2|A0A2I7ZAV2_SESPO	98.9	5.4e-139	504.6	A0A2I7ZAV2	Frigida-interacting protein		Sesuvium portulacastrum (Shoreline sea purslane) (Portulaca portulacastrum)	348	integral component of membrane [GO:0016021]; late endosome [GO:0005770]	GO:0005770; GO:0016021			integral component of membrane [GO:0016021]; late endosome [GO:0005770]	PF14802;
TRINITY_DN4974_c0_g1_i14	tr|A0A2I7ZAT2|A0A2I7ZAT2_SESPO	98.9	2.8e-42	182.2	A0A2I7ZAT2	3'(2'),5'-bisphosphate nucleotidase (EC 3.1.3.7)		Sesuvium portulacastrum (Shoreline sea purslane) (Portulaca portulacastrum)	386	3'(2'),5'-bisphosphate nucleotidase activity [GO:0008441]; metal ion binding [GO:0046872]; inositol phosphate dephosphorylation [GO:0046855]; phosphatidylinositol phosphorylation [GO:0046854]; sulfur compound metabolic process [GO:0006790]	GO:0006790; GO:0008441; GO:0046854; GO:0046855; GO:0046872	inositol phosphate dephosphorylation [GO:0046855]; phosphatidylinositol phosphorylation [GO:0046854]; sulfur compound metabolic process [GO:0006790]	3'(2'),5'-bisphosphate nucleotidase activity [GO:0008441]; metal ion binding [GO:0046872]		PF00459;
TRINITY_DN4595_c0_g1_i28	tr|A0A2I7ZAS8|A0A2I7ZAS8_SESPO	98.9	0	1085.1	A0A2I7ZAS8	SITE-1 protease		Sesuvium portulacastrum (Shoreline sea purslane) (Portulaca portulacastrum)	1008	integral component of membrane [GO:0016021]; serine-type endopeptidase activity [GO:0004252]	GO:0004252; GO:0016021		serine-type endopeptidase activity [GO:0004252]	integral component of membrane [GO:0016021]	PF00082;
TRINITY_DN4595_c0_g1_i33	tr|A0A2I7ZAS8|A0A2I7ZAS8_SESPO	98.9	0	1085.1	A0A2I7ZAS8	SITE-1 protease		Sesuvium portulacastrum (Shoreline sea purslane) (Portulaca portulacastrum)	1008	integral component of membrane [GO:0016021]; serine-type endopeptidase activity [GO:0004252]	GO:0004252; GO:0016021		serine-type endopeptidase activity [GO:0004252]	integral component of membrane [GO:0016021]	PF00082;
TRINITY_DN7112_c0_g1_i1	tr|A0A2I7ZAS5|A0A2I7ZAS5_SESPO	98.9	2.3e-99	372.1	A0A2I7ZAS5	RAB GTPase-like protein		Sesuvium portulacastrum (Shoreline sea purslane) (Portulaca portulacastrum)	205	GTP binding [GO:0005525]; GTPase activity [GO:0003924]	GO:0003924; GO:0005525		GTPase activity [GO:0003924]; GTP binding [GO:0005525]		PF00071;
TRINITY_DN7112_c0_g1_i3	tr|A0A2I7ZAS5|A0A2I7ZAS5_SESPO	98.9	2.2e-96	363.2	A0A2I7ZAS5	RAB GTPase-like protein		Sesuvium portulacastrum (Shoreline sea purslane) (Portulaca portulacastrum)	205	GTP binding [GO:0005525]; GTPase activity [GO:0003924]	GO:0003924; GO:0005525		GTPase activity [GO:0003924]; GTP binding [GO:0005525]		PF00071;
TRINITY_DN875_c1_g1_i42	tr|A0A2I7ZAP7|A0A2I7ZAP7_SESPO	98.9	2.2e-136	497.3	A0A2I7ZAP7	Putative sodium proton exchanger		Sesuvium portulacastrum (Shoreline sea purslane) (Portulaca portulacastrum)	1155	integral component of membrane [GO:0016021]; solute:proton antiporter activity [GO:0015299]; sodium ion transport [GO:0006814]	GO:0006814; GO:0015299; GO:0016021	sodium ion transport [GO:0006814]	solute:proton antiporter activity [GO:0015299]	integral component of membrane [GO:0016021]	PF00027;PF00999;
TRINITY_DN3518_c0_g1_i24	tr|A0A221LB44|A0A221LB44_SESPO	98.9	1.2e-235	827.8	A0A221LB44	Potassium transporter		Sesuvium portulacastrum (Shoreline sea purslane) (Portulaca portulacastrum)	790	integral component of membrane [GO:0016021]; plasma membrane [GO:0005886]; potassium ion transmembrane transporter activity [GO:0015079]	GO:0005886; GO:0015079; GO:0016021		potassium ion transmembrane transporter activity [GO:0015079]	integral component of membrane [GO:0016021]; plasma membrane [GO:0005886]	PF02705;
TRINITY_DN6927_c0_g1_i1	tr|A0A221LB11|A0A221LB11_SESPO	98.9	0	1264.2	A0A221LB11	Ca2+ cation antiporter 9		Sesuvium portulacastrum (Shoreline sea purslane) (Portulaca portulacastrum)	649	integral component of membrane [GO:0016021]; transmembrane transport [GO:0055085]	GO:0016021; GO:0055085	transmembrane transport [GO:0055085]		integral component of membrane [GO:0016021]	PF01699;
TRINITY_DN5642_c0_g1_i16	tr|A0A1L5JKD6|A0A1L5JKD6_SESPO	98.9	0	1177.2	A0A1L5JKD6	Vacuolar fusion protein MON1 homolog		Sesuvium portulacastrum (Shoreline sea purslane) (Portulaca portulacastrum)	612	protein targeting to vacuole [GO:0006623]; vesicle-mediated transport [GO:0016192]	GO:0006623; GO:0016192	protein targeting to vacuole [GO:0006623]; vesicle-mediated transport [GO:0016192]			PF19036;PF19037;PF19038;
TRINITY_DN10898_c0_g1_i60	tr|A0A0K9S1N5|A0A0K9S1N5_SPIOL	98.9	2.4e-42	184.1	A0A0K9S1N5	Importin N-terminal domain-containing protein	SOVF_004570	Spinacia oleracea (Spinach)	981	cytoplasm [GO:0005737]; small GTPase binding [GO:0031267]; protein import into nucleus [GO:0006606]	GO:0005737; GO:0006606; GO:0031267	protein import into nucleus [GO:0006606]	small GTPase binding [GO:0031267]	cytoplasm [GO:0005737]	PF03810;PF08389;
TRINITY_DN680_c0_g1_i11	tr|A0A0K9RWD5|A0A0K9RWD5_SPIOL	98.9	5.3e-45	191.8	A0A0K9RWD5	Sm-like protein LSM2	SOVF_027350	Spinacia oleracea (Spinach)	93	catalytic step 2 spliceosome [GO:0071013]; Lsm1-7-Pat1 complex [GO:1990726]; P-body [GO:0000932]; precatalytic spliceosome [GO:0071011]; U4/U6 x U5 tri-snRNP complex [GO:0046540]; U6 snRNP [GO:0005688]; RNA binding [GO:0003723]; mRNA splicing, via spliceosome [GO:0000398]	GO:0000398; GO:0000932; GO:0003723; GO:0005688; GO:0046540; GO:0071011; GO:0071013; GO:1990726	mRNA splicing, via spliceosome [GO:0000398]	RNA binding [GO:0003723]	catalytic step 2 spliceosome [GO:0071013]; Lsm1-7-Pat1 complex [GO:1990726]; P-body [GO:0000932]; precatalytic spliceosome [GO:0071011]; U4/U6 x U5 tri-snRNP complex [GO:0046540]; U6 snRNP [GO:0005688]	PF01423;
TRINITY_DN8813_c0_g2_i1	tr|A0A0J8B1R5|A0A0J8B1R5_BETVU	98.9	4.6e-41	179.1	A0A0J8B1R5	U6 snRNA-associated Sm-like protein LSm5	LSM5 BVRB_014000	Beta vulgaris subsp. vulgaris	88	spliceosomal complex [GO:0005681]; RNA binding [GO:0003723]; mRNA processing [GO:0006397]; RNA splicing [GO:0008380]	GO:0003723; GO:0005681; GO:0006397; GO:0008380	mRNA processing [GO:0006397]; RNA splicing [GO:0008380]	RNA binding [GO:0003723]	spliceosomal complex [GO:0005681]	PF01423;
TRINITY_DN709_c0_g1_i3	tr|Q712V5|Q712V5_BETVU	98.8	4.6e-71	278.9	Q712V5	V-type proton ATPase proteolipid subunit		Beta vulgaris (Sugar beet)	165	integral component of membrane [GO:0016021]; proton-transporting V-type ATPase, V0 domain [GO:0033179]; vacuolar membrane [GO:0005774]; proton transmembrane transporter activity [GO:0015078]	GO:0005774; GO:0015078; GO:0016021; GO:0033179		proton transmembrane transporter activity [GO:0015078]	integral component of membrane [GO:0016021]; proton-transporting V-type ATPase, V0 domain [GO:0033179]; vacuolar membrane [GO:0005774]	PF00137;
TRINITY_DN2232_c0_g1_i2	tr|M5Y2Z8|M5Y2Z8_PRUPE	98.8	5.6e-42	182.2	M5Y2Z8	Serine/threonine-protein phosphatase (EC 3.1.3.16)	PRUPE_1G351300 PRUPE_ppa009178mg	Prunus persica (Peach) (Amygdalus persica)	303	protein serine phosphatase activity [GO:0106306]; protein threonine phosphatase activity [GO:0106307]	GO:0106306; GO:0106307		protein serine phosphatase activity [GO:0106306]; protein threonine phosphatase activity [GO:0106307]		PF00149;
TRINITY_DN1988_c0_g3_i2	tr|E6ZE62|E6ZE62_BETVM	98.8	2.6e-278	969.1	E6ZE62	ATP synthase subunit alpha	atp1	Beta vulgaris subsp. maritima (Sea beet) (Beta maritima)	506	mitochondrion [GO:0005739]; proton-transporting ATP synthase complex, catalytic core F(1) [GO:0045261]; ATP binding [GO:0005524]; proton-transporting ATP synthase activity, rotational mechanism [GO:0046933]	GO:0005524; GO:0005739; GO:0045261; GO:0046933		ATP binding [GO:0005524]; proton-transporting ATP synthase activity, rotational mechanism [GO:0046933]	mitochondrion [GO:0005739]; proton-transporting ATP synthase complex, catalytic core F(1) [GO:0045261]	PF00006;PF00306;PF02874;
TRINITY_DN1988_c0_g3_i3	tr|E6ZE62|E6ZE62_BETVM	98.8	1.9e-278	969.1	E6ZE62	ATP synthase subunit alpha	atp1	Beta vulgaris subsp. maritima (Sea beet) (Beta maritima)	506	mitochondrion [GO:0005739]; proton-transporting ATP synthase complex, catalytic core F(1) [GO:0045261]; ATP binding [GO:0005524]; proton-transporting ATP synthase activity, rotational mechanism [GO:0046933]	GO:0005524; GO:0005739; GO:0045261; GO:0046933		ATP binding [GO:0005524]; proton-transporting ATP synthase activity, rotational mechanism [GO:0046933]	mitochondrion [GO:0005739]; proton-transporting ATP synthase complex, catalytic core F(1) [GO:0045261]	PF00006;PF00306;PF02874;
TRINITY_DN596_c0_g1_i2	tr|A0A7C8Z8T4|A0A7C8Z8T4_OPUST	98.8	2.7e-35	159.5	A0A7C8Z8T4	Katanin p80 WD40 repeat-containing subunit B1 homolog		Opuntia streptacantha (Prickly pear cactus) (Opuntia cardona)	797	cytoplasm [GO:0005737]; katanin complex [GO:0008352]; microtubule [GO:0005874]; isomerase activity [GO:0016853]; microtubule binding [GO:0008017]; microtubule severing [GO:0051013]	GO:0005737; GO:0005874; GO:0008017; GO:0008352; GO:0016853; GO:0051013	microtubule severing [GO:0051013]	isomerase activity [GO:0016853]; microtubule binding [GO:0008017]	cytoplasm [GO:0005737]; katanin complex [GO:0008352]; microtubule [GO:0005874]	PF13925;PF00400;
TRINITY_DN596_c0_g1_i20	tr|A0A7C8Z8T4|A0A7C8Z8T4_OPUST	98.8	4.4e-35	159.5	A0A7C8Z8T4	Katanin p80 WD40 repeat-containing subunit B1 homolog		Opuntia streptacantha (Prickly pear cactus) (Opuntia cardona)	797	cytoplasm [GO:0005737]; katanin complex [GO:0008352]; microtubule [GO:0005874]; isomerase activity [GO:0016853]; microtubule binding [GO:0008017]; microtubule severing [GO:0051013]	GO:0005737; GO:0005874; GO:0008017; GO:0008352; GO:0016853; GO:0051013	microtubule severing [GO:0051013]	isomerase activity [GO:0016853]; microtubule binding [GO:0008017]	cytoplasm [GO:0005737]; katanin complex [GO:0008352]; microtubule [GO:0005874]	PF13925;PF00400;
TRINITY_DN4874_c1_g1_i17	tr|A0A7C8YZ33|A0A7C8YZ33_OPUST	98.8	4.2e-86	328.6	A0A7C8YZ33	TF-B3 domain-containing protein (Fragment)		Opuntia streptacantha (Prickly pear cactus) (Opuntia cardona)	214	nucleus [GO:0005634]; DNA binding [GO:0003677]	GO:0003677; GO:0005634		DNA binding [GO:0003677]	nucleus [GO:0005634]	PF02362;
TRINITY_DN10982_c0_g2_i3	tr|A0A7C8YQD2|A0A7C8YQD2_OPUST	98.8	1e-80	311.2	A0A7C8YQD2	40S ribosomal protein S3a		Opuntia streptacantha (Prickly pear cactus) (Opuntia cardona)	262	cytosolic small ribosomal subunit [GO:0022627]; structural constituent of ribosome [GO:0003735]; translation [GO:0006412]	GO:0003735; GO:0006412; GO:0022627	translation [GO:0006412]	structural constituent of ribosome [GO:0003735]	cytosolic small ribosomal subunit [GO:0022627]	PF01015;
TRINITY_DN5205_c0_g1_i1	tr|A0A7C8YMG9|A0A7C8YMG9_OPUST	98.8	9.5e-131	477.2	A0A7C8YMG9	S5 DRBM domain-containing protein		Opuntia streptacantha (Prickly pear cactus) (Opuntia cardona)	243	small ribosomal subunit [GO:0015935]; RNA binding [GO:0003723]; structural constituent of ribosome [GO:0003735]; translation [GO:0006412]	GO:0003723; GO:0003735; GO:0006412; GO:0015935	translation [GO:0006412]	RNA binding [GO:0003723]; structural constituent of ribosome [GO:0003735]	small ribosomal subunit [GO:0015935]	PF00333;PF03719;
TRINITY_DN60367_c0_g2_i2	tr|A0A6B9ML50|A0A6B9ML50_SESPO	98.8	8.9e-89	337.4	A0A6B9ML50	Ribosomal protein S12	rps12	Sesuvium portulacastrum (Shoreline sea purslane) (Portulaca portulacastrum)	292	integral component of membrane [GO:0016021]; mitochondrion [GO:0005739]; small ribosomal subunit [GO:0015935]; structural constituent of ribosome [GO:0003735]; translation [GO:0006412]	GO:0003735; GO:0005739; GO:0006412; GO:0015935; GO:0016021	translation [GO:0006412]	structural constituent of ribosome [GO:0003735]	integral component of membrane [GO:0016021]; mitochondrion [GO:0005739]; small ribosomal subunit [GO:0015935]	PF00164;
TRINITY_DN85762_c0_g1_i77	tr|A0A5B7ADI8|A0A5B7ADI8_DAVIN	98.8	5e-38	167.5	A0A5B7ADI8	Lon protease homolog, mitochondrial (EC 3.4.21.53)	Din_023795	Davidia involucrata (Dove tree)	995	mitochondrial matrix [GO:0005759]; ATP binding [GO:0005524]; ATP-dependent peptidase activity [GO:0004176]; sequence-specific DNA binding [GO:0043565]; serine-type endopeptidase activity [GO:0004252]; cellular response to oxidative stress [GO:0034599]; chaperone-mediated protein complex assembly [GO:0051131]; oxidation-dependent protein catabolic process [GO:0070407]; protein quality control for …	GO:0004176; GO:0004252; GO:0005524; GO:0005759; GO:0006515; GO:0034599; GO:0043565; GO:0051131; GO:0070407	cellular response to oxidative stress [GO:0034599]; chaperone-mediated protein complex assembly [GO:0051131]; oxidation-dependent protein catabolic process [GO:0070407]; protein quality control for misfolded or incompletely synthesized proteins [GO:0006515]	ATP binding [GO:0005524]; ATP-dependent peptidase activity [GO:0004176]; sequence-specific DNA binding [GO:0043565]; serine-type endopeptidase activity [GO:0004252]	mitochondrial matrix [GO:0005759]	PF00004;PF05362;PF02190;
TRINITY_DN22346_c0_g1_i57	tr|A0A4P8PJ78|A0A4P8PJ78_SESPO	98.8	1.8e-90	343.6	A0A4P8PJ78	Non-specific serine/threonine protein kinase (EC 2.7.11.1)	CIPK8	Sesuvium portulacastrum (Shoreline sea purslane) (Portulaca portulacastrum)	447	ATP binding [GO:0005524]; protein serine kinase activity [GO:0106310]; protein threonine kinase activity [GO:0106311]; signal transduction [GO:0007165]	GO:0005524; GO:0007165; GO:0106310; GO:0106311	signal transduction [GO:0007165]	ATP binding [GO:0005524]; protein serine kinase activity [GO:0106310]; protein threonine kinase activity [GO:0106311]		PF03822;PF00069;
TRINITY_DN4942_c0_g1_i4	tr|A0A444ZU83|A0A444ZU83_ARAHY	98.8	2e-39	173.7	A0A444ZU83	Uncharacterized protein	Ahy_B03g062469	Arachis hypogaea (Peanut)	164	plastid [GO:0009536]; small ribosomal subunit [GO:0015935]; RNA binding [GO:0003723]; structural constituent of ribosome [GO:0003735]; translation [GO:0006412]	GO:0003723; GO:0003735; GO:0006412; GO:0009536; GO:0015935	translation [GO:0006412]	RNA binding [GO:0003723]; structural constituent of ribosome [GO:0003735]	plastid [GO:0009536]; small ribosomal subunit [GO:0015935]	PF00203;
TRINITY_DN24671_c0_g1_i1	tr|A0A411L128|A0A411L128_SESPO	98.8	1.9e-91	345.5	A0A411L128	Envelope membrane protein	cemA	Sesuvium portulacastrum (Shoreline sea purslane) (Portulaca portulacastrum)	233	integral component of membrane [GO:0016021]; plastid [GO:0009536]; ion transport [GO:0006811]	GO:0006811; GO:0009536; GO:0016021	ion transport [GO:0006811]		integral component of membrane [GO:0016021]; plastid [GO:0009536]	PF03040;
TRINITY_DN2556_c0_g1_i1	tr|A0A411L0Z3|A0A411L0Z3_SESPO	98.8	0	1708.3	A0A411L0Z3	Uncharacterized protein	ycf1	Sesuvium portulacastrum (Shoreline sea purslane) (Portulaca portulacastrum)	1866	integral component of membrane [GO:0016021]; plastid [GO:0009536]	GO:0009536; GO:0016021			integral component of membrane [GO:0016021]; plastid [GO:0009536]	PF05758;
TRINITY_DN971_c0_g1_i94	tr|A0A371IBP5|A0A371IBP5_MUCPR	98.8	1e-40	176.4	A0A371IBP5	Uncharacterized protein (Fragment)	CR513_02839	Mucuna pruriens (Velvet bean) (Dolichos pruriens)	152
TRINITY_DN4595_c0_g1_i13	tr|A0A2I7ZAS8|A0A2I7ZAS8_SESPO	98.8	0	1172.1	A0A2I7ZAS8	SITE-1 protease		Sesuvium portulacastrum (Shoreline sea purslane) (Portulaca portulacastrum)	1008	integral component of membrane [GO:0016021]; serine-type endopeptidase activity [GO:0004252]	GO:0004252; GO:0016021		serine-type endopeptidase activity [GO:0004252]	integral component of membrane [GO:0016021]	PF00082;
TRINITY_DN1399_c0_g1_i73	tr|A0A2I7ZAS2|A0A2I7ZAS2_SESPO	98.8	1.5e-71	281.2	A0A2I7ZAS2	Calcium-binding EF-hand family protein		Sesuvium portulacastrum (Shoreline sea purslane) (Portulaca portulacastrum)	225	calcium ion binding [GO:0005509]	GO:0005509		calcium ion binding [GO:0005509]		PF13499;PF13833;
TRINITY_DN11022_c0_g1_i43	tr|A0A2I7ZAQ0|A0A2I7ZAQ0_SESPO	98.8	1.7e-290	1008.4	A0A2I7ZAQ0	WRKY DNA-binding protein 25		Sesuvium portulacastrum (Shoreline sea purslane) (Portulaca portulacastrum)	603	nucleus [GO:0005634]; DNA-binding transcription factor activity [GO:0003700]; sequence-specific DNA binding [GO:0043565]	GO:0003700; GO:0005634; GO:0043565		DNA-binding transcription factor activity [GO:0003700]; sequence-specific DNA binding [GO:0043565]	nucleus [GO:0005634]	PF03106;
TRINITY_DN11022_c0_g1_i66	tr|A0A2I7ZAQ0|A0A2I7ZAQ0_SESPO	98.8	1.6e-290	1008.4	A0A2I7ZAQ0	WRKY DNA-binding protein 25		Sesuvium portulacastrum (Shoreline sea purslane) (Portulaca portulacastrum)	603	nucleus [GO:0005634]; DNA-binding transcription factor activity [GO:0003700]; sequence-specific DNA binding [GO:0043565]	GO:0003700; GO:0005634; GO:0043565		DNA-binding transcription factor activity [GO:0003700]; sequence-specific DNA binding [GO:0043565]	nucleus [GO:0005634]	PF03106;
TRINITY_DN5330_c0_g1_i12	tr|A0A251RD28|A0A251RD28_PRUPE	98.8	5.2e-42	182.2	A0A251RD28	UBC core domain-containing protein	PRUPE_1G451200	Prunus persica (Peach) (Amygdalus persica)	144	ATP binding [GO:0005524]; transferase activity [GO:0016740]	GO:0005524; GO:0016740		ATP binding [GO:0005524]; transferase activity [GO:0016740]		PF00179;
TRINITY_DN1928_c0_g1_i1	tr|A0A221LB33|A0A221LB33_SESPO	98.8	0	1962.6	A0A221LB33	Calcium-transporting ATPase (EC 7.2.2.10)		Sesuvium portulacastrum (Shoreline sea purslane) (Portulaca portulacastrum)	1026	integral component of membrane [GO:0016021]; ATP binding [GO:0005524]; calcium transmembrane transporter activity, phosphorylative mechanism [GO:0005388]	GO:0005388; GO:0005524; GO:0016021		ATP binding [GO:0005524]; calcium transmembrane transporter activity, phosphorylative mechanism [GO:0005388]	integral component of membrane [GO:0016021]	PF00689;PF00690;
TRINITY_DN12813_c0_g2_i2	tr|A0A221LB26|A0A221LB26_SESPO	98.8	0	1225.7	A0A221LB26	Multidrug resistance 9		Sesuvium portulacastrum (Shoreline sea purslane) (Portulaca portulacastrum)	1079	integral component of membrane [GO:0016021]; ATP binding [GO:0005524]; ATPase activity [GO:0016887]; ATPase-coupled transmembrane transporter activity [GO:0042626]	GO:0005524; GO:0016021; GO:0016887; GO:0042626		ATPase activity [GO:0016887]; ATPase-coupled transmembrane transporter activity [GO:0042626]; ATP binding [GO:0005524]	integral component of membrane [GO:0016021]	PF00664;PF00005;
TRINITY_DN11200_c0_g1_i46	tr|A0A221LB17|A0A221LB17_SESPO	98.8	2.6e-80	310.1	A0A221LB17	Na+/H+ exchanger 1 (Na+/H+ exchanger 2)		Sesuvium portulacastrum (Shoreline sea purslane) (Portulaca portulacastrum)	554	integral component of membrane [GO:0016021]; sodium:proton antiporter activity [GO:0015385]; regulation of pH [GO:0006885]	GO:0006885; GO:0015385; GO:0016021	regulation of pH [GO:0006885]	sodium:proton antiporter activity [GO:0015385]	integral component of membrane [GO:0016021]	PF00999;
TRINITY_DN3955_c0_g1_i18	tr|A0A221LB13|A0A221LB13_SESPO	98.8	3.7e-270	941.8	A0A221LB13	Potassium transporter		Sesuvium portulacastrum (Shoreline sea purslane) (Portulaca portulacastrum)	783	integral component of membrane [GO:0016021]; plasma membrane [GO:0005886]; potassium ion transmembrane transporter activity [GO:0015079]	GO:0005886; GO:0015079; GO:0016021		potassium ion transmembrane transporter activity [GO:0015079]	integral component of membrane [GO:0016021]; plasma membrane [GO:0005886]	PF02705;
TRINITY_DN7759_c0_g1_i2	tr|A0A0K9RD86|A0A0K9RD86_SPIOL	98.8	4.2e-48	202.6	A0A0K9RD86	Anaphase-promoting complex subunit 11	SOVF_079430	Spinacia oleracea (Spinach)	84	anaphase-promoting complex [GO:0005680]; cullin-RING ubiquitin ligase complex [GO:0031461]; nucleus [GO:0005634]; cullin family protein binding [GO:0097602]; ubiquitin protein ligase activity [GO:0061630]; zinc ion binding [GO:0008270]; anaphase-promoting complex-dependent catabolic process [GO:0031145]; cell division [GO:0051301]; positive regulation of mitotic metaphase/anaphase transition [GO:…	GO:0005634; GO:0005680; GO:0006511; GO:0008270; GO:0016567; GO:0031145; GO:0031461; GO:0045842; GO:0051301; GO:0061630; GO:0097602	anaphase-promoting complex-dependent catabolic process [GO:0031145]; cell division [GO:0051301]; positive regulation of mitotic metaphase/anaphase transition [GO:0045842]; protein ubiquitination [GO:0016567]; ubiquitin-dependent protein catabolic process [GO:0006511]	cullin family protein binding [GO:0097602]; ubiquitin protein ligase activity [GO:0061630]; zinc ion binding [GO:0008270]	anaphase-promoting complex [GO:0005680]; cullin-RING ubiquitin ligase complex [GO:0031461]; nucleus [GO:0005634]	PF12861;
TRINITY_DN7759_c0_g1_i5	tr|A0A0K9RD86|A0A0K9RD86_SPIOL	98.8	4.6e-48	202.6	A0A0K9RD86	Anaphase-promoting complex subunit 11	SOVF_079430	Spinacia oleracea (Spinach)	84	anaphase-promoting complex [GO:0005680]; cullin-RING ubiquitin ligase complex [GO:0031461]; nucleus [GO:0005634]; cullin family protein binding [GO:0097602]; ubiquitin protein ligase activity [GO:0061630]; zinc ion binding [GO:0008270]; anaphase-promoting complex-dependent catabolic process [GO:0031145]; cell division [GO:0051301]; positive regulation of mitotic metaphase/anaphase transition [GO:…	GO:0005634; GO:0005680; GO:0006511; GO:0008270; GO:0016567; GO:0031145; GO:0031461; GO:0045842; GO:0051301; GO:0061630; GO:0097602	anaphase-promoting complex-dependent catabolic process [GO:0031145]; cell division [GO:0051301]; positive regulation of mitotic metaphase/anaphase transition [GO:0045842]; protein ubiquitination [GO:0016567]; ubiquitin-dependent protein catabolic process [GO:0006511]	cullin family protein binding [GO:0097602]; ubiquitin protein ligase activity [GO:0061630]; zinc ion binding [GO:0008270]	anaphase-promoting complex [GO:0005680]; cullin-RING ubiquitin ligase complex [GO:0031461]; nucleus [GO:0005634]	PF12861;
TRINITY_DN4546_c0_g1_i6	tr|A0A0K9R6H9|A0A0K9R6H9_SPIOL	98.8	6.5e-37	164.9	A0A0K9R6H9	Uncharacterized protein	SOVF_101240	Spinacia oleracea (Spinach)	457	double-stranded RNA binding [GO:0003725]	GO:0003725		double-stranded RNA binding [GO:0003725]		PF00035;
TRINITY_DN23159_c0_g1_i59	tr|A0A0K1NZG6|A0A0K1NZG6_PHYAM	98.8	6.2e-40	173.7	A0A0K1NZG6	Structural maintenance of chromosomes protein 1 (Fragment)		Phytolacca americana (American pokeweed) (Phytolacca decandra)	1058	cohesin complex [GO:0008278]; nucleus [GO:0005634]; ATP binding [GO:0005524]; ATPase activity [GO:0016887]; meiotic cell cycle [GO:0051321]; mitotic sister chromatid cohesion [GO:0007064]	GO:0005524; GO:0005634; GO:0007064; GO:0008278; GO:0016887; GO:0051321	meiotic cell cycle [GO:0051321]; mitotic sister chromatid cohesion [GO:0007064]	ATPase activity [GO:0016887]; ATP binding [GO:0005524]	cohesin complex [GO:0008278]; nucleus [GO:0005634]	PF06470;PF02463;
TRINITY_DN1879_c0_g1_i154	tr|D7UB46|D7UB46_VITVI	98.7	5e-82	315.8	D7UB46	AAA domain-containing protein	VIT_15s0024g01460	Vitis vinifera (Grape)	907	chloroplast inner membrane [GO:0009706]; chloroplast thylakoid [GO:0009534]; integral component of membrane [GO:0016021]; Ycf2/FtsHi complex [GO:0062091]; ATP binding [GO:0005524]; ATP-dependent peptidase activity [GO:0004176]; chloroplast protein-transporting ATPase activity [GO:0016464]; metalloendopeptidase activity [GO:0004222]; chloroplast fission [GO:0010020]; embryo development ending in s…	GO:0004176; GO:0004222; GO:0005524; GO:0006508; GO:0009534; GO:0009706; GO:0009793; GO:0010020; GO:0016021; GO:0016464; GO:0045037; GO:0062091	chloroplast fission [GO:0010020]; embryo development ending in seed dormancy [GO:0009793]; protein import into chloroplast stroma [GO:0045037]; proteolysis [GO:0006508]	ATP binding [GO:0005524]; ATP-dependent peptidase activity [GO:0004176]; chloroplast protein-transporting ATPase activity [GO:0016464]; metalloendopeptidase activity [GO:0004222]	chloroplast inner membrane [GO:0009706]; chloroplast thylakoid [GO:0009534]; integral component of membrane [GO:0016021]; Ycf2/FtsHi complex [GO:0062091]	PF00004;PF17862;PF01434;
TRINITY_DN5692_c0_g1_i10	tr|A0A7C9DCG9|A0A7C9DCG9_OPUST	98.7	7.6e-36	162.2	A0A7C9DCG9	Uncharacterized protein		Opuntia streptacantha (Prickly pear cactus) (Opuntia cardona)	121	cytoplasm [GO:0005737]; endoplasmic reticulum to Golgi vesicle-mediated transport [GO:0006888]	GO:0005737; GO:0006888	endoplasmic reticulum to Golgi vesicle-mediated transport [GO:0006888]		cytoplasm [GO:0005737]	PF04628;
TRINITY_DN1233_c0_g1_i2	tr|A0A7C8ZD58|A0A7C8ZD58_OPUST	98.7	1.5e-82	315.8	A0A7C8ZD58	Protein kinase domain-containing protein		Opuntia streptacantha (Prickly pear cactus) (Opuntia cardona)	710	ATP binding [GO:0005524]; protein kinase activity [GO:0004672]	GO:0004672; GO:0005524		ATP binding [GO:0005524]; protein kinase activity [GO:0004672]		PF00069;
TRINITY_DN2865_c0_g1_i144	tr|A0A6P4AC89|A0A6P4AC89_ZIZJJ	98.7	2.5e-36	161.8	A0A6P4AC89	Leucyl-tRNA synthetase (EC 6.1.1.4)	LOC107421111	Ziziphus jujuba (Chinese jujube) (Ziziphus sativa)	989	aminoacyl-tRNA editing activity [GO:0002161]; ATP binding [GO:0005524]; leucine-tRNA ligase activity [GO:0004823]; leucyl-tRNA aminoacylation [GO:0006429]	GO:0002161; GO:0004823; GO:0005524; GO:0006429	leucyl-tRNA aminoacylation [GO:0006429]	aminoacyl-tRNA editing activity [GO:0002161]; ATP binding [GO:0005524]; leucine-tRNA ligase activity [GO:0004823]		PF08264;PF00133;PF13603;PF09334;
TRINITY_DN54288_c1_g1_i2	tr|A0A411L126|A0A411L126_SESPO	98.7	6.4e-84	319.7	A0A411L126	Protein Ycf2	ycf2	Sesuvium portulacastrum (Shoreline sea purslane) (Portulaca portulacastrum)	2268	chloroplast stroma [GO:0009570]; ATP binding [GO:0005524]; ATPase activity [GO:0016887]	GO:0005524; GO:0009570; GO:0016887		ATPase activity [GO:0016887]; ATP binding [GO:0005524]	chloroplast stroma [GO:0009570]	PF00004;PF05695;
TRINITY_DN7677_c0_g1_i8	tr|A0A2I7ZAW6|A0A2I7ZAW6_SESPO	98.7	6.2e-174	621.7	A0A2I7ZAW6	Sulfate adenylyltransferase (EC 2.7.7.4)		Sesuvium portulacastrum (Shoreline sea purslane) (Portulaca portulacastrum)	475	ATP binding [GO:0005524]; sulfate adenylyltransferase (ATP) activity [GO:0004781]; sulfate assimilation [GO:0000103]	GO:0000103; GO:0004781; GO:0005524	sulfate assimilation [GO:0000103]	ATP binding [GO:0005524]; sulfate adenylyltransferase (ATP) activity [GO:0004781]		PF01747;PF14306;
TRINITY_DN1881_c0_g1_i10	tr|A0A2I7ZAU0|A0A2I7ZAU0_SESPO	98.7	1.7e-209	740	A0A2I7ZAU0	Transducin family protein (Fragment)		Sesuvium portulacastrum (Shoreline sea purslane) (Portulaca portulacastrum)	371						PF00400;
TRINITY_DN728_c0_g1_i73	tr|A0A1L5JKD3|A0A1L5JKD3_SESPO	98.7	1.9e-80	309.7	A0A1L5JKD3	Polypyrimidine tract-binding protein 1		Sesuvium portulacastrum (Shoreline sea purslane) (Portulaca portulacastrum)	458	RNA binding [GO:0003723]	GO:0003723		RNA binding [GO:0003723]		PF00076;PF11835;
TRINITY_DN263_c0_g2_i3	tr|A0A1L5JKC6|A0A1L5JKC6_SESPO	98.7	4e-132	481.1	A0A1L5JKC6	Ring-finger protein		Sesuvium portulacastrum (Shoreline sea purslane) (Portulaca portulacastrum)	665	fatty-acyl-CoA binding [GO:0000062]; lipid binding [GO:0008289]	GO:0000062; GO:0008289		fatty-acyl-CoA binding [GO:0000062]; lipid binding [GO:0008289]		PF00887;PF01344;
TRINITY_DN1067_c0_g1_i22	tr|A0A126WWA2|A0A126WWA2_9CARY	98.7	0	1387.5	A0A126WWA2	Putative LOV domain-containing protein		Sesuvium verrucosum	911	ATP binding [GO:0005524]; photoreceptor activity [GO:0009881]; protein kinase activity [GO:0004672]; protein-chromophore linkage [GO:0018298]; response to stimulus [GO:0050896]	GO:0004672; GO:0005524; GO:0009881; GO:0018298; GO:0050896	protein-chromophore linkage [GO:0018298]; response to stimulus [GO:0050896]	ATP binding [GO:0005524]; photoreceptor activity [GO:0009881]; protein kinase activity [GO:0004672]		PF13426;PF00069;
TRINITY_DN33396_c0_g1_i7	tr|A0A0K9RDI8|A0A0K9RDI8_SPIOL	98.7	6.8e-37	163.7	A0A0K9RDI8	Uncharacterized protein	SOVF_079130	Spinacia oleracea (Spinach)	775	integral component of membrane [GO:0016021]	GO:0016021			integral component of membrane [GO:0016021]	PF00168;PF08372;
TRINITY_DN102401_c0_g1_i1	tr|A0A0K9RDI2|A0A0K9RDI2_SPIOL	98.7	2.6e-31	144.8	A0A0K9RDI2	Uncharacterized protein	SOVF_078930	Spinacia oleracea (Spinach)	360	cell division site [GO:0032153]; chloroplast [GO:0009507]; cytoplasm [GO:0005737]; microtubule [GO:0005874]; GTP binding [GO:0005525]; GTPase activity [GO:0003924]; cell division [GO:0051301]; chloroplast fission [GO:0010020]; microtubule-based process [GO:0007017]; organelle fission [GO:0048285]	GO:0003924; GO:0005525; GO:0005737; GO:0005874; GO:0007017; GO:0009507; GO:0010020; GO:0032153; GO:0048285; GO:0051301	cell division [GO:0051301]; chloroplast fission [GO:0010020]; microtubule-based process [GO:0007017]; organelle fission [GO:0048285]	GTPase activity [GO:0003924]; GTP binding [GO:0005525]	cell division site [GO:0032153]; chloroplast [GO:0009507]; cytoplasm [GO:0005737]; microtubule [GO:0005874]	PF12327;PF00091;
TRINITY_DN1788_c0_g1_i2	tr|A0A0K9QED4|A0A0K9QED4_SPIOL	98.7	4.5e-126	461.8	A0A0K9QED4	Uncharacterized protein	SOVF_195290	Spinacia oleracea (Spinach)	477
TRINITY_DN9713_c0_g1_i14	tr|A0A0J8CL57|A0A0J8CL57_BETVU	98.7	3.6e-79	307	A0A0J8CL57	ATP-dependent Clp protease proteolytic subunit	BVRB_4g075790	Beta vulgaris subsp. vulgaris	313	chloroplast envelope [GO:0009941]; chloroplast stroma [GO:0009570]; mitochondrion [GO:0005739]; thylakoid [GO:0009579]; ATP-dependent peptidase activity [GO:0004176]; serine-type endopeptidase activity [GO:0004252]	GO:0004176; GO:0004252; GO:0005739; GO:0009570; GO:0009579; GO:0009941		ATP-dependent peptidase activity [GO:0004176]; serine-type endopeptidase activity [GO:0004252]	chloroplast envelope [GO:0009941]; chloroplast stroma [GO:0009570]; mitochondrion [GO:0005739]; thylakoid [GO:0009579]	PF00574;
TRINITY_DN1806_c0_g1_i7	tr|A0A0J8BGH2|A0A0J8BGH2_BETVU	98.7	2.4e-37	167.5	A0A0J8BGH2	Glycosyltransferase family 92 protein (EC 2.4.1.-)	BVRB_2g047500	Beta vulgaris subsp. vulgaris	524	membrane [GO:0016020]; transferase activity, transferring glycosyl groups [GO:0016757]; cellulose biosynthetic process [GO:0030244]; response to abscisic acid [GO:0009737]	GO:0009737; GO:0016020; GO:0016757; GO:0030244	cellulose biosynthetic process [GO:0030244]; response to abscisic acid [GO:0009737]	transferase activity, transferring glycosyl groups [GO:0016757]	membrane [GO:0016020]	PF01697;
TRINITY_DN3120_c0_g1_i11	tr|A0A7J0GJG5|A0A7J0GJG5_9ERIC	98.6	2e-32	149.4	A0A7J0GJG5	Cobalamin biosynthesis CobW-like protein	Acr_22g0002900	Actinidia rufa	371
TRINITY_DN616_c0_g1_i99	tr|A0A7C9D8X4|A0A7C9D8X4_OPUST	98.6	2.5e-112	415.2	A0A7C9D8X4	Adenosinetriphosphatase (EC 3.6.1.3)		Opuntia streptacantha (Prickly pear cactus) (Opuntia cardona)	428	ATP binding [GO:0005524]; helicase activity [GO:0004386]; nucleic acid binding [GO:0003676]	GO:0003676; GO:0004386; GO:0005524		ATP binding [GO:0005524]; helicase activity [GO:0004386]; nucleic acid binding [GO:0003676]		PF00270;PF00271;
TRINITY_DN2159_c0_g1_i3	tr|A0A7C9B846|A0A7C9B846_OPUST	98.6	7.3e-84	320.5	A0A7C9B846	Uncharacterized protein		Opuntia streptacantha (Prickly pear cactus) (Opuntia cardona)	145	nucleus [GO:0005634]	GO:0005634			nucleus [GO:0005634]	PF01125;
TRINITY_DN5921_c0_g1_i15	tr|A0A7C8YGX9|A0A7C8YGX9_OPUST	98.6	1.5e-119	439.9	A0A7C8YGX9	Uncharacterized protein		Opuntia streptacantha (Prickly pear cactus) (Opuntia cardona)	214						PF03637;
TRINITY_DN15191_c0_g1_i7	tr|A0A6I9U815|A0A6I9U815_SESIN	98.6	1.6e-30	144.4	A0A6I9U815	sm-like protein LSM7 isoform X1	LOC105173476	Sesamum indicum (Oriental sesame) (Sesamum orientale)	99	spliceosomal complex [GO:0005681]; RNA binding [GO:0003723]; mRNA splicing, via spliceosome [GO:0000398]; nuclear-transcribed mRNA catabolic process [GO:0000956]	GO:0000398; GO:0000956; GO:0003723; GO:0005681	mRNA splicing, via spliceosome [GO:0000398]; nuclear-transcribed mRNA catabolic process [GO:0000956]	RNA binding [GO:0003723]	spliceosomal complex [GO:0005681]	PF01423;
TRINITY_DN19079_c0_g3_i1	tr|A0A6A2Y7B5|A0A6A2Y7B5_HIBSY	98.6	6.8e-30	141.7	A0A6A2Y7B5	40S ribosomal protein S9	F3Y22_tig00110783pilonHSYRG00020 F3Y22_tig00111841pilonHSYRG00017	Hibiscus syriacus (Rose of Sharon)	197	small ribosomal subunit [GO:0015935]; rRNA binding [GO:0019843]; structural constituent of ribosome [GO:0003735]; translation [GO:0006412]	GO:0003735; GO:0006412; GO:0015935; GO:0019843	translation [GO:0006412]	rRNA binding [GO:0019843]; structural constituent of ribosome [GO:0003735]	small ribosomal subunit [GO:0015935]	PF01479;
TRINITY_DN5599_c0_g1_i7	tr|A0A6A2XZA7|A0A6A2XZA7_HIBSY	98.6	2.2e-59	239.2	A0A6A2XZA7	Calreticulin	F3Y22_tig00116958pilonHSYRG00260	Hibiscus syriacus (Rose of Sharon)	423	endoplasmic reticulum lumen [GO:0005788]; calcium ion binding [GO:0005509]; carbohydrate binding [GO:0030246]; unfolded protein binding [GO:0051082]; protein folding [GO:0006457]	GO:0005509; GO:0005788; GO:0006457; GO:0030246; GO:0051082	protein folding [GO:0006457]	calcium ion binding [GO:0005509]; carbohydrate binding [GO:0030246]; unfolded protein binding [GO:0051082]	endoplasmic reticulum lumen [GO:0005788]	PF00262;
TRINITY_DN10920_c0_g1_i5	tr|A0A5D3DLQ7|A0A5D3DLQ7_CUCME	98.6	1.5e-28	138.3	A0A5D3DLQ7	Putative 60S ribosomal protein L38	E5676_scaffold266G001120	Cucumis melo var. makuwa	78	ribosome [GO:0005840]; structural constituent of ribosome [GO:0003735]; translation [GO:0006412]	GO:0003735; GO:0005840; GO:0006412	translation [GO:0006412]	structural constituent of ribosome [GO:0003735]	ribosome [GO:0005840]	PF01781;
TRINITY_DN13871_c0_g1_i21	tr|A0A5B6YIU9|A0A5B6YIU9_DAVIN	98.6	1.5e-31	147.5	A0A5B6YIU9	Putative WD repeat-containing protein 74 isoform X1	Din_001111	Davidia involucrata (Dove tree)	420	nucleolus [GO:0005730]; ribosomal large subunit biogenesis [GO:0042273]	GO:0005730; GO:0042273	ribosomal large subunit biogenesis [GO:0042273]		nucleolus [GO:0005730]
TRINITY_DN82522_c0_g1_i3	tr|A0A4Y7JPL2|A0A4Y7JPL2_PAPSO	98.6	7.2e-28	134	A0A4Y7JPL2	PDZ domain-containing protein	C5167_023375	Papaver somniferum (Opium poppy)	396	serine-type endopeptidase activity [GO:0004252]	GO:0004252		serine-type endopeptidase activity [GO:0004252]		PF13180;
TRINITY_DN22346_c0_g1_i14	tr|A0A4P8PJ78|A0A4P8PJ78_SESPO	98.6	1.1e-34	157.5	A0A4P8PJ78	Non-specific serine/threonine protein kinase (EC 2.7.11.1)	CIPK8	Sesuvium portulacastrum (Shoreline sea purslane) (Portulaca portulacastrum)	447	ATP binding [GO:0005524]; protein serine kinase activity [GO:0106310]; protein threonine kinase activity [GO:0106311]; signal transduction [GO:0007165]	GO:0005524; GO:0007165; GO:0106310; GO:0106311	signal transduction [GO:0007165]	ATP binding [GO:0005524]; protein serine kinase activity [GO:0106310]; protein threonine kinase activity [GO:0106311]		PF03822;PF00069;
TRINITY_DN708_c0_g1_i1	tr|A0A2K1J0T4|A0A2K1J0T4_PHYPA	98.6	7e-67	264.6	A0A2K1J0T4	Histone H3	PHYPA_023032	Physcomitrium patens (Spreading-leaved earth moss) (Physcomitrella patens)	146	nucleosome [GO:0000786]; nucleus [GO:0005634]; DNA binding [GO:0003677]; protein heterodimerization activity [GO:0046982]	GO:0000786; GO:0003677; GO:0005634; GO:0046982		DNA binding [GO:0003677]; protein heterodimerization activity [GO:0046982]	nucleosome [GO:0000786]; nucleus [GO:0005634]	PF00125;
TRINITY_DN1960_c0_g1_i39	tr|A0A2I7ZAT5|A0A2I7ZAT5_SESPO	98.6	1.6e-72	285.4	A0A2I7ZAT5	Sucrose nonfermenting 1-like protein kinase 2.3		Sesuvium portulacastrum (Shoreline sea purslane) (Portulaca portulacastrum)	364	ATP binding [GO:0005524]; protein serine/threonine kinase activity [GO:0004674]	GO:0004674; GO:0005524		ATP binding [GO:0005524]; protein serine/threonine kinase activity [GO:0004674]		PF00069;
TRINITY_DN460_c0_g1_i7	tr|A0A2I7ZAP6|A0A2I7ZAP6_SESPO	98.6	1.3e-30	144.8	A0A2I7ZAP6	Phosphatidylinositol 3-kinase (EC 2.7.1.137)		Sesuvium portulacastrum (Shoreline sea purslane) (Portulaca portulacastrum)	815	1-phosphatidylinositol-3-kinase activity [GO:0016303]; ATP binding [GO:0005524]; phosphatidylinositol-mediated signaling [GO:0048015]	GO:0005524; GO:0016303; GO:0048015	phosphatidylinositol-mediated signaling [GO:0048015]	1-phosphatidylinositol-3-kinase activity [GO:0016303]; ATP binding [GO:0005524]		PF00454;PF00792;PF00613;
TRINITY_DN4727_c0_g1_i86	tr|A0A251M266|A0A251M266_MANES	98.6	8e-28	133.7	A0A251M266	Non-specific serine/threonine protein kinase (EC 2.7.11.1)	MANES_01G145600	Manihot esculenta (Cassava) (Jatropha manihot)	3889	NuA4 histone acetyltransferase complex [GO:0035267]; nucleus [GO:0005634]; SAGA complex [GO:0000124]; ATP binding [GO:0005524]; protein serine kinase activity [GO:0106310]; protein threonine kinase activity [GO:0106311]; transcription coregulator activity [GO:0003712]; DNA repair [GO:0006281]; regulation of transcription, DNA-templated [GO:0006355]	GO:0000124; GO:0003712; GO:0005524; GO:0005634; GO:0006281; GO:0006355; GO:0035267; GO:0106310; GO:0106311	DNA repair [GO:0006281]; regulation of transcription, DNA-templated [GO:0006355]	ATP binding [GO:0005524]; protein serine kinase activity [GO:0106310]; protein threonine kinase activity [GO:0106311]; transcription coregulator activity [GO:0003712]	NuA4 histone acetyltransferase complex [GO:0035267]; nucleus [GO:0005634]; SAGA complex [GO:0000124]	PF02259;PF02260;PF00454;
TRINITY_DN176_c0_g1_i20	tr|A0A221LB47|A0A221LB47_SESPO	98.6	0	1495.7	A0A221LB47	Potassium transporter		Sesuvium portulacastrum (Shoreline sea purslane) (Portulaca portulacastrum)	777	integral component of membrane [GO:0016021]; plasma membrane [GO:0005886]; potassium ion transmembrane transporter activity [GO:0015079]	GO:0005886; GO:0015079; GO:0016021		potassium ion transmembrane transporter activity [GO:0015079]	integral component of membrane [GO:0016021]; plasma membrane [GO:0005886]	PF02705;
TRINITY_DN176_c0_g1_i25	tr|A0A221LB47|A0A221LB47_SESPO	98.6	4.4e-229	803.9	A0A221LB47	Potassium transporter		Sesuvium portulacastrum (Shoreline sea purslane) (Portulaca portulacastrum)	777	integral component of membrane [GO:0016021]; plasma membrane [GO:0005886]; potassium ion transmembrane transporter activity [GO:0015079]	GO:0005886; GO:0015079; GO:0016021		potassium ion transmembrane transporter activity [GO:0015079]	integral component of membrane [GO:0016021]; plasma membrane [GO:0005886]	PF02705;
TRINITY_DN6788_c0_g1_i21	tr|A0A221LB30|A0A221LB30_SESPO	98.6	2.1e-192	682.6	A0A221LB30	Multidrug resistance-associated protein 11 (Fragment)		Sesuvium portulacastrum (Shoreline sea purslane) (Portulaca portulacastrum)	1283	integral component of membrane [GO:0016021]; ATP binding [GO:0005524]; ATPase activity [GO:0016887]; ATPase-coupled transmembrane transporter activity [GO:0042626]	GO:0005524; GO:0016021; GO:0016887; GO:0042626		ATPase activity [GO:0016887]; ATPase-coupled transmembrane transporter activity [GO:0042626]; ATP binding [GO:0005524]	integral component of membrane [GO:0016021]	PF00664;PF00005;
TRINITY_DN39124_c0_g1_i8	tr|A0A221LB24|A0A221LB24_SESPO	98.6	0	1678.3	A0A221LB24	Potassium channel AKT1		Sesuvium portulacastrum (Shoreline sea purslane) (Portulaca portulacastrum)	904	integral component of membrane [GO:0016021]; voltage-gated potassium channel activity [GO:0005249]	GO:0005249; GO:0016021		voltage-gated potassium channel activity [GO:0005249]	integral component of membrane [GO:0016021]	PF12796;PF00027;PF00520;PF11834;
TRINITY_DN1222_c0_g1_i19	tr|A0A221LB22|A0A221LB22_SESPO	98.6	0	2366.3	A0A221LB22	ABC transporter ATP-binding protein		Sesuvium portulacastrum (Shoreline sea purslane) (Portulaca portulacastrum)	1260	integral component of membrane [GO:0016021]; ATP binding [GO:0005524]; ATPase activity [GO:0016887]; ATPase-coupled transmembrane transporter activity [GO:0042626]	GO:0005524; GO:0016021; GO:0016887; GO:0042626		ATPase activity [GO:0016887]; ATPase-coupled transmembrane transporter activity [GO:0042626]; ATP binding [GO:0005524]	integral component of membrane [GO:0016021]	PF00664;PF00005;
TRINITY_DN1222_c0_g1_i44	tr|A0A221LB22|A0A221LB22_SESPO	98.6	0	1292.3	A0A221LB22	ABC transporter ATP-binding protein		Sesuvium portulacastrum (Shoreline sea purslane) (Portulaca portulacastrum)	1260	integral component of membrane [GO:0016021]; ATP binding [GO:0005524]; ATPase activity [GO:0016887]; ATPase-coupled transmembrane transporter activity [GO:0042626]	GO:0005524; GO:0016021; GO:0016887; GO:0042626		ATPase activity [GO:0016887]; ATPase-coupled transmembrane transporter activity [GO:0042626]; ATP binding [GO:0005524]	integral component of membrane [GO:0016021]	PF00664;PF00005;
TRINITY_DN13636_c0_g1_i1	tr|A0A221LB12|A0A221LB12_SESPO	98.6	0	1735.3	A0A221LB12	Plasma membrane ATPase (EC 7.1.2.1)		Sesuvium portulacastrum (Shoreline sea purslane) (Portulaca portulacastrum)	953	integral component of membrane [GO:0016021]; plasma membrane [GO:0005886]; ATP binding [GO:0005524]; proton-exporting ATPase activity, phosphorylative mechanism [GO:0008553]; proton export across plasma membrane [GO:0120029]	GO:0005524; GO:0005886; GO:0008553; GO:0016021; GO:0120029	proton export across plasma membrane [GO:0120029]	ATP binding [GO:0005524]; proton-exporting ATPase activity, phosphorylative mechanism [GO:0008553]	integral component of membrane [GO:0016021]; plasma membrane [GO:0005886]	PF00690;
TRINITY_DN17465_c0_g1_i3	tr|A0A1U8J9K4|A0A1U8J9K4_GOSHI	98.6	1.7e-152	550.8	A0A1U8J9K4	26S protease regulatory subunit S10B homolog B	LOC107904961 LOC107957595	Gossypium hirsutum (Upland cotton) (Gossypium mexicanum)	398	cytosolic proteasome complex [GO:0031597]; proteasome regulatory particle, base subcomplex [GO:0008540]; ATP binding [GO:0005524]; peptidase activity [GO:0008233]; proteasome-activating ATPase activity [GO:0036402]; positive regulation of RNA polymerase II transcription preinitiation complex assembly [GO:0045899]; ubiquitin-dependent ERAD pathway [GO:0030433]	GO:0005524; GO:0008233; GO:0008540; GO:0030433; GO:0031597; GO:0036402; GO:0045899	positive regulation of RNA polymerase II transcription preinitiation complex assembly [GO:0045899]; ubiquitin-dependent ERAD pathway [GO:0030433]	ATP binding [GO:0005524]; peptidase activity [GO:0008233]; proteasome-activating ATPase activity [GO:0036402]	cytosolic proteasome complex [GO:0031597]; proteasome regulatory particle, base subcomplex [GO:0008540]	PF00004;PF17862;PF16450;
TRINITY_DN8552_c0_g1_i1	tr|A0A1S3X7R2|A0A1S3X7R2_TOBAC	98.6	1.1e-33	154.8	A0A1S3X7R2	rRNA-processing protein FCF1 homolog	LOC107762120 LOC107829506	Nicotiana tabacum (Common tobacco)	198	nucleolus [GO:0005730]; small-subunit processome [GO:0032040]; rRNA processing [GO:0006364]	GO:0005730; GO:0006364; GO:0032040	rRNA processing [GO:0006364]		nucleolus [GO:0005730]; small-subunit processome [GO:0032040]	PF04900;
TRINITY_DN333_c1_g2_i1	tr|A0A1Q3AXL6|A0A1Q3AXL6_CEPFO	98.6	5.1e-31	144.8	A0A1Q3AXL6	UQ_con domain-containing protein (Fragment)	CFOL_v3_03925	Cephalotus follicularis (Albany pitcher plant)	162	ATP binding [GO:0005524]; transferase activity [GO:0016740]	GO:0005524; GO:0016740		ATP binding [GO:0005524]; transferase activity [GO:0016740]		PF00179;
TRINITY_DN448_c3_g1_i2	tr|A0A1J6J159|A0A1J6J159_NICAT	98.6	7.6e-80	308.5	A0A1J6J159	Ubiquitin-conjugating enzyme e2-17 kDa	UBC4_0 A4A49_59971	Nicotiana attenuata (Coyote tobacco)	148	ATP binding [GO:0005524]; transferase activity [GO:0016740]	GO:0005524; GO:0016740		ATP binding [GO:0005524]; transferase activity [GO:0016740]		PF00179;
TRINITY_DN4033_c0_g1_i17	tr|A0A0J8B7T1|A0A0J8B7T1_BETVU	98.6	1.1e-104	391.7	A0A0J8B7T1	Uncharacterized protein	BVRB_6g156080	Beta vulgaris subsp. vulgaris	635	microtubule binding [GO:0008017]; cytoskeleton organization [GO:0007010]	GO:0007010; GO:0008017	cytoskeleton organization [GO:0007010]	microtubule binding [GO:0008017]		PF07058;
TRINITY_DN15642_c0_g3_i1	tr|W5DFE7|W5DFE7_WHEAT	98.5	6.4e-30	142.1	W5DFE7	ATP citrate synthase (EC 2.3.3.8)	TRAES_3BF059300030CFD_c1	Triticum aestivum (Wheat)	608	cytoplasm [GO:0005737]; ATP citrate synthase activity [GO:0003878]; nucleotide binding [GO:0000166]; lipid metabolic process [GO:0006629]	GO:0000166; GO:0003878; GO:0005737; GO:0006629	lipid metabolic process [GO:0006629]	ATP citrate synthase activity [GO:0003878]; nucleotide binding [GO:0000166]	cytoplasm [GO:0005737]	PF00285;PF00549;
TRINITY_DN19654_c0_g1_i19	tr|M5WKX8|M5WKX8_PRUPE	98.5	1e-33	155.2	M5WKX8	RBR-type E3 ubiquitin transferase (EC 2.3.2.31)	PRUPE_6G364600 PRUPE_ppa003187mg	Prunus persica (Peach) (Amygdalus persica)	595	cytoplasm [GO:0005737]; ubiquitin ligase complex [GO:0000151]; metal ion binding [GO:0046872]; ubiquitin conjugating enzyme binding [GO:0031624]; ubiquitin protein ligase activity [GO:0061630]; positive regulation of proteasomal ubiquitin-dependent protein catabolic process [GO:0032436]; protein polyubiquitination [GO:0000209]; ubiquitin-dependent protein catabolic process [GO:0006511]	GO:0000151; GO:0000209; GO:0005737; GO:0006511; GO:0031624; GO:0032436; GO:0046872; GO:0061630	positive regulation of proteasomal ubiquitin-dependent protein catabolic process [GO:0032436]; protein polyubiquitination [GO:0000209]; ubiquitin-dependent protein catabolic process [GO:0006511]	metal ion binding [GO:0046872]; ubiquitin conjugating enzyme binding [GO:0031624]; ubiquitin protein ligase activity [GO:0061630]	cytoplasm [GO:0005737]; ubiquitin ligase complex [GO:0000151]	PF01485;
TRINITY_DN13956_c1_g1_i9	tr|A0A7J9JTQ5|A0A7J9JTQ5_9ROSI	98.5	3e-109	405.2	A0A7J9JTQ5	Uncharacterized protein	Goarm_009678	Gossypium armourianum	216
TRINITY_DN5038_c0_g1_i25	tr|A0A7C9EXK2|A0A7C9EXK2_OPUST	98.5	9.8e-110	409.1	A0A7C9EXK2	ATP-synt_ab domain-containing protein		Opuntia streptacantha (Prickly pear cactus) (Opuntia cardona)	221	ATP binding [GO:0005524]; hydrolase activity [GO:0016787]; ion transport [GO:0006811]	GO:0005524; GO:0006811; GO:0016787	ion transport [GO:0006811]	ATP binding [GO:0005524]; hydrolase activity [GO:0016787]		PF00006;
TRINITY_DN7793_c1_g1_i22	tr|A0A7C9E0T4|A0A7C9E0T4_OPUST	98.5	6.5e-26	129.8	A0A7C9E0T4	DRY_EERY domain-containing protein		Opuntia streptacantha (Prickly pear cactus) (Opuntia cardona)	171						PF09750;
TRINITY_DN22783_c0_g1_i2	tr|A0A6I9TUV3|A0A6I9TUV3_SESIN	98.5	4.9e-29	139	A0A6I9TUV3	Trafficking protein particle complex subunit	LOC105168981	Sesamum indicum (Oriental sesame) (Sesamum orientale)	141	endoplasmic reticulum [GO:0005783]; Golgi apparatus [GO:0005794]; TRAPP complex [GO:0030008]; endoplasmic reticulum to Golgi vesicle-mediated transport [GO:0006888]	GO:0005783; GO:0005794; GO:0006888; GO:0030008	endoplasmic reticulum to Golgi vesicle-mediated transport [GO:0006888]		endoplasmic reticulum [GO:0005783]; Golgi apparatus [GO:0005794]; TRAPP complex [GO:0030008]	PF04099;
TRINITY_DN1988_c0_g5_i2	tr|A0A411L126|A0A411L126_SESPO	98.5	1.9e-187	668.3	A0A411L126	Protein Ycf2	ycf2	Sesuvium portulacastrum (Shoreline sea purslane) (Portulaca portulacastrum)	2268	chloroplast stroma [GO:0009570]; ATP binding [GO:0005524]; ATPase activity [GO:0016887]	GO:0005524; GO:0009570; GO:0016887		ATPase activity [GO:0016887]; ATP binding [GO:0005524]	chloroplast stroma [GO:0009570]	PF00004;PF05695;
TRINITY_DN4440_c0_g1_i34	tr|A0A2I7ZAR1|A0A2I7ZAR1_SESPO	98.5	1.5e-183	654.1	A0A2I7ZAR1	Mitochondrial Rho GTPase (EC 3.6.5.-)		Sesuvium portulacastrum (Shoreline sea purslane) (Portulaca portulacastrum)	644	integral component of mitochondrial outer membrane [GO:0031307]; calcium ion binding [GO:0005509]; GTP binding [GO:0005525]; GTPase activity [GO:0003924]; mitochondrion organization [GO:0007005]	GO:0003924; GO:0005509; GO:0005525; GO:0007005; GO:0031307	mitochondrion organization [GO:0007005]	calcium ion binding [GO:0005509]; GTPase activity [GO:0003924]; GTP binding [GO:0005525]	integral component of mitochondrial outer membrane [GO:0031307]	PF08355;PF08356;PF00071;
TRINITY_DN4440_c0_g1_i56	tr|A0A2I7ZAR1|A0A2I7ZAR1_SESPO	98.5	1.7e-183	654.1	A0A2I7ZAR1	Mitochondrial Rho GTPase (EC 3.6.5.-)		Sesuvium portulacastrum (Shoreline sea purslane) (Portulaca portulacastrum)	644	integral component of mitochondrial outer membrane [GO:0031307]; calcium ion binding [GO:0005509]; GTP binding [GO:0005525]; GTPase activity [GO:0003924]; mitochondrion organization [GO:0007005]	GO:0003924; GO:0005509; GO:0005525; GO:0007005; GO:0031307	mitochondrion organization [GO:0007005]	calcium ion binding [GO:0005509]; GTPase activity [GO:0003924]; GTP binding [GO:0005525]	integral component of mitochondrial outer membrane [GO:0031307]	PF08355;PF08356;PF00071;
TRINITY_DN23811_c0_g1_i10	tr|A0A2I7ZAQ8|A0A2I7ZAQ8_SESPO	98.5	4.4e-299	1037.3	A0A2I7ZAQ8	HSP20-like chaperones protein		Sesuvium portulacastrum (Shoreline sea purslane) (Portulaca portulacastrum)	551	RNA binding [GO:0003723]	GO:0003723		RNA binding [GO:0003723]		PF00013;
TRINITY_DN23811_c0_g1_i13	tr|A0A2I7ZAQ8|A0A2I7ZAQ8_SESPO	98.5	7.4e-136	494.2	A0A2I7ZAQ8	HSP20-like chaperones protein		Sesuvium portulacastrum (Shoreline sea purslane) (Portulaca portulacastrum)	551	RNA binding [GO:0003723]	GO:0003723		RNA binding [GO:0003723]		PF00013;
TRINITY_DN23811_c0_g1_i27	tr|A0A2I7ZAQ8|A0A2I7ZAQ8_SESPO	98.5	2e-104	391	A0A2I7ZAQ8	HSP20-like chaperones protein		Sesuvium portulacastrum (Shoreline sea purslane) (Portulaca portulacastrum)	551	RNA binding [GO:0003723]	GO:0003723		RNA binding [GO:0003723]		PF00013;
TRINITY_DN23811_c0_g1_i29	tr|A0A2I7ZAQ8|A0A2I7ZAQ8_SESPO	98.5	3.8e-104	389.8	A0A2I7ZAQ8	HSP20-like chaperones protein		Sesuvium portulacastrum (Shoreline sea purslane) (Portulaca portulacastrum)	551	RNA binding [GO:0003723]	GO:0003723		RNA binding [GO:0003723]		PF00013;
TRINITY_DN23811_c0_g1_i32	tr|A0A2I7ZAQ8|A0A2I7ZAQ8_SESPO	98.5	7.4e-136	494.2	A0A2I7ZAQ8	HSP20-like chaperones protein		Sesuvium portulacastrum (Shoreline sea purslane) (Portulaca portulacastrum)	551	RNA binding [GO:0003723]	GO:0003723		RNA binding [GO:0003723]		PF00013;
TRINITY_DN23811_c0_g1_i40	tr|A0A2I7ZAQ8|A0A2I7ZAQ8_SESPO	98.5	4.4e-104	389.8	A0A2I7ZAQ8	HSP20-like chaperones protein		Sesuvium portulacastrum (Shoreline sea purslane) (Portulaca portulacastrum)	551	RNA binding [GO:0003723]	GO:0003723		RNA binding [GO:0003723]		PF00013;
TRINITY_DN1229_c0_g2_i4	tr|A0A1L5JKC8|A0A1L5JKC8_SESPO	98.5	1.7e-145	526.6	A0A1L5JKC8	Adenine phosphoribosyltransferase (EC 2.4.2.7)		Sesuvium portulacastrum (Shoreline sea purslane) (Portulaca portulacastrum)	269	cytoplasm [GO:0005737]; adenine phosphoribosyltransferase activity [GO:0003999]; adenine salvage [GO:0006168]; AMP salvage [GO:0044209]; purine ribonucleoside salvage [GO:0006166]	GO:0003999; GO:0005737; GO:0006166; GO:0006168; GO:0044209	adenine salvage [GO:0006168]; AMP salvage [GO:0044209]; purine ribonucleoside salvage [GO:0006166]	adenine phosphoribosyltransferase activity [GO:0003999]	cytoplasm [GO:0005737]	PF00156;
TRINITY_DN2058_c1_g1_i7	tr|A0A1D6PBR7|A0A1D6PBR7_MAIZE	98.5	3.9e-48	203	A0A1D6PBR7	Calmodulin-7	ZEAMMB73_Zm00001d047597	Zea mays (Maize)	147	calcium ion binding [GO:0005509]	GO:0005509		calcium ion binding [GO:0005509]		PF13499;PF13833;
TRINITY_DN867_c0_g1_i2	tr|A0A0K9R8R0|A0A0K9R8R0_SPIOL	98.5	1.3e-68	272.3	A0A0K9R8R0	KH domain-containing protein	SOVF_094120	Spinacia oleracea (Spinach)	283	nucleus [GO:0005634]; mRNA binding [GO:0003729]; regulation of mRNA splicing, via spliceosome [GO:0048024]	GO:0003729; GO:0005634; GO:0048024	regulation of mRNA splicing, via spliceosome [GO:0048024]	mRNA binding [GO:0003729]	nucleus [GO:0005634]	PF00013;PF16544;
TRINITY_DN14461_c0_g1_i13	tr|A0A0K9QQZ2|A0A0K9QQZ2_SPIOL	98.5	8.8e-28	136	A0A0K9QQZ2	AP complex subunit sigma (Fragment)	SOVF_151920	Spinacia oleracea (Spinach)	96	intracellular membrane-bounded organelle [GO:0043231]; membrane [GO:0016020]; intracellular protein transport [GO:0006886]; vesicle-mediated transport [GO:0016192]	GO:0006886; GO:0016020; GO:0016192; GO:0043231	intracellular protein transport [GO:0006886]; vesicle-mediated transport [GO:0016192]		intracellular membrane-bounded organelle [GO:0043231]; membrane [GO:0016020]	PF01217;
TRINITY_DN47264_c0_g1_i7	tr|A0A068VBK6|A0A068VBK6_COFCA	98.5	7.8e-69	271.6	A0A068VBK6	ATP-dependent Clp protease proteolytic subunit (EC 3.4.21.92)	GSCOC_T00004973001	Coffea canephora (Robusta coffee)	312	ATP-dependent peptidase activity [GO:0004176]; serine-type endopeptidase activity [GO:0004252]	GO:0004176; GO:0004252		ATP-dependent peptidase activity [GO:0004176]; serine-type endopeptidase activity [GO:0004252]		PF00574;
TRINITY_DN3604_c1_g1_i17	tr|U6BS35|U6BS35_SESPO	98.4	0	1411.4	U6BS35	H(+)-exporting diphosphatase (EC 7.1.3.1)	VPP1	Sesuvium portulacastrum (Shoreline sea purslane) (Portulaca portulacastrum)	765	integral component of membrane [GO:0016021]; inorganic diphosphatase activity [GO:0004427]; pyrophosphate hydrolysis-driven proton transmembrane transporter activity [GO:0009678]	GO:0004427; GO:0009678; GO:0016021		inorganic diphosphatase activity [GO:0004427]; pyrophosphate hydrolysis-driven proton transmembrane transporter activity [GO:0009678]	integral component of membrane [GO:0016021]	PF03030;
TRINITY_DN842_c1_g1_i7	tr|Q59IV5|Q59IV5_MESCR	98.4	4.8e-157	564.7	Q59IV5	Plastidic phosphate translocator-like protein2	PTL2	Mesembryanthemum crystallinum (Common ice plant) (Cryophytum crystallinum)	306	integral component of membrane [GO:0016021]	GO:0016021			integral component of membrane [GO:0016021]	PF03151;
TRINITY_DN12921_c1_g1_i2	tr|D7UCL1|D7UCL1_VITVI	98.4	6.8e-242	847	D7UCL1	Tubulin gamma chain	VIT_15s0046g01350	Vitis vinifera (Grape)	474	cytoplasm [GO:0005737]; gamma-tubulin complex [GO:0000930]; microtubule [GO:0005874]; nucleus [GO:0005634]; spindle [GO:0005819]; GTP binding [GO:0005525]; GTPase activity [GO:0003924]; structural constituent of cytoskeleton [GO:0005200]; cytoplasmic microtubule organization [GO:0031122]; meiotic spindle organization [GO:0000212]; microtubule cytoskeleton organization [GO:0000226]; microtubule nu…	GO:0000070; GO:0000212; GO:0000226; GO:0000278; GO:0000930; GO:0003924; GO:0005200; GO:0005525; GO:0005634; GO:0005737; GO:0005819; GO:0005874; GO:0007020; GO:0007052; GO:0031122	cytoplasmic microtubule organization [GO:0031122]; meiotic spindle organization [GO:0000212]; microtubule cytoskeleton organization [GO:0000226]; microtubule nucleation [GO:0007020]; mitotic cell cycle [GO:0000278]; mitotic sister chromatid segregation [GO:0000070]; mitotic spindle organization [GO:0007052]	GTPase activity [GO:0003924]; GTP binding [GO:0005525]; structural constituent of cytoskeleton [GO:0005200]	cytoplasm [GO:0005737]; gamma-tubulin complex [GO:0000930]; microtubule [GO:0005874]; nucleus [GO:0005634]; spindle [GO:0005819]	PF00091;PF03953;
TRINITY_DN3116_c0_g1_i13	tr|A0A7J7CVZ0|A0A7J7CVZ0_TRIWF	98.4	2.7e-96	361.7	A0A7J7CVZ0	60S ribosomal protein L11	HS088_TW13G01163	Tripterygium wilfordii (Thunder God vine)	182
TRINITY_DN9978_c0_g2_i3	tr|A0A7C9ESI8|A0A7C9ESI8_OPUST	98.4	8.3e-98	367.5	A0A7C9ESI8	Uncharacterized protein		Opuntia streptacantha (Prickly pear cactus) (Opuntia cardona)	185	GTP binding [GO:0005525]	GO:0005525		GTP binding [GO:0005525]		PF00025;
TRINITY_DN4847_c0_g1_i27	tr|A0A7C9DNG2|A0A7C9DNG2_OPUST	98.4	4.4e-25	124	A0A7C9DNG2	Uncharacterized protein		Opuntia streptacantha (Prickly pear cactus) (Opuntia cardona)	232						PF02594;
TRINITY_DN1147_c0_g1_i3	tr|A0A7C9D1S4|A0A7C9D1S4_OPUST	98.4	1e-67	267.7	A0A7C9D1S4	SAM domain-containing protein		Opuntia streptacantha (Prickly pear cactus) (Opuntia cardona)	125						PF07647;
TRINITY_DN19079_c1_g1_i3	tr|A0A7C9CNM4|A0A7C9CNM4_OPUST	98.4	2.5e-62	250.8	A0A7C9CNM4	S4 RNA-binding domain-containing protein		Opuntia streptacantha (Prickly pear cactus) (Opuntia cardona)	197	small ribosomal subunit [GO:0015935]; rRNA binding [GO:0019843]; structural constituent of ribosome [GO:0003735]; translation [GO:0006412]	GO:0003735; GO:0006412; GO:0015935; GO:0019843	translation [GO:0006412]	rRNA binding [GO:0019843]; structural constituent of ribosome [GO:0003735]	small ribosomal subunit [GO:0015935]	PF00163;PF01479;
TRINITY_DN17465_c0_g1_i1	tr|A0A7C8Z9C8|A0A7C8Z9C8_OPUST	98.4	6.2e-200	708	A0A7C8Z9C8	Adenosinetriphosphatase (EC 3.6.1.3)		Opuntia streptacantha (Prickly pear cactus) (Opuntia cardona)	397	cytoplasm [GO:0005737]; proteasome complex [GO:0000502]; ATP binding [GO:0005524]; proteasome-activating ATPase activity [GO:0036402]; protein catabolic process [GO:0030163]	GO:0000502; GO:0005524; GO:0005737; GO:0030163; GO:0036402	protein catabolic process [GO:0030163]	ATP binding [GO:0005524]; proteasome-activating ATPase activity [GO:0036402]	cytoplasm [GO:0005737]; proteasome complex [GO:0000502]	PF00004;PF17862;PF16450;
TRINITY_DN80_c1_g1_i45	tr|A0A7C8YK50|A0A7C8YK50_OPUST	98.4	2.1e-63	254.2	A0A7C8YK50	Uncharacterized protein		Opuntia streptacantha (Prickly pear cactus) (Opuntia cardona)	202	GTP binding [GO:0005525]; GTPase activity [GO:0003924]	GO:0003924; GO:0005525		GTPase activity [GO:0003924]; GTP binding [GO:0005525]		PF00071;
TRINITY_DN5921_c0_g1_i10	tr|A0A7C8YGX9|A0A7C8YGX9_OPUST	98.4	4.3e-64	256.9	A0A7C8YGX9	Uncharacterized protein		Opuntia streptacantha (Prickly pear cactus) (Opuntia cardona)	214						PF03637;
TRINITY_DN5921_c0_g1_i6	tr|A0A7C8YGX9|A0A7C8YGX9_OPUST	98.4	7.8e-106	395.2	A0A7C8YGX9	Uncharacterized protein		Opuntia streptacantha (Prickly pear cactus) (Opuntia cardona)	214						PF03637;
TRINITY_DN6423_c0_g1_i10	tr|A0A6V7QBH4|A0A6V7QBH4_ANACO	98.4	3.8e-30	142.5	A0A6V7QBH4	Uncharacterized protein	CB5_LOCUS23770	Ananas comosus var. bracteatus	332	nucleus [GO:0005634]	GO:0005634			nucleus [GO:0005634]	PF04921;
TRINITY_DN6055_c0_g1_i9	tr|A0A6S7L4G5|A0A6S7L4G5_LACSI	98.4	3e-27	131.3	A0A6S7L4G5	Inositol hexakisphosphate and diphosphoinositol-pentakisphosphate kinase (EC 2.7.4.21) (EC 2.7.4.24)	LSAL_LOCUS3842	Lactuca saligna (Willowleaf lettuce)	1055	cytosol [GO:0005829]; 5-diphosphoinositol pentakisphosphate 3-kinase activity [GO:0102092]; ATP binding [GO:0005524]; diphosphoinositol-pentakisphosphate kinase activity [GO:0033857]; inositol heptakisphosphate kinase activity [GO:0000829]; inositol hexakisphosphate 1-kinase activity [GO:0052723]; inositol hexakisphosphate 3-kinase activity [GO:0052724]; inositol hexakisphosphate 5-kinase activit…	GO:0000827; GO:0000829; GO:0000832; GO:0005524; GO:0005829; GO:0033857; GO:0046872; GO:0052723; GO:0052724; GO:0102092		5-diphosphoinositol pentakisphosphate 3-kinase activity [GO:0102092]; ATP binding [GO:0005524]; diphosphoinositol-pentakisphosphate kinase activity [GO:0033857]; inositol-1,3,4,5,6-pentakisphosphate kinase activity [GO:0000827]; inositol heptakisphosphate kinase activity [GO:0000829]; inositol hexakisphosphate 1-kinase activity [GO:0052723]; inositol hexakisphosphate 3-kinase activity [GO:0052724…	cytosol [GO:0005829]	PF00328;PF18086;
TRINITY_DN122_c1_g1_i1	tr|A0A6J1DFT2|A0A6J1DFT2_MOMCH	98.4	4.6e-241	844	A0A6J1DFT2	ATP synthase subunit beta (EC 7.1.2.2)	LOC111020045	Momordica charantia (Bitter gourd) (Balsam pear)	559	mitochondrial proton-transporting ATP synthase complex, catalytic sector F(1) [GO:0000275]; ATP binding [GO:0005524]; ATPase activity [GO:0016887]; proton-transporting ATP synthase activity, rotational mechanism [GO:0046933]; proton-transporting ATPase activity, rotational mechanism [GO:0046961]	GO:0000275; GO:0005524; GO:0016887; GO:0046933; GO:0046961		ATPase activity [GO:0016887]; ATP binding [GO:0005524]; proton-transporting ATPase activity, rotational mechanism [GO:0046961]; proton-transporting ATP synthase activity, rotational mechanism [GO:0046933]	mitochondrial proton-transporting ATP synthase complex, catalytic sector F(1) [GO:0000275]	PF00006;PF02874;PF11421;
TRINITY_DN307_c1_g1_i10	tr|A0A6I9T2D3|A0A6I9T2D3_SESIN	98.4	1.4e-26	129.4	A0A6I9T2D3	uncharacterized protein LOC105161676	LOC105161676	Sesamum indicum (Oriental sesame) (Sesamum orientale)	633	extracellular region [GO:0005576]; hydrolase activity, hydrolyzing O-glycosyl compounds [GO:0004553]; carbohydrate metabolic process [GO:0005975]	GO:0004553; GO:0005576; GO:0005975	carbohydrate metabolic process [GO:0005975]	hydrolase activity, hydrolyzing O-glycosyl compounds [GO:0004553]	extracellular region [GO:0005576]	PF00933;PF01915;
TRINITY_DN2946_c0_g1_i4	tr|A0A6A5LXN9|A0A6A5LXN9_LUPAL	98.4	3e-28	136.3	A0A6A5LXN9	Nucleolar protein 10	Lal_00049479	Lupinus albus (White lupine) (Lupinus termis)	168	snoRNA binding [GO:0030515]; pseudouridine synthesis [GO:0001522]; rRNA processing [GO:0006364]	GO:0001522; GO:0006364; GO:0030515	pseudouridine synthesis [GO:0001522]; rRNA processing [GO:0006364]	snoRNA binding [GO:0030515]		PF04135;
TRINITY_DN757_c0_g1_i17	tr|A0A5B7AHQ7|A0A5B7AHQ7_DAVIN	98.4	1.1e-61	247.3	A0A5B7AHQ7	Ribonucloprotein	Din_025086 Din_025087	Davidia involucrata (Dove tree)	128	nucleolus [GO:0005730]; ribonucleoprotein complex [GO:1990904]; RNA binding [GO:0003723]; ribosome biogenesis [GO:0042254]	GO:0003723; GO:0005730; GO:0042254; GO:1990904	ribosome biogenesis [GO:0042254]	RNA binding [GO:0003723]	nucleolus [GO:0005730]; ribonucleoprotein complex [GO:1990904]	PF01248;
TRINITY_DN3244_c0_g1_i1	tr|A0A5B6WKG1|A0A5B6WKG1_9ROSI	98.4	8.1e-22	116.3	A0A5B6WKG1	Coiled-coil domain-containing 90B, mitochondrial	EPI10_004564	Gossypium australe	212	integral component of membrane [GO:0016021]; mitochondrion [GO:0005739]	GO:0005739; GO:0016021			integral component of membrane [GO:0016021]; mitochondrion [GO:0005739]	PF07798;
TRINITY_DN1008_c0_g1_i15	tr|A0A2K1X8M2|A0A2K1X8M2_POPTR	98.4	5.6e-94	355.9	A0A2K1X8M2	Uncharacterized protein	POPTR_016G003500	Populus trichocarpa (Western balsam poplar) (Populus balsamifera subsp. trichocarpa)	226	calcium ion binding [GO:0005509]	GO:0005509		calcium ion binding [GO:0005509]		PF13499;PF13833;
TRINITY_DN6644_c0_g1_i2	tr|A0A2I7ZAT8|A0A2I7ZAT8_SESPO	98.4	9.2e-63	251.5	A0A2I7ZAT8	Metal ion-binding protein		Sesuvium portulacastrum (Shoreline sea purslane) (Portulaca portulacastrum)	191	nucleic acid binding [GO:0003676]	GO:0003676		nucleic acid binding [GO:0003676]
TRINITY_DN6644_c0_g1_i3	tr|A0A2I7ZAT8|A0A2I7ZAT8_SESPO	98.4	1.1e-62	251.5	A0A2I7ZAT8	Metal ion-binding protein		Sesuvium portulacastrum (Shoreline sea purslane) (Portulaca portulacastrum)	191	nucleic acid binding [GO:0003676]	GO:0003676		nucleic acid binding [GO:0003676]
TRINITY_DN6644_c0_g1_i4	tr|A0A2I7ZAT8|A0A2I7ZAT8_SESPO	98.4	9.6e-63	251.5	A0A2I7ZAT8	Metal ion-binding protein		Sesuvium portulacastrum (Shoreline sea purslane) (Portulaca portulacastrum)	191	nucleic acid binding [GO:0003676]	GO:0003676		nucleic acid binding [GO:0003676]
TRINITY_DN1813_c0_g1_i4	tr|A0A2I7ZAS9|A0A2I7ZAS9_SESPO	98.4	4.3e-219	770.8	A0A2I7ZAS9	NAC domain protein 6		Sesuvium portulacastrum (Shoreline sea purslane) (Portulaca portulacastrum)	374	DNA binding [GO:0003677]; regulation of transcription, DNA-templated [GO:0006355]	GO:0003677; GO:0006355	regulation of transcription, DNA-templated [GO:0006355]	DNA binding [GO:0003677]		PF02365;
TRINITY_DN4595_c0_g1_i23	tr|A0A2I7ZAS8|A0A2I7ZAS8_SESPO	98.4	0	1547.7	A0A2I7ZAS8	SITE-1 protease		Sesuvium portulacastrum (Shoreline sea purslane) (Portulaca portulacastrum)	1008	integral component of membrane [GO:0016021]; serine-type endopeptidase activity [GO:0004252]	GO:0004252; GO:0016021		serine-type endopeptidase activity [GO:0004252]	integral component of membrane [GO:0016021]	PF00082;
TRINITY_DN4509_c0_g1_i1	tr|A0A2I7ZAR8|A0A2I7ZAR8_SESPO	98.4	2.5e-187	664.8	A0A2I7ZAR8	Pectinesterase (EC 3.1.1.11)		Sesuvium portulacastrum (Shoreline sea purslane) (Portulaca portulacastrum)	316	aspartyl esterase activity [GO:0045330]; pectinesterase activity [GO:0030599]; cell wall modification [GO:0042545]; pectin catabolic process [GO:0045490]	GO:0030599; GO:0042545; GO:0045330; GO:0045490	cell wall modification [GO:0042545]; pectin catabolic process [GO:0045490]	aspartyl esterase activity [GO:0045330]; pectinesterase activity [GO:0030599]		PF01095;
TRINITY_DN6048_c0_g1_i4	tr|A0A2I7ZAP5|A0A2I7ZAP5_SESPO	98.4	5.3e-179	637.5	A0A2I7ZAP5	Salt tolerance protein		Sesuvium portulacastrum (Shoreline sea purslane) (Portulaca portulacastrum)	319	zinc ion binding [GO:0008270]	GO:0008270		zinc ion binding [GO:0008270]		PF00643;
TRINITY_DN410_c1_g1_i68	tr|A0A2I7ZAN5|A0A2I7ZAN5_SESPO	98.4	8.7e-93	351.3	A0A2I7ZAN5	Interferon-related developmental regulator family protein		Sesuvium portulacastrum (Shoreline sea purslane) (Portulaca portulacastrum)	442						PF05004;PF04836;
TRINITY_DN507_c0_g1_i17	tr|A0A287EZS3|A0A287EZS3_HORVV	98.4	1.5e-27	134	A0A287EZS3	UBC core domain-containing protein		Hordeum vulgare subsp. vulgare (Domesticated barley)	132	ATP binding [GO:0005524]; transferase activity [GO:0016740]	GO:0005524; GO:0016740		ATP binding [GO:0005524]; transferase activity [GO:0016740]		PF00179;
TRINITY_DN448_c1_g1_i8	tr|A0A221LB04|A0A221LB04_SESPO	98.4	6.5e-93	351.3	A0A221LB04	Vacuolar cation/proton exchanger		Sesuvium portulacastrum (Shoreline sea purslane) (Portulaca portulacastrum)	433	integral component of membrane [GO:0016021]; vacuolar membrane [GO:0005774]; calcium:proton antiporter activity [GO:0015369]	GO:0005774; GO:0015369; GO:0016021		calcium:proton antiporter activity [GO:0015369]	integral component of membrane [GO:0016021]; vacuolar membrane [GO:0005774]	PF01699;
TRINITY_DN797_c0_g1_i72	tr|A0A221LB02|A0A221LB02_SESPO	98.4	1.9e-126	462.2	A0A221LB02	Na+/H+ exchanger 6		Sesuvium portulacastrum (Shoreline sea purslane) (Portulaca portulacastrum)	630	integral component of membrane [GO:0016021]; sodium:proton antiporter activity [GO:0015385]; regulation of pH [GO:0006885]	GO:0006885; GO:0015385; GO:0016021	regulation of pH [GO:0006885]	sodium:proton antiporter activity [GO:0015385]	integral component of membrane [GO:0016021]	PF00999;
TRINITY_DN18718_c0_g1_i2	tr|A0A1L5JKD9|A0A1L5JKD9_SESPO	98.4	6.7e-58	233.4	A0A1L5JKD9	BHLH family protein (Fragment)		Sesuvium portulacastrum (Shoreline sea purslane) (Portulaca portulacastrum)	296	nucleus [GO:0005634]; protein dimerization activity [GO:0046983]	GO:0005634; GO:0046983		protein dimerization activity [GO:0046983]	nucleus [GO:0005634]	PF00010;
TRINITY_DN1229_c0_g2_i5	tr|A0A1L5JKC8|A0A1L5JKC8_SESPO	98.4	1.3e-135	493.8	A0A1L5JKC8	Adenine phosphoribosyltransferase (EC 2.4.2.7)		Sesuvium portulacastrum (Shoreline sea purslane) (Portulaca portulacastrum)	269	cytoplasm [GO:0005737]; adenine phosphoribosyltransferase activity [GO:0003999]; adenine salvage [GO:0006168]; AMP salvage [GO:0044209]; purine ribonucleoside salvage [GO:0006166]	GO:0003999; GO:0005737; GO:0006166; GO:0006168; GO:0044209	adenine salvage [GO:0006168]; AMP salvage [GO:0044209]; purine ribonucleoside salvage [GO:0006166]	adenine phosphoribosyltransferase activity [GO:0003999]	cytoplasm [GO:0005737]	PF00156;
TRINITY_DN8531_c0_g1_i41	tr|A0A1L5JKC4|A0A1L5JKC4_SESPO	98.4	0	1682.5	A0A1L5JKC4	Helicase		Sesuvium portulacastrum (Shoreline sea purslane) (Portulaca portulacastrum)	1430	ATP binding [GO:0005524]; nucleic acid binding [GO:0003676]; RNA helicase activity [GO:0003724]	GO:0003676; GO:0003724; GO:0005524		ATP binding [GO:0005524]; nucleic acid binding [GO:0003676]; RNA helicase activity [GO:0003724]		PF00270;PF04408;PF00271;PF07717;
TRINITY_DN7429_c0_g1_i1	tr|A0A140F7K1|A0A140F7K1_9CARY	98.4	0	1119.8	A0A140F7K1	Putative LOV domain-containing protein		Sesuvium verrucosum	615	photoreceptor activity [GO:0009881]; protein ubiquitination [GO:0016567]; protein-chromophore linkage [GO:0018298]; response to stimulus [GO:0050896]; rhythmic process [GO:0048511]	GO:0009881; GO:0016567; GO:0018298; GO:0048511; GO:0050896	protein-chromophore linkage [GO:0018298]; protein ubiquitination [GO:0016567]; response to stimulus [GO:0050896]; rhythmic process [GO:0048511]	photoreceptor activity [GO:0009881]		PF12937;PF07646;PF13426;
TRINITY_DN19791_c0_g1_i2	tr|A0A0M4BCC6|A0A0M4BCC6_SESPO	98.4	5.8e-100	375.6	A0A0M4BCC6	Plasma membrane intrinsic protein 2	AQP1	Sesuvium portulacastrum (Shoreline sea purslane) (Portulaca portulacastrum)	284	integral component of membrane [GO:0016021]; channel activity [GO:0015267]	GO:0015267; GO:0016021		channel activity [GO:0015267]	integral component of membrane [GO:0016021]	PF00230;
TRINITY_DN5724_c0_g1_i73	tr|A0A0K9RF72|A0A0K9RF72_SPIOL	98.4	4.9e-99	370.9	A0A0K9RF72	PSP domain-containing protein	SOVF_078690	Spinacia oleracea (Spinach)	588	catalytic step 2 spliceosome [GO:0071013]; precatalytic spliceosome [GO:0071011]; U12-type spliceosomal complex [GO:0005689]; U2 snRNP [GO:0005686]; U2-type spliceosomal complex [GO:0005684]; mRNA splicing, via spliceosome [GO:0000398]	GO:0000398; GO:0005684; GO:0005686; GO:0005689; GO:0071011; GO:0071013	mRNA splicing, via spliceosome [GO:0000398]		catalytic step 2 spliceosome [GO:0071013]; precatalytic spliceosome [GO:0071011]; U12-type spliceosomal complex [GO:0005689]; U2 snRNP [GO:0005686]; U2-type spliceosomal complex [GO:0005684]	PF04037;PF04046;
TRINITY_DN50_c0_g2_i22	tr|I0DEP5|I0DEP5_SESPO	98.3	1.1e-172	616.3	I0DEP5	Glutamine synthetase (EC 6.3.1.2) (Fragment)	GS2	Sesuvium portulacastrum (Shoreline sea purslane) (Portulaca portulacastrum)	433	ATP binding [GO:0005524]; glutamate-ammonia ligase activity [GO:0004356]; glutamine biosynthetic process [GO:0006542]	GO:0004356; GO:0005524; GO:0006542	glutamine biosynthetic process [GO:0006542]	ATP binding [GO:0005524]; glutamate-ammonia ligase activity [GO:0004356]		PF00120;PF03951;
TRINITY_DN1979_c0_g1_i1	tr|E9P1L0|E9P1L0_MUSAC	98.3	7.3e-52	214.9	E9P1L0	Tubulin alpha chain (Fragment)	TUA	Musa acuminata AAA Group (dessert banana)	423	microtubule [GO:0005874]; GTP binding [GO:0005525]; GTPase activity [GO:0003924]; structural constituent of cytoskeleton [GO:0005200]; microtubule-based process [GO:0007017]	GO:0003924; GO:0005200; GO:0005525; GO:0005874; GO:0007017	microtubule-based process [GO:0007017]	GTPase activity [GO:0003924]; GTP binding [GO:0005525]; structural constituent of cytoskeleton [GO:0005200]	microtubule [GO:0005874]	PF00091;PF03953;
TRINITY_DN4302_c0_g1_i27	tr|A0A7C9CEC5|A0A7C9CEC5_OPUST	98.3	1.4e-23	121.7	A0A7C9CEC5	J domain-containing protein		Opuntia streptacantha (Prickly pear cactus) (Opuntia cardona)	186
TRINITY_DN5003_c0_g1_i2	tr|A0A7C8Z3Q7|A0A7C8Z3Q7_OPUST	98.3	1.1e-58	238	A0A7C8Z3Q7	Trafficking protein particle complex subunit		Opuntia streptacantha (Prickly pear cactus) (Opuntia cardona)	194	endoplasmic reticulum [GO:0005783]; Golgi apparatus [GO:0005794]; TRAPP complex [GO:0030008]; Golgi vesicle transport [GO:0048193]	GO:0005783; GO:0005794; GO:0030008; GO:0048193	Golgi vesicle transport [GO:0048193]		endoplasmic reticulum [GO:0005783]; Golgi apparatus [GO:0005794]; TRAPP complex [GO:0030008]	PF04051;
TRINITY_DN1479_c0_g2_i2	tr|A0A7C8YTY1|A0A7C8YTY1_OPUST	98.3	1.4e-56	230.3	A0A7C8YTY1	ABC transporter domain-containing protein		Opuntia streptacantha (Prickly pear cactus) (Opuntia cardona)	167	ATP binding [GO:0005524]	GO:0005524		ATP binding [GO:0005524]		PF00005;
TRINITY_DN80_c1_g1_i31	tr|A0A7C8YK50|A0A7C8YK50_OPUST	98.3	7.7e-91	344	A0A7C8YK50	Uncharacterized protein		Opuntia streptacantha (Prickly pear cactus) (Opuntia cardona)	202	GTP binding [GO:0005525]; GTPase activity [GO:0003924]	GO:0003924; GO:0005525		GTPase activity [GO:0003924]; GTP binding [GO:0005525]		PF00071;
TRINITY_DN652_c2_g1_i1	tr|A0A6B9MKS4|A0A6B9MKS4_SESPO	98.3	0	1276.2	A0A6B9MKS4	Maturase R	matR	Sesuvium portulacastrum (Shoreline sea purslane) (Portulaca portulacastrum)	655	mitochondrion [GO:0005739]; mRNA processing [GO:0006397]	GO:0005739; GO:0006397	mRNA processing [GO:0006397]		mitochondrion [GO:0005739]	PF01348;
TRINITY_DN619_c0_g1_i3	tr|A0A5J5AIJ5|A0A5J5AIJ5_9ASTE	98.3	2.4e-25	127.5	A0A5J5AIJ5	WRKY domain-containing protein	F0562_033561	Nyssa sinensis	177	nucleus [GO:0005634]; DNA-binding transcription factor activity [GO:0003700]; sequence-specific DNA binding [GO:0043565]	GO:0003700; GO:0005634; GO:0043565		DNA-binding transcription factor activity [GO:0003700]; sequence-specific DNA binding [GO:0043565]	nucleus [GO:0005634]	PF03106;
TRINITY_DN7677_c0_g1_i7	tr|A0A2I7ZAW6|A0A2I7ZAW6_SESPO	98.3	8.2e-272	946	A0A2I7ZAW6	Sulfate adenylyltransferase (EC 2.7.7.4)		Sesuvium portulacastrum (Shoreline sea purslane) (Portulaca portulacastrum)	475	ATP binding [GO:0005524]; sulfate adenylyltransferase (ATP) activity [GO:0004781]; sulfate assimilation [GO:0000103]	GO:0000103; GO:0004781; GO:0005524	sulfate assimilation [GO:0000103]	ATP binding [GO:0005524]; sulfate adenylyltransferase (ATP) activity [GO:0004781]		PF01747;PF14306;
TRINITY_DN3142_c0_g1_i3	tr|A0A2I7ZAV0|A0A2I7ZAV0_SESPO	98.3	2.7e-57	234.6	A0A2I7ZAV0	Calcineurin B-like protein 10		Sesuvium portulacastrum (Shoreline sea purslane) (Portulaca portulacastrum)	252	calcium ion binding [GO:0005509]	GO:0005509		calcium ion binding [GO:0005509]		PF13499;PF13833;
TRINITY_DN3142_c0_g1_i48	tr|A0A2I7ZAV0|A0A2I7ZAV0_SESPO	98.3	2.8e-57	234.6	A0A2I7ZAV0	Calcineurin B-like protein 10		Sesuvium portulacastrum (Shoreline sea purslane) (Portulaca portulacastrum)	252	calcium ion binding [GO:0005509]	GO:0005509		calcium ion binding [GO:0005509]		PF13499;PF13833;
TRINITY_DN3142_c0_g1_i54	tr|A0A2I7ZAV0|A0A2I7ZAV0_SESPO	98.3	2.8e-57	234.6	A0A2I7ZAV0	Calcineurin B-like protein 10		Sesuvium portulacastrum (Shoreline sea purslane) (Portulaca portulacastrum)	252	calcium ion binding [GO:0005509]	GO:0005509		calcium ion binding [GO:0005509]		PF13499;PF13833;
TRINITY_DN3142_c0_g1_i64	tr|A0A2I7ZAV0|A0A2I7ZAV0_SESPO	98.3	2.9e-57	234.6	A0A2I7ZAV0	Calcineurin B-like protein 10		Sesuvium portulacastrum (Shoreline sea purslane) (Portulaca portulacastrum)	252	calcium ion binding [GO:0005509]	GO:0005509		calcium ion binding [GO:0005509]		PF13499;PF13833;
TRINITY_DN17384_c0_g4_i2	tr|A0A2I7ZAU7|A0A2I7ZAU7_SESPO	98.3	4.8e-55	224.6	A0A2I7ZAU7	MATE efflux family protein		Sesuvium portulacastrum (Shoreline sea purslane) (Portulaca portulacastrum)	182	integral component of membrane [GO:0016021]; antiporter activity [GO:0015297]; xenobiotic transmembrane transporter activity [GO:0042910]	GO:0015297; GO:0016021; GO:0042910		antiporter activity [GO:0015297]; xenobiotic transmembrane transporter activity [GO:0042910]	integral component of membrane [GO:0016021]	PF01554;
TRINITY_DN692_c0_g1_i5	tr|A0A2I7ZAU2|A0A2I7ZAU2_SESPO	98.3	1.5e-58	237.7	A0A2I7ZAU2	HVA22-like protein		Sesuvium portulacastrum (Shoreline sea purslane) (Portulaca portulacastrum)	117	integral component of membrane [GO:0016021]; response to abscisic acid [GO:0009737]	GO:0009737; GO:0016021	response to abscisic acid [GO:0009737]		integral component of membrane [GO:0016021]	PF03134;
TRINITY_DN729_c0_g1_i13	tr|A0A2I7ZAS3|A0A2I7ZAS3_SESPO	98.3	1.4e-60	245	A0A2I7ZAS3	Protein kinase protein		Sesuvium portulacastrum (Shoreline sea purslane) (Portulaca portulacastrum)	354	kinase activity [GO:0016301]	GO:0016301		kinase activity [GO:0016301]
TRINITY_DN729_c0_g1_i20	tr|A0A2I7ZAS3|A0A2I7ZAS3_SESPO	98.3	3.1e-202	714.5	A0A2I7ZAS3	Protein kinase protein		Sesuvium portulacastrum (Shoreline sea purslane) (Portulaca portulacastrum)	354	kinase activity [GO:0016301]	GO:0016301		kinase activity [GO:0016301]
TRINITY_DN729_c0_g1_i9	tr|A0A2I7ZAS3|A0A2I7ZAS3_SESPO	98.3	1.7e-60	245	A0A2I7ZAS3	Protein kinase protein		Sesuvium portulacastrum (Shoreline sea purslane) (Portulaca portulacastrum)	354	kinase activity [GO:0016301]	GO:0016301		kinase activity [GO:0016301]
TRINITY_DN4440_c0_g1_i13	tr|A0A2I7ZAR1|A0A2I7ZAR1_SESPO	98.3	5.7e-269	936.8	A0A2I7ZAR1	Mitochondrial Rho GTPase (EC 3.6.5.-)		Sesuvium portulacastrum (Shoreline sea purslane) (Portulaca portulacastrum)	644	integral component of mitochondrial outer membrane [GO:0031307]; calcium ion binding [GO:0005509]; GTP binding [GO:0005525]; GTPase activity [GO:0003924]; mitochondrion organization [GO:0007005]	GO:0003924; GO:0005509; GO:0005525; GO:0007005; GO:0031307	mitochondrion organization [GO:0007005]	calcium ion binding [GO:0005509]; GTPase activity [GO:0003924]; GTP binding [GO:0005525]	integral component of mitochondrial outer membrane [GO:0031307]	PF08355;PF08356;PF00071;
TRINITY_DN4440_c0_g1_i50	tr|A0A2I7ZAR1|A0A2I7ZAR1_SESPO	98.3	7.2e-269	937.2	A0A2I7ZAR1	Mitochondrial Rho GTPase (EC 3.6.5.-)		Sesuvium portulacastrum (Shoreline sea purslane) (Portulaca portulacastrum)	644	integral component of mitochondrial outer membrane [GO:0031307]; calcium ion binding [GO:0005509]; GTP binding [GO:0005525]; GTPase activity [GO:0003924]; mitochondrion organization [GO:0007005]	GO:0003924; GO:0005509; GO:0005525; GO:0007005; GO:0031307	mitochondrion organization [GO:0007005]	calcium ion binding [GO:0005509]; GTPase activity [GO:0003924]; GTP binding [GO:0005525]	integral component of mitochondrial outer membrane [GO:0031307]	PF08355;PF08356;PF00071;
TRINITY_DN23811_c0_g1_i22	tr|A0A2I7ZAQ8|A0A2I7ZAQ8_SESPO	98.3	1.8e-185	659.8	A0A2I7ZAQ8	HSP20-like chaperones protein		Sesuvium portulacastrum (Shoreline sea purslane) (Portulaca portulacastrum)	551	RNA binding [GO:0003723]	GO:0003723		RNA binding [GO:0003723]		PF00013;
TRINITY_DN26452_c1_g1_i1	tr|A0A2I7ZAQ0|A0A2I7ZAQ0_SESPO	98.3	3.8e-57	231.9	A0A2I7ZAQ0	WRKY DNA-binding protein 25		Sesuvium portulacastrum (Shoreline sea purslane) (Portulaca portulacastrum)	603	nucleus [GO:0005634]; DNA-binding transcription factor activity [GO:0003700]; sequence-specific DNA binding [GO:0043565]	GO:0003700; GO:0005634; GO:0043565		DNA-binding transcription factor activity [GO:0003700]; sequence-specific DNA binding [GO:0043565]	nucleus [GO:0005634]	PF03106;
TRINITY_DN721_c0_g3_i12	tr|A0A2I7ZAP4|A0A2I7ZAP4_SESPO	98.3	1.1e-59	240.4	A0A2I7ZAP4	Protein kinase protein		Sesuvium portulacastrum (Shoreline sea purslane) (Portulaca portulacastrum)	344	kinase activity [GO:0016301]	GO:0016301		kinase activity [GO:0016301]
TRINITY_DN3165_c0_g1_i13	tr|A0A2I7ZAP3|A0A2I7ZAP3_SESPO	98.3	1.8e-170	609.8	A0A2I7ZAP3	Calcium-dependent protein kinase 2		Sesuvium portulacastrum (Shoreline sea purslane) (Portulaca portulacastrum)	514	ATP binding [GO:0005524]; calcium ion binding [GO:0005509]; protein kinase activity [GO:0004672]	GO:0004672; GO:0005509; GO:0005524		ATP binding [GO:0005524]; calcium ion binding [GO:0005509]; protein kinase activity [GO:0004672]		PF13499;PF00069;
TRINITY_DN6788_c0_g1_i97	tr|A0A221LB30|A0A221LB30_SESPO	98.3	0	2155.6	A0A221LB30	Multidrug resistance-associated protein 11 (Fragment)		Sesuvium portulacastrum (Shoreline sea purslane) (Portulaca portulacastrum)	1283	integral component of membrane [GO:0016021]; ATP binding [GO:0005524]; ATPase activity [GO:0016887]; ATPase-coupled transmembrane transporter activity [GO:0042626]	GO:0005524; GO:0016021; GO:0016887; GO:0042626		ATPase activity [GO:0016887]; ATPase-coupled transmembrane transporter activity [GO:0042626]; ATP binding [GO:0005524]	integral component of membrane [GO:0016021]	PF00664;PF00005;
TRINITY_DN14175_c0_g1_i7	tr|A0A1L5JKD0|A0A1L5JKD0_SESPO	98.3	8.3e-159	570.9	A0A1L5JKD0	RNA-dependent RNA polymerase (EC 2.7.7.48)		Sesuvium portulacastrum (Shoreline sea purslane) (Portulaca portulacastrum)	1207	RNA binding [GO:0003723]; RNA-directed 5'-3' RNA polymerase activity [GO:0003968]; gene silencing by RNA [GO:0031047]	GO:0003723; GO:0003968; GO:0031047	gene silencing by RNA [GO:0031047]	RNA binding [GO:0003723]; RNA-directed 5'-3' RNA polymerase activity [GO:0003968]		PF05183;
TRINITY_DN1229_c0_g2_i7	tr|A0A1L5JKC8|A0A1L5JKC8_SESPO	98.3	1.2e-123	454.1	A0A1L5JKC8	Adenine phosphoribosyltransferase (EC 2.4.2.7)		Sesuvium portulacastrum (Shoreline sea purslane) (Portulaca portulacastrum)	269	cytoplasm [GO:0005737]; adenine phosphoribosyltransferase activity [GO:0003999]; adenine salvage [GO:0006168]; AMP salvage [GO:0044209]; purine ribonucleoside salvage [GO:0006166]	GO:0003999; GO:0005737; GO:0006166; GO:0006168; GO:0044209	adenine salvage [GO:0006168]; AMP salvage [GO:0044209]; purine ribonucleoside salvage [GO:0006166]	adenine phosphoribosyltransferase activity [GO:0003999]	cytoplasm [GO:0005737]	PF00156;
TRINITY_DN12708_c0_g1_i1	tr|A0A199V0X6|A0A199V0X6_ANACO	98.3	2.6e-42	183	A0A199V0X6	uncharacterized protein LOC109723266	LOC109723266 ACMD2_10533	Ananas comosus (Pineapple) (Ananas ananas)	117
TRINITY_DN12569_c0_g1_i1	tr|A0A151TBC8|A0A151TBC8_CAJCA	98.3	6.2e-64	253.4	A0A151TBC8	Transcription factor MYB39	KK1_018940	Cajanus cajan (Pigeon pea) (Cajanus indicus)	361	nucleus [GO:0005634]	GO:0005634			nucleus [GO:0005634]	PF00249;
TRINITY_DN35289_c0_g1_i1	tr|A0A0K9RP82|A0A0K9RP82_SPIOL	98.3	2.1e-58	234.6	A0A0K9RP82	Uncharacterized protein	SOVF_044610	Spinacia oleracea (Spinach)	347	condensed nuclear chromosome [GO:0000794]; ATP binding [GO:0005524]; DNA-dependent ATPase activity [GO:0008094]; double-stranded DNA binding [GO:0003690]; recombinase activity [GO:0000150]; single-stranded DNA binding [GO:0003697]; chromosome organization involved in meiotic cell cycle [GO:0070192]; DNA recombinase assembly [GO:0000730]; mitotic recombination [GO:0006312]; reciprocal meiotic reco…	GO:0000150; GO:0000730; GO:0000794; GO:0003690; GO:0003697; GO:0005524; GO:0006312; GO:0007131; GO:0008094; GO:0042148; GO:0070192	chromosome organization involved in meiotic cell cycle [GO:0070192]; DNA recombinase assembly [GO:0000730]; mitotic recombination [GO:0006312]; reciprocal meiotic recombination [GO:0007131]; strand invasion [GO:0042148]	ATP binding [GO:0005524]; DNA-dependent ATPase activity [GO:0008094]; double-stranded DNA binding [GO:0003690]; recombinase activity [GO:0000150]; single-stranded DNA binding [GO:0003697]	condensed nuclear chromosome [GO:0000794]	PF08423;
TRINITY_DN5724_c0_g1_i3	tr|A0A0K9RF72|A0A0K9RF72_SPIOL	98.3	8.8e-98	367.5	A0A0K9RF72	PSP domain-containing protein	SOVF_078690	Spinacia oleracea (Spinach)	588	catalytic step 2 spliceosome [GO:0071013]; precatalytic spliceosome [GO:0071011]; U12-type spliceosomal complex [GO:0005689]; U2 snRNP [GO:0005686]; U2-type spliceosomal complex [GO:0005684]; mRNA splicing, via spliceosome [GO:0000398]	GO:0000398; GO:0005684; GO:0005686; GO:0005689; GO:0071011; GO:0071013	mRNA splicing, via spliceosome [GO:0000398]		catalytic step 2 spliceosome [GO:0071013]; precatalytic spliceosome [GO:0071011]; U12-type spliceosomal complex [GO:0005689]; U2 snRNP [GO:0005686]; U2-type spliceosomal complex [GO:0005684]	PF04037;PF04046;
TRINITY_DN87175_c1_g1_i1	tr|A0A0J8B9J6|A0A0J8B9J6_BETVU	98.3	8.7e-22	112.8	A0A0J8B9J6	Uncharacterized protein	BVRB_9g224430	Beta vulgaris subsp. vulgaris	217	rRNA processing [GO:0006364]	GO:0006364	rRNA processing [GO:0006364]			PF02033;
TRINITY_DN2660_c0_g1_i18	tr|A0A068VCD9|A0A068VCD9_COFCA	98.3	1.5e-102	384.8	A0A068VCD9	Serine/threonine-protein phosphatase (EC 3.1.3.16)	GSCOC_T00009694001	Coffea canephora (Robusta coffee)	317	protein serine phosphatase activity [GO:0106306]; protein threonine phosphatase activity [GO:0106307]	GO:0106306; GO:0106307		protein serine phosphatase activity [GO:0106306]; protein threonine phosphatase activity [GO:0106307]		PF00149;
TRINITY_DN16985_c1_g1_i11	tr|B9RB14|B9RB14_RICCO	98.2	8e-27	130.2	B9RB14	Boron transporter, putative	RCOM_1510470	Ricinus communis (Castor bean)	718	integral component of membrane [GO:0016021]; plasma membrane [GO:0005886]; inorganic anion exchanger activity [GO:0005452]; transmembrane transporter activity [GO:0022857]; ion homeostasis [GO:0050801]; transmembrane transport [GO:0055085]	GO:0005452; GO:0005886; GO:0016021; GO:0022857; GO:0050801; GO:0055085	ion homeostasis [GO:0050801]; transmembrane transport [GO:0055085]	inorganic anion exchanger activity [GO:0005452]; transmembrane transporter activity [GO:0022857]	integral component of membrane [GO:0016021]; plasma membrane [GO:0005886]	PF00955;
TRINITY_DN989_c0_g1_i6	tr|A0A7J8M0W2|A0A7J8M0W2_9ROSI	98.2	4.3e-53	219.2	A0A7J8M0W2	Uncharacterized protein	Golob_015380	Gossypium lobatum	128
TRINITY_DN2232_c0_g1_i3	tr|A0A7C9E172|A0A7C9E172_OPUST	98.2	1.2e-163	586.6	A0A7C9E172	Serine/threonine-protein phosphatase (EC 3.1.3.16)		Opuntia streptacantha (Prickly pear cactus) (Opuntia cardona)	279	protein serine phosphatase activity [GO:0106306]; protein threonine phosphatase activity [GO:0106307]	GO:0106306; GO:0106307		protein serine phosphatase activity [GO:0106306]; protein threonine phosphatase activity [GO:0106307]		PF00149;
TRINITY_DN4199_c0_g1_i19	tr|A0A7C9CUC8|A0A7C9CUC8_OPUST	98.2	3e-158	571.2	A0A7C9CUC8	Cytochrome c oxidase subunit 3		Opuntia streptacantha (Prickly pear cactus) (Opuntia cardona)	283	integral component of membrane [GO:0016021]; mitochondrion [GO:0005739]; cytochrome-c oxidase activity [GO:0004129]; aerobic electron transport chain [GO:0019646]	GO:0004129; GO:0005739; GO:0016021; GO:0019646	aerobic electron transport chain [GO:0019646]	cytochrome-c oxidase activity [GO:0004129]	integral component of membrane [GO:0016021]; mitochondrion [GO:0005739]	PF00510;
TRINITY_DN6350_c1_g1_i3	tr|A0A7C9CLM5|A0A7C9CLM5_OPUST	98.2	5.8e-22	115.9	A0A7C9CLM5	Uncharacterized protein		Opuntia streptacantha (Prickly pear cactus) (Opuntia cardona)	398	ribosome [GO:0005840]; structural constituent of ribosome [GO:0003735]; translation [GO:0006412]	GO:0003735; GO:0005840; GO:0006412	translation [GO:0006412]	structural constituent of ribosome [GO:0003735]	ribosome [GO:0005840]	PF00380;
TRINITY_DN5948_c0_g1_i3	tr|A0A7C8YSP9|A0A7C8YSP9_OPUST	98.2	2.6e-154	556.6	A0A7C8YSP9	O-fucosyltransferase family protein		Opuntia streptacantha (Prickly pear cactus) (Opuntia cardona)	570	transferase activity [GO:0016740]; fucose metabolic process [GO:0006004]	GO:0006004; GO:0016740	fucose metabolic process [GO:0006004]	transferase activity [GO:0016740]		PF10250;
TRINITY_DN80_c1_g1_i75	tr|A0A7C8YK50|A0A7C8YK50_OPUST	98.2	8.6e-87	331.3	A0A7C8YK50	Uncharacterized protein		Opuntia streptacantha (Prickly pear cactus) (Opuntia cardona)	202	GTP binding [GO:0005525]; GTPase activity [GO:0003924]	GO:0003924; GO:0005525		GTPase activity [GO:0003924]; GTP binding [GO:0005525]		PF00071;
TRINITY_DN2193_c0_g2_i8	tr|A0A6B9MM49|A0A6B9MM49_SESPO	98.2	4.1e-224	790.4	A0A6B9MM49	Cytochrome b	cob	Sesuvium portulacastrum (Shoreline sea purslane) (Portulaca portulacastrum)	393	integral component of membrane [GO:0016021]; mitochondrial inner membrane [GO:0005743]; respiratory chain complex III [GO:0045275]; metal ion binding [GO:0046872]; ubiquinol-cytochrome-c reductase activity [GO:0008121]; respiratory electron transport chain [GO:0022904]	GO:0005743; GO:0008121; GO:0016021; GO:0022904; GO:0045275; GO:0046872	respiratory electron transport chain [GO:0022904]	metal ion binding [GO:0046872]; ubiquinol-cytochrome-c reductase activity [GO:0008121]	integral component of membrane [GO:0016021]; mitochondrial inner membrane [GO:0005743]; respiratory chain complex III [GO:0045275]	PF00032;PF00033;
TRINITY_DN1979_c0_g4_i5	tr|A0A514Y9X6|A0A514Y9X6_POLCS	98.2	1.4e-56	229.9	A0A514Y9X6	Tubulin alpha chain	TUA	Polygonum cuspidatum (Japanese knotweed)	450	microtubule [GO:0005874]; GTP binding [GO:0005525]; GTPase activity [GO:0003924]; structural constituent of cytoskeleton [GO:0005200]; microtubule-based process [GO:0007017]	GO:0003924; GO:0005200; GO:0005525; GO:0005874; GO:0007017	microtubule-based process [GO:0007017]	GTPase activity [GO:0003924]; GTP binding [GO:0005525]; structural constituent of cytoskeleton [GO:0005200]	microtubule [GO:0005874]	PF00091;PF03953;
TRINITY_DN66200_c1_g1_i8	tr|A0A411L160|A0A411L160_SESPO	98.2	1e-20	110.9	A0A411L160	Ribosomal protein L32	rpl32	Sesuvium portulacastrum (Shoreline sea purslane) (Portulaca portulacastrum)	55	plastid [GO:0009536]; ribosome [GO:0005840]	GO:0005840; GO:0009536			plastid [GO:0009536]; ribosome [GO:0005840]
TRINITY_DN2715_c1_g1_i5	tr|A0A411L160|A0A411L160_SESPO	98.2	2.9e-20	110.9	A0A411L160	Ribosomal protein L32	rpl32	Sesuvium portulacastrum (Shoreline sea purslane) (Portulaca portulacastrum)	55	plastid [GO:0009536]; ribosome [GO:0005840]	GO:0005840; GO:0009536			plastid [GO:0009536]; ribosome [GO:0005840]
TRINITY_DN1956_c0_g1_i6	tr|A0A2P6SGZ3|A0A2P6SGZ3_ROSCH	98.2	1.9e-124	457.6	A0A2P6SGZ3	Putative RNA helicase (EC 3.6.4.13)	RchiOBHm_Chr1g0353991	Rosa chinensis (China rose)	505	ATP binding [GO:0005524]; nucleic acid binding [GO:0003676]; RNA helicase activity [GO:0003724]	GO:0003676; GO:0003724; GO:0005524		ATP binding [GO:0005524]; nucleic acid binding [GO:0003676]; RNA helicase activity [GO:0003724]		PF00270;PF00271;
TRINITY_DN1008_c0_g1_i16	tr|A0A2K1X8M2|A0A2K1X8M2_POPTR	98.2	7.3e-83	318.9	A0A2K1X8M2	Uncharacterized protein	POPTR_016G003500	Populus trichocarpa (Western balsam poplar) (Populus balsamifera subsp. trichocarpa)	226	calcium ion binding [GO:0005509]	GO:0005509		calcium ion binding [GO:0005509]		PF13499;PF13833;
TRINITY_DN278_c0_g1_i10	tr|A0A2J6L3N0|A0A2J6L3N0_LACSA	98.2	5.7e-90	343.2	A0A2J6L3N0	Uncharacterized protein ycf68	LSAT_5X16200	Lactuca sativa (Garden lettuce)	209
TRINITY_DN875_c0_g1_i9	tr|A0A2I7ZAW7|A0A2I7ZAW7_SESPO	98.2	0	1160.6	A0A2I7ZAW7	Laccase (EC 1.10.3.2) (Benzenediol:oxygen oxidoreductase) (Diphenol oxidase) (Urishiol oxidase)		Sesuvium portulacastrum (Shoreline sea purslane) (Portulaca portulacastrum)	566	apoplast [GO:0048046]; copper ion binding [GO:0005507]; hydroquinone:oxygen oxidoreductase activity [GO:0052716]; lignin catabolic process [GO:0046274]	GO:0005507; GO:0046274; GO:0048046; GO:0052716	lignin catabolic process [GO:0046274]	copper ion binding [GO:0005507]; hydroquinone:oxygen oxidoreductase activity [GO:0052716]	apoplast [GO:0048046]	PF00394;PF07731;PF07732;
TRINITY_DN1881_c0_g1_i11	tr|A0A2I7ZAU0|A0A2I7ZAU0_SESPO	98.2	8.5e-117	432.2	A0A2I7ZAU0	Transducin family protein (Fragment)		Sesuvium portulacastrum (Shoreline sea purslane) (Portulaca portulacastrum)	371						PF00400;
TRINITY_DN6788_c0_g1_i156	tr|A0A221LB30|A0A221LB30_SESPO	98.2	0	1713.4	A0A221LB30	Multidrug resistance-associated protein 11 (Fragment)		Sesuvium portulacastrum (Shoreline sea purslane) (Portulaca portulacastrum)	1283	integral component of membrane [GO:0016021]; ATP binding [GO:0005524]; ATPase activity [GO:0016887]; ATPase-coupled transmembrane transporter activity [GO:0042626]	GO:0005524; GO:0016021; GO:0016887; GO:0042626		ATPase activity [GO:0016887]; ATPase-coupled transmembrane transporter activity [GO:0042626]; ATP binding [GO:0005524]	integral component of membrane [GO:0016021]	PF00664;PF00005;
TRINITY_DN8311_c0_g3_i1	tr|A0A221LB22|A0A221LB22_SESPO	98.2	2.9e-19	104.4	A0A221LB22	ABC transporter ATP-binding protein		Sesuvium portulacastrum (Shoreline sea purslane) (Portulaca portulacastrum)	1260	integral component of membrane [GO:0016021]; ATP binding [GO:0005524]; ATPase activity [GO:0016887]; ATPase-coupled transmembrane transporter activity [GO:0042626]	GO:0005524; GO:0016021; GO:0016887; GO:0042626		ATPase activity [GO:0016887]; ATPase-coupled transmembrane transporter activity [GO:0042626]; ATP binding [GO:0005524]	integral component of membrane [GO:0016021]	PF00664;PF00005;
TRINITY_DN8669_c0_g1_i1	tr|A0A221LB21|A0A221LB21_SESPO	98.2	2.4e-18	102.8	A0A221LB21	ABC-2 type transporter		Sesuvium portulacastrum (Shoreline sea purslane) (Portulaca portulacastrum)	1477	integral component of membrane [GO:0016021]; ATP binding [GO:0005524]; ATPase-coupled transmembrane transporter activity [GO:0042626]	GO:0005524; GO:0016021; GO:0042626		ATPase-coupled transmembrane transporter activity [GO:0042626]; ATP binding [GO:0005524]	integral component of membrane [GO:0016021]	PF01061;PF19055;PF00005;PF14510;PF08370;
TRINITY_DN263_c0_g1_i46	tr|A0A1L5JKC6|A0A1L5JKC6_SESPO	98.2	1.9e-107	401.7	A0A1L5JKC6	Ring-finger protein		Sesuvium portulacastrum (Shoreline sea purslane) (Portulaca portulacastrum)	665	fatty-acyl-CoA binding [GO:0000062]; lipid binding [GO:0008289]	GO:0000062; GO:0008289		fatty-acyl-CoA binding [GO:0000062]; lipid binding [GO:0008289]		PF00887;PF01344;
TRINITY_DN7656_c0_g1_i29	tr|A0A1D6FRS0|A0A1D6FRS0_MAIZE	98.2	2.7e-52	216.9	A0A1D6FRS0	Ras-related protein RABE1c	103635765 ZEAMMB73_Zm00001d010538	Zea mays (Maize)	120	GTP binding [GO:0005525]; GTPase activity [GO:0003924]	GO:0003924; GO:0005525		GTPase activity [GO:0003924]; GTP binding [GO:0005525]		PF00071;
TRINITY_DN7656_c0_g1_i54	tr|A0A1D6FRS0|A0A1D6FRS0_MAIZE	98.2	2.7e-52	216.9	A0A1D6FRS0	Ras-related protein RABE1c	103635765 ZEAMMB73_Zm00001d010538	Zea mays (Maize)	120	GTP binding [GO:0005525]; GTPase activity [GO:0003924]	GO:0003924; GO:0005525		GTPase activity [GO:0003924]; GTP binding [GO:0005525]		PF00071;
TRINITY_DN580_c0_g3_i1	tr|A0A0K9R506|A0A0K9R506_SPIOL	98.2	3.1e-122	448.7	A0A0K9R506	Tubulin beta chain	SOVF_111250	Spinacia oleracea (Spinach)	450	cytoplasm [GO:0005737]; microtubule [GO:0005874]; GTP binding [GO:0005525]; GTPase activity [GO:0003924]; structural constituent of cytoskeleton [GO:0005200]; microtubule cytoskeleton organization [GO:0000226]; mitotic cell cycle [GO:0000278]	GO:0000226; GO:0000278; GO:0003924; GO:0005200; GO:0005525; GO:0005737; GO:0005874	microtubule cytoskeleton organization [GO:0000226]; mitotic cell cycle [GO:0000278]	GTPase activity [GO:0003924]; GTP binding [GO:0005525]; structural constituent of cytoskeleton [GO:0005200]	cytoplasm [GO:0005737]; microtubule [GO:0005874]	PF00091;PF03953;
TRINITY_DN4700_c0_g1_i9	tr|A0A0K9QFM3|A0A0K9QFM3_SPIOL	98.2	2.7e-22	117.5	A0A0K9QFM3	Pyrophosphate--fructose 6-phosphate 1-phosphotransferase subunit alpha (PFP) (6-phosphofructokinase, pyrophosphate dependent) (PPi-PFK) (Pyrophosphate-dependent 6-phosphofructose-1-kinase)	PFP-ALPHA SOVF_184560	Spinacia oleracea (Spinach)	617	cytosol [GO:0005829]; 6-phosphofructokinase activity [GO:0003872]; ATP binding [GO:0005524]; diphosphate-fructose-6-phosphate 1-phosphotransferase activity [GO:0047334]; metal ion binding [GO:0046872]; phosphofructokinase activity [GO:0008443]; fructose 6-phosphate metabolic process [GO:0006002]; photosynthesis [GO:0015979]; response to glucose [GO:0009749]	GO:0003872; GO:0005524; GO:0005829; GO:0006002; GO:0008443; GO:0009749; GO:0015979; GO:0046872; GO:0047334	fructose 6-phosphate metabolic process [GO:0006002]; photosynthesis [GO:0015979]; response to glucose [GO:0009749]	6-phosphofructokinase activity [GO:0003872]; ATP binding [GO:0005524]; diphosphate-fructose-6-phosphate 1-phosphotransferase activity [GO:0047334]; metal ion binding [GO:0046872]; phosphofructokinase activity [GO:0008443]	cytosol [GO:0005829]	PF00365;
TRINITY_DN12325_c0_g1_i2	tr|Q195H4|Q195H4_SESPO	98.1	0	1806.2	Q195H4	Phosphoenolpyruvate carboxylase (EC 4.1.1.31)	PEPC	Sesuvium portulacastrum (Shoreline sea purslane) (Portulaca portulacastrum)	966	cytoplasm [GO:0005737]; phosphoenolpyruvate carboxylase activity [GO:0008964]; carbon fixation [GO:0015977]; tricarboxylic acid cycle [GO:0006099]	GO:0005737; GO:0006099; GO:0008964; GO:0015977	carbon fixation [GO:0015977]; tricarboxylic acid cycle [GO:0006099]	phosphoenolpyruvate carboxylase activity [GO:0008964]	cytoplasm [GO:0005737]	PF00311;
TRINITY_DN3728_c0_g1_i3	tr|P93260|P93260_MESCR	98.1	2.1e-110	409.5	P93260	(S)-2-hydroxy-acid oxidase (EC 1.1.3.15)	GOX	Mesembryanthemum crystallinum (Common ice plant) (Cryophytum crystallinum)	370	FMN binding [GO:0010181]; long-chain-(S)-2-hydroxy-long-chain-acid oxidase activity [GO:0052853]; medium-chain-(S)-2-hydroxy-acid oxidase activity [GO:0052854]; very-long-chain-(S)-2-hydroxy-acid oxidase activity [GO:0052852]; oxidative photosynthetic carbon pathway [GO:0009854]	GO:0009854; GO:0010181; GO:0052852; GO:0052853; GO:0052854	oxidative photosynthetic carbon pathway [GO:0009854]	FMN binding [GO:0010181]; long-chain-(S)-2-hydroxy-long-chain-acid oxidase activity [GO:0052853]; medium-chain-(S)-2-hydroxy-acid oxidase activity [GO:0052854]; very-long-chain-(S)-2-hydroxy-acid oxidase activity [GO:0052852]		PF01070;
TRINITY_DN507_c0_g1_i13	tr|D7TND2|D7TND2_VITVI	98.1	6.6e-86	328.2	D7TND2	UBC core domain-containing protein	VIT_01s0026g01770	Vitis vinifera (Grape)	191	cytoplasm [GO:0005737]; ATP binding [GO:0005524]; ubiquitin conjugating enzyme activity [GO:0061631]; DNA repair [GO:0006281]; histone ubiquitination [GO:0016574]; proteasome-mediated ubiquitin-dependent protein catabolic process [GO:0043161]; protein polyubiquitination [GO:0000209]	GO:0000209; GO:0005524; GO:0005737; GO:0006281; GO:0016574; GO:0043161; GO:0061631	DNA repair [GO:0006281]; histone ubiquitination [GO:0016574]; proteasome-mediated ubiquitin-dependent protein catabolic process [GO:0043161]; protein polyubiquitination [GO:0000209]	ATP binding [GO:0005524]; ubiquitin conjugating enzyme activity [GO:0061631]	cytoplasm [GO:0005737]	PF00179;
TRINITY_DN114640_c0_g1_i1	tr|A0A7C9FPC6|A0A7C9FPC6_OPUST	98.1	6e-21	110.2	A0A7C9FPC6	U2 snRNP auxiliary factor large subunit (Fragment)		Opuntia streptacantha (Prickly pear cactus) (Opuntia cardona)	289	nucleus [GO:0005634]; RNA binding [GO:0003723]; mRNA processing [GO:0006397]; RNA splicing [GO:0008380]	GO:0003723; GO:0005634; GO:0006397; GO:0008380	mRNA processing [GO:0006397]; RNA splicing [GO:0008380]	RNA binding [GO:0003723]	nucleus [GO:0005634]	PF00076;
TRINITY_DN2207_c5_g1_i3	tr|A0A7C9E011|A0A7C9E011_OPUST	98.1	9.7e-85	324.7	A0A7C9E011	Methionine aminopeptidase 2 (MAP 2) (MetAP 2) (EC 3.4.11.18) (Peptidase M)		Opuntia streptacantha (Prickly pear cactus) (Opuntia cardona)	440	metal ion binding [GO:0046872]; metalloaminopeptidase activity [GO:0070006]; protein initiator methionine removal [GO:0070084]	GO:0046872; GO:0070006; GO:0070084	protein initiator methionine removal [GO:0070084]	metal ion binding [GO:0046872]; metalloaminopeptidase activity [GO:0070006]		PF00557;
TRINITY_DN4594_c0_g2_i2	tr|A0A7C9DY78|A0A7C9DY78_OPUST	98.1	7.8e-51	211.5	A0A7C9DY78	Uncharacterized protein		Opuntia streptacantha (Prickly pear cactus) (Opuntia cardona)	142	U4/U6 x U5 tri-snRNP complex [GO:0046540]; U5 snRNP [GO:0005682]; mRNA splicing, via spliceosome [GO:0000398]	GO:0000398; GO:0005682; GO:0046540	mRNA splicing, via spliceosome [GO:0000398]		U4/U6 x U5 tri-snRNP complex [GO:0046540]; U5 snRNP [GO:0005682]	PF02966;
TRINITY_DN3108_c0_g1_i44	tr|A0A7C9DU33|A0A7C9DU33_OPUST	98.1	1.6e-115	427.6	A0A7C9DU33	Uncharacterized protein		Opuntia streptacantha (Prickly pear cactus) (Opuntia cardona)	409	RNA binding [GO:0003723]	GO:0003723		RNA binding [GO:0003723]		PF00076;
TRINITY_DN333_c1_g2_i3	tr|A0A7C9ARC2|A0A7C9ARC2_OPUST	98.1	6.1e-52	213.8	A0A7C9ARC2	E2 ubiquitin-conjugating enzyme (EC 2.3.2.23)		Opuntia streptacantha (Prickly pear cactus) (Opuntia cardona)	133	ATP binding [GO:0005524]; transferase activity, transferring acyl groups [GO:0016746]; ubiquitin conjugating enzyme activity [GO:0061631]	GO:0005524; GO:0016746; GO:0061631		ATP binding [GO:0005524]; transferase activity, transferring acyl groups [GO:0016746]; ubiquitin conjugating enzyme activity [GO:0061631]		PF00179;
TRINITY_DN1766_c0_g1_i20	tr|A0A7C8YXW2|A0A7C8YXW2_OPUST	98.1	5.6e-80	308.9	A0A7C8YXW2	Uncharacterized protein		Opuntia streptacantha (Prickly pear cactus) (Opuntia cardona)	207	GTP binding [GO:0005525]; GTPase activity [GO:0003924]	GO:0003924; GO:0005525		GTPase activity [GO:0003924]; GTP binding [GO:0005525]		PF00071;
TRINITY_DN6502_c0_g1_i2	tr|A0A7C8YX90|A0A7C8YX90_OPUST	98.1	1.1e-179	640.2	A0A7C8YX90	Pyruvate dehydrogenase E1 component subunit beta (EC 1.2.4.1)		Opuntia streptacantha (Prickly pear cactus) (Opuntia cardona)	400	pyruvate dehydrogenase (acetyl-transferring) activity [GO:0004739]; acetyl-CoA biosynthetic process from pyruvate [GO:0006086]	GO:0004739; GO:0006086	acetyl-CoA biosynthetic process from pyruvate [GO:0006086]	pyruvate dehydrogenase (acetyl-transferring) activity [GO:0004739]		PF02779;PF02780;
TRINITY_DN5818_c1_g1_i3	tr|A0A7C8YNC2|A0A7C8YNC2_OPUST	98.1	5.1e-139	504.2	A0A7C8YNC2	Uncharacterized protein		Opuntia streptacantha (Prickly pear cactus) (Opuntia cardona)	513						PF00400;
TRINITY_DN988_c0_g1_i13	tr|A0A7C8YLY5|A0A7C8YLY5_OPUST	98.1	4.8e-112	414.8	A0A7C8YLY5	RRM domain-containing protein (Fragment)		Opuntia streptacantha (Prickly pear cactus) (Opuntia cardona)	411	RNA binding [GO:0003723]	GO:0003723		RNA binding [GO:0003723]		PF00076;PF11835;
TRINITY_DN5457_c0_g3_i1	tr|A0A6H1YGK8|A0A6H1YGK8_9CARY	98.1	1.9e-209	738.4	A0A6H1YGK8	Multifunctional fusion protein [Includes: 50S ribosomal protein L2, chloroplastic; 50S ribosomal protein L23, chloroplastic]	rpl23 rpl2	Boerhavia diffusa	374	chloroplast [GO:0009507]; large ribosomal subunit [GO:0015934]; rRNA binding [GO:0019843]; structural constituent of ribosome [GO:0003735]; transferase activity [GO:0016740]; translation [GO:0006412]	GO:0003735; GO:0006412; GO:0009507; GO:0015934; GO:0016740; GO:0019843	translation [GO:0006412]	rRNA binding [GO:0019843]; structural constituent of ribosome [GO:0003735]; transferase activity [GO:0016740]	chloroplast [GO:0009507]; large ribosomal subunit [GO:0015934]	PF00181;PF00276;PF03947;
TRINITY_DN71907_c0_g1_i2	tr|A0A6D2HSA6|A0A6D2HSA6_9BRAS	98.1	6.2e-19	104	A0A6D2HSA6	Uncharacterized protein	MERR_LOCUS11281 MERR_LOCUS11447 MERR_LOCUS11986 MERR_LOCUS12148 MERR_LOCUS12418 MERR_LOCUS12427 MERR_LOCUS1269 MERR_LOCUS1275 MERR_LOCUS16 MERR_LOCUS23 MERR_LOCUS2658 MERR_LOCUS3048 MERR_LOCUS31170 MERR_LOCUS31208 MERR_LOCUS31212 MERR_LOCUS3737 MERR_LOCUS3761 MERR_LOCUS37620 MERR_LOCUS3770 MERR_LOCUS38959 MERR_LOCUS38968 MERR_LOCUS38978 MERR_LOCUS40419 MERR_LOCUS40425 MERR_LOCUS40432 MERR_LOCUS40…	Microthlaspi erraticum	318
TRINITY_DN103684_c0_g1_i1	tr|A0A6B9MAQ8|A0A6B9MAQ8_SESPO	98.1	4.5e-55	223.4	A0A6B9MAQ8	zf-CCHC_4 domain-containing protein	ORF242	Sesuvium portulacastrum (Shoreline sea purslane) (Portulaca portulacastrum)	242	mitochondrion [GO:0005739]	GO:0005739			mitochondrion [GO:0005739]	PF14392;
TRINITY_DN33211_c0_g1_i16	tr|A0A6A4KW68|A0A6A4KW68_9ERIC	98.1	1.5e-19	106.7	A0A6A4KW68	Uncharacterized protein (Fragment)	C3L33_16296	Rhododendron williamsianum	195	GTP binding [GO:0005525]	GO:0005525		GTP binding [GO:0005525]		PF00025;
TRINITY_DN103295_c0_g1_i1	tr|A0A6A3BRQ3|A0A6A3BRQ3_HIBSY	98.1	3.9e-22	114	A0A6A3BRQ3	WUSCHEL-related homeobox 11	F3Y22_tig00109996pilonHSYRG00013	Hibiscus syriacus (Rose of Sharon)	245	nucleus [GO:0005634]; DNA binding [GO:0003677]	GO:0003677; GO:0005634		DNA binding [GO:0003677]	nucleus [GO:0005634]	PF00046;
TRINITY_DN3845_c0_g1_i17	tr|A0A5C7I149|A0A5C7I149_9ROSI	98.1	2.4e-79	305.1	A0A5C7I149	Uncharacterized protein	EZV62_009864	Acer yangbiense	545	ATP binding [GO:0005524]; helicase activity [GO:0004386]; nucleic acid binding [GO:0003676]	GO:0003676; GO:0004386; GO:0005524		ATP binding [GO:0005524]; helicase activity [GO:0004386]; nucleic acid binding [GO:0003676]		PF00270;PF00271;
TRINITY_DN4604_c0_g2_i1	tr|A0A4D9A712|A0A4D9A712_SALSN	98.1	8.6e-22	114	A0A4D9A712	Fructose-1,6-bisphosphatase I	FBP fbp Saspl_037388	Salvia splendens (Scarlet sage)	103	integral component of membrane [GO:0016021]; phosphatase activity [GO:0016791]; carbohydrate metabolic process [GO:0005975]	GO:0005975; GO:0016021; GO:0016791	carbohydrate metabolic process [GO:0005975]	phosphatase activity [GO:0016791]	integral component of membrane [GO:0016021]
TRINITY_DN44391_c0_g1_i1	tr|A0A2I7ZAR4|A0A2I7ZAR4_SESPO	98.1	1.5e-234	822	A0A2I7ZAR4	Fasciclin-like arabinogalactan family protein		Sesuvium portulacastrum (Shoreline sea purslane) (Portulaca portulacastrum)	424						PF02469;
TRINITY_DN721_c0_g3_i11	tr|A0A2I7ZAP4|A0A2I7ZAP4_SESPO	98.1	2e-83	321.2	A0A2I7ZAP4	Protein kinase protein		Sesuvium portulacastrum (Shoreline sea purslane) (Portulaca portulacastrum)	344	kinase activity [GO:0016301]	GO:0016301		kinase activity [GO:0016301]
TRINITY_DN721_c0_g3_i3	tr|A0A2I7ZAP4|A0A2I7ZAP4_SESPO	98.1	1.4e-83	321.2	A0A2I7ZAP4	Protein kinase protein		Sesuvium portulacastrum (Shoreline sea purslane) (Portulaca portulacastrum)	344	kinase activity [GO:0016301]	GO:0016301		kinase activity [GO:0016301]
TRINITY_DN721_c0_g3_i4	tr|A0A2I7ZAP4|A0A2I7ZAP4_SESPO	98.1	2.3e-83	321.2	A0A2I7ZAP4	Protein kinase protein		Sesuvium portulacastrum (Shoreline sea purslane) (Portulaca portulacastrum)	344	kinase activity [GO:0016301]	GO:0016301		kinase activity [GO:0016301]
TRINITY_DN8404_c2_g1_i3	tr|A0A2G2VVS8|A0A2G2VVS8_CAPBA	98.1	2e-213	752.3	A0A2G2VVS8	Actin	CQW23_24761	Capsicum baccatum (Peruvian pepper)	377	cytoskeleton [GO:0005856]; ATP binding [GO:0005524]	GO:0005524; GO:0005856		ATP binding [GO:0005524]	cytoskeleton [GO:0005856]	PF00022;
TRINITY_DN6788_c0_g1_i175	tr|A0A221LB30|A0A221LB30_SESPO	98.1	0	1340.1	A0A221LB30	Multidrug resistance-associated protein 11 (Fragment)		Sesuvium portulacastrum (Shoreline sea purslane) (Portulaca portulacastrum)	1283	integral component of membrane [GO:0016021]; ATP binding [GO:0005524]; ATPase activity [GO:0016887]; ATPase-coupled transmembrane transporter activity [GO:0042626]	GO:0005524; GO:0016021; GO:0016887; GO:0042626		ATPase activity [GO:0016887]; ATPase-coupled transmembrane transporter activity [GO:0042626]; ATP binding [GO:0005524]	integral component of membrane [GO:0016021]	PF00664;PF00005;
TRINITY_DN13818_c0_g1_i64	tr|A0A221LB00|A0A221LB00_SESPO	98.1	1.4e-244	855.5	A0A221LB00	Multidrug resistance 5		Sesuvium portulacastrum (Shoreline sea purslane) (Portulaca portulacastrum)	1277	integral component of membrane [GO:0016021]; ATP binding [GO:0005524]; ATPase activity [GO:0016887]; ATPase-coupled transmembrane transporter activity [GO:0042626]	GO:0005524; GO:0016021; GO:0016887; GO:0042626		ATPase activity [GO:0016887]; ATPase-coupled transmembrane transporter activity [GO:0042626]; ATP binding [GO:0005524]	integral component of membrane [GO:0016021]	PF00664;PF00005;
TRINITY_DN5330_c0_g2_i1	tr|A0A200PP51|A0A200PP51_9MAGN	98.1	1.4e-84	323.6	A0A200PP51	Ubiquitin-conjugating enzyme	BVC80_9069g102	Macleaya cordata	157	ATP binding [GO:0005524]; transferase activity [GO:0016740]	GO:0005524; GO:0016740		ATP binding [GO:0005524]; transferase activity [GO:0016740]		PF00179;
TRINITY_DN5330_c0_g2_i3	tr|A0A200PP51|A0A200PP51_9MAGN	98.1	1.3e-85	327	A0A200PP51	Ubiquitin-conjugating enzyme	BVC80_9069g102	Macleaya cordata	157	ATP binding [GO:0005524]; transferase activity [GO:0016740]	GO:0005524; GO:0016740		ATP binding [GO:0005524]; transferase activity [GO:0016740]		PF00179;
TRINITY_DN8531_c0_g1_i63	tr|A0A1L5JKC4|A0A1L5JKC4_SESPO	98.1	0	1604.7	A0A1L5JKC4	Helicase		Sesuvium portulacastrum (Shoreline sea purslane) (Portulaca portulacastrum)	1430	ATP binding [GO:0005524]; nucleic acid binding [GO:0003676]; RNA helicase activity [GO:0003724]	GO:0003676; GO:0003724; GO:0005524		ATP binding [GO:0005524]; nucleic acid binding [GO:0003676]; RNA helicase activity [GO:0003724]		PF00270;PF04408;PF00271;PF07717;
TRINITY_DN484_c0_g1_i10	tr|A0A1L5JKB4|A0A1L5JKB4_SESPO	98.1	2e-230	808.5	A0A1L5JKB4	Eukaryotic initiation factor 4a		Sesuvium portulacastrum (Shoreline sea purslane) (Portulaca portulacastrum)	413	ATP binding [GO:0005524]; helicase activity [GO:0004386]; translation initiation factor activity [GO:0003743]	GO:0003743; GO:0004386; GO:0005524		ATP binding [GO:0005524]; helicase activity [GO:0004386]; translation initiation factor activity [GO:0003743]		PF00270;PF00271;
TRINITY_DN2530_c0_g1_i2	tr|A0A1J3JPW7|A0A1J3JPW7_NOCCA	98.1	1.1e-22	116.7	A0A1J3JPW7	Expansin (Fragment)	MP_TR14831_c0_g1_i1_g.42595	Noccaea caerulescens (Alpine penny-cress) (Thlaspi caerulescens)	75	cell wall [GO:0005618]; extracellular region [GO:0005576]; membrane [GO:0016020]; plant-type cell wall organization [GO:0009664]	GO:0005576; GO:0005618; GO:0009664; GO:0016020	plant-type cell wall organization [GO:0009664]		cell wall [GO:0005618]; extracellular region [GO:0005576]; membrane [GO:0016020]	PF01357;
TRINITY_DN2530_c0_g1_i7	tr|A0A1J3JPW7|A0A1J3JPW7_NOCCA	98.1	8e-23	117.1	A0A1J3JPW7	Expansin (Fragment)	MP_TR14831_c0_g1_i1_g.42595	Noccaea caerulescens (Alpine penny-cress) (Thlaspi caerulescens)	75	cell wall [GO:0005618]; extracellular region [GO:0005576]; membrane [GO:0016020]; plant-type cell wall organization [GO:0009664]	GO:0005576; GO:0005618; GO:0009664; GO:0016020	plant-type cell wall organization [GO:0009664]		cell wall [GO:0005618]; extracellular region [GO:0005576]; membrane [GO:0016020]	PF01357;
TRINITY_DN3382_c1_g1_i64	tr|A0A0K9RU32|A0A0K9RU32_SPIOL	98.1	1.9e-27	133.3	A0A0K9RU32	WD_REPEATS_REGION domain-containing protein	SOVF_028780	Spinacia oleracea (Spinach)	745	mRNA cleavage and polyadenylation specificity factor complex [GO:0005847]; mRNA polyadenylation [GO:0006378]	GO:0005847; GO:0006378	mRNA polyadenylation [GO:0006378]		mRNA cleavage and polyadenylation specificity factor complex [GO:0005847]	PF00400;
TRINITY_DN126388_c0_g1_i1	tr|A0A0K9RFB9|A0A0K9RFB9_SPIOL	98.1	8.2e-21	110.2	A0A0K9RFB9	Uncharacterized protein	SOVF_077880	Spinacia oleracea (Spinach)	1153	regulation of transcription, DNA-templated [GO:0006355]	GO:0006355	regulation of transcription, DNA-templated [GO:0006355]			PF00400;
TRINITY_DN4981_c0_g1_i4	tr|A0A0K9QME8|A0A0K9QME8_SPIOL	98.1	1.2e-19	107.8	A0A0K9QME8	Uncharacterized protein	SOVF_162770	Spinacia oleracea (Spinach)	895	integral component of membrane [GO:0016021]; plasma membrane [GO:0005886]; calcium ion binding [GO:0005509]; NAD(P)H oxidase H2O2-forming activity [GO:0016174]; peroxidase activity [GO:0004601]	GO:0004601; GO:0005509; GO:0005886; GO:0016021; GO:0016174		calcium ion binding [GO:0005509]; NAD(P)H oxidase H2O2-forming activity [GO:0016174]; peroxidase activity [GO:0004601]	integral component of membrane [GO:0016021]; plasma membrane [GO:0005886]	PF08022;PF01794;PF08030;PF08414;
TRINITY_DN11929_c0_g1_i3	tr|A0A0J8BD88|A0A0J8BD88_BETVU	98.1	1e-22	115.9	A0A0J8BD88	NAC domain-containing protein	BVRB_4g096650	Beta vulgaris subsp. vulgaris	241	DNA binding [GO:0003677]; regulation of transcription, DNA-templated [GO:0006355]	GO:0003677; GO:0006355	regulation of transcription, DNA-templated [GO:0006355]	DNA binding [GO:0003677]		PF02365;
TRINITY_DN5038_c0_g1_i37	tr|A0A067KE87|A0A067KE87_JATCU	98.1	4.4e-262	914.4	A0A067KE87	Vacuolar proton pump subunit B (V-ATPase subunit B) (Vacuolar proton pump subunit B)	JCGZ_13080	Jatropha curcas (Barbados nut)	488	proton-transporting V-type ATPase, V1 domain [GO:0033180]; ATP binding [GO:0005524]; hydrolase activity [GO:0016787]; ATP metabolic process [GO:0046034]; proton transmembrane transport [GO:1902600]	GO:0005524; GO:0016787; GO:0033180; GO:0046034; GO:1902600	ATP metabolic process [GO:0046034]; proton transmembrane transport [GO:1902600]	ATP binding [GO:0005524]; hydrolase activity [GO:0016787]	proton-transporting V-type ATPase, V1 domain [GO:0033180]	PF00006;PF02874;
TRINITY_DN22651_c1_g1_i1	tr|X0AYT0|X0AYT0_FUSOX	98	4.3e-101	378.3	X0AYT0	Succinate-CoA ligase subunit beta (EC 6.2.1.-)	FOMG_08608	Fusarium oxysporum f. sp. melonis 26406	362	ATP binding [GO:0005524]; ligase activity [GO:0016874]; metal ion binding [GO:0046872]; tricarboxylic acid cycle [GO:0006099]	GO:0005524; GO:0006099; GO:0016874; GO:0046872	tricarboxylic acid cycle [GO:0006099]	ATP binding [GO:0005524]; ligase activity [GO:0016874]; metal ion binding [GO:0046872]		PF08442;PF00549;
TRINITY_DN362_c2_g4_i1	tr|J3N0A4|J3N0A4_ORYBR	98	4.8e-45	190.3	J3N0A4	Ubiquitin		Oryza brachyantha	162	cytoplasm [GO:0005737]; nucleus [GO:0005634]; ribosome [GO:0005840]; structural constituent of ribosome [GO:0003735]; translation [GO:0006412]	GO:0003735; GO:0005634; GO:0005737; GO:0005840; GO:0006412	translation [GO:0006412]	structural constituent of ribosome [GO:0003735]	cytoplasm [GO:0005737]; nucleus [GO:0005634]; ribosome [GO:0005840]	PF01020;PF00240;
TRINITY_DN4008_c0_g1_i39	tr|I1N3X7|I1N3X7_SOYBN	98	5e-46	193.7	I1N3X7	Protein kinase domain-containing protein	100782748 GLYMA_18G240600	Glycine max (Soybean) (Glycine hispida)	790	ATP binding [GO:0005524]; protein kinase activity [GO:0004672]	GO:0004672; GO:0005524		ATP binding [GO:0005524]; protein kinase activity [GO:0004672]
TRINITY_DN50_c0_g2_i20	tr|I0DEP5|I0DEP5_SESPO	98	2.8e-176	629	I0DEP5	Glutamine synthetase (EC 6.3.1.2) (Fragment)	GS2	Sesuvium portulacastrum (Shoreline sea purslane) (Portulaca portulacastrum)	433	ATP binding [GO:0005524]; glutamate-ammonia ligase activity [GO:0004356]; glutamine biosynthetic process [GO:0006542]	GO:0004356; GO:0005524; GO:0006542	glutamine biosynthetic process [GO:0006542]	ATP binding [GO:0005524]; glutamate-ammonia ligase activity [GO:0004356]		PF00120;PF03951;
TRINITY_DN2552_c1_g1_i1	tr|G7LD70|G7LD70_MEDTR	98	5.7e-21	111.7	G7LD70	Cystathionine beta-lyase family protein (Putative methionine gamma-lyase) (EC 4.4.1.11)	11439483 MTR_8g093250 MtrunA17_Chr8g0383951	Medicago truncatula (Barrel medic) (Medicago tribuloides)	448	methionine gamma-lyase activity [GO:0018826]	GO:0018826		methionine gamma-lyase activity [GO:0018826]		PF06838;
TRINITY_DN1392_c0_g1_i65	tr|G5DXE0|G5DXE0_SILLA	98	9.6e-77	296.6	G5DXE0	CBS domain and transporter associated domain-containing protein (Fragment)		Silene latifolia (White campion) (Bladder campion)	545	integral component of membrane [GO:0016021]; flavin adenine dinucleotide binding [GO:0050660]	GO:0016021; GO:0050660		flavin adenine dinucleotide binding [GO:0050660]	integral component of membrane [GO:0016021]	PF00571;PF03471;PF01595;
TRINITY_DN2869_c0_g1_i5	tr|A0A7C9EJ77|A0A7C9EJ77_OPUST	98	2.6e-41	179.5	A0A7C9EJ77	Mg-protoporphyrin IX chelatase (EC 6.6.1.1)		Opuntia streptacantha (Prickly pear cactus) (Opuntia cardona)	787	chloroplast [GO:0009507]; ATP binding [GO:0005524]; magnesium chelatase activity [GO:0016851]; chlorophyll biosynthetic process [GO:0015995]; photosynthesis [GO:0015979]	GO:0005524; GO:0009507; GO:0015979; GO:0015995; GO:0016851	chlorophyll biosynthetic process [GO:0015995]; photosynthesis [GO:0015979]	ATP binding [GO:0005524]; magnesium chelatase activity [GO:0016851]	chloroplast [GO:0009507]	PF17863;PF01078;PF13519;
TRINITY_DN12244_c0_g1_i1	tr|A0A7C9DYI0|A0A7C9DYI0_OPUST	98	9.9e-16	94	A0A7C9DYI0	TPT domain-containing protein		Opuntia streptacantha (Prickly pear cactus) (Opuntia cardona)	140	integral component of membrane [GO:0016021]	GO:0016021			integral component of membrane [GO:0016021]	PF03151;
TRINITY_DN827_c0_g1_i23	tr|A0A7C9D624|A0A7C9D624_OPUST	98	3e-40	175.6	A0A7C9D624	Uncharacterized protein (Fragment)		Opuntia streptacantha (Prickly pear cactus) (Opuntia cardona)	138	RNA binding [GO:0003723]; zinc ion binding [GO:0008270]	GO:0003723; GO:0008270		RNA binding [GO:0003723]; zinc ion binding [GO:0008270]		PF00076;PF00098;
TRINITY_DN827_c0_g1_i27	tr|A0A7C9D624|A0A7C9D624_OPUST	98	1.2e-39	175.6	A0A7C9D624	Uncharacterized protein (Fragment)		Opuntia streptacantha (Prickly pear cactus) (Opuntia cardona)	138	RNA binding [GO:0003723]; zinc ion binding [GO:0008270]	GO:0003723; GO:0008270		RNA binding [GO:0003723]; zinc ion binding [GO:0008270]		PF00076;PF00098;
TRINITY_DN9221_c0_g1_i21	tr|A0A7C9CG80|A0A7C9CG80_OPUST	98	2.8e-73	287	A0A7C9CG80	Cytokinin riboside 5'-monophosphate phosphoribohydrolase (EC 3.2.2.n1)		Opuntia streptacantha (Prickly pear cactus) (Opuntia cardona)	230	N6-(Delta2-isopentenyl)-adenosine 5'-monophosphate phosphoribohydrolase activity [GO:0102682]; cytokinin biosynthetic process [GO:0009691]	GO:0009691; GO:0102682	cytokinin biosynthetic process [GO:0009691]	N6-(Delta2-isopentenyl)-adenosine 5'-monophosphate phosphoribohydrolase activity [GO:0102682]		PF03641;
TRINITY_DN2212_c0_g1_i6	tr|A0A7C8ZHW7|A0A7C8ZHW7_OPUST	98	4.9e-78	303.1	A0A7C8ZHW7	Uncharacterized protein		Opuntia streptacantha (Prickly pear cactus) (Opuntia cardona)	302	intracellular protein transport [GO:0006886]	GO:0006886	intracellular protein transport [GO:0006886]			PF03643;
TRINITY_DN28986_c0_g1_i14	tr|A0A6J0PL92|A0A6J0PL92_ELAGV	98	2.8e-46	196.1	A0A6J0PL92	sm-like protein LSM7	LOC105050240	Elaeis guineensis var. tenera (Oil palm)	99	spliceosomal complex [GO:0005681]; RNA binding [GO:0003723]; mRNA splicing, via spliceosome [GO:0000398]; nuclear-transcribed mRNA catabolic process [GO:0000956]	GO:0000398; GO:0000956; GO:0003723; GO:0005681	mRNA splicing, via spliceosome [GO:0000398]; nuclear-transcribed mRNA catabolic process [GO:0000956]	RNA binding [GO:0003723]	spliceosomal complex [GO:0005681]	PF01423;
TRINITY_DN6577_c0_g1_i16	tr|A0A6I9USY6|A0A6I9USY6_SESIN	98	1.6e-49	207.2	A0A6I9USY6	protein translation factor SUI1 homolog	LOC105176718	Sesamum indicum (Oriental sesame) (Sesamum orientale)	113	translation initiation factor activity [GO:0003743]	GO:0003743		translation initiation factor activity [GO:0003743]		PF01253;
TRINITY_DN6577_c0_g1_i19	tr|A0A6I9USY6|A0A6I9USY6_SESIN	98	2.2e-49	207.2	A0A6I9USY6	protein translation factor SUI1 homolog	LOC105176718	Sesamum indicum (Oriental sesame) (Sesamum orientale)	113	translation initiation factor activity [GO:0003743]	GO:0003743		translation initiation factor activity [GO:0003743]		PF01253;
TRINITY_DN4199_c0_g1_i1	tr|A0A6B9MAR1|A0A6B9MAR1_SESPO	98	4.5e-150	542	A0A6B9MAR1	Uncharacterized protein	ORF295	Sesuvium portulacastrum (Shoreline sea purslane) (Portulaca portulacastrum)	295	integral component of membrane [GO:0016021]; mitochondrion [GO:0005739]	GO:0005739; GO:0016021			integral component of membrane [GO:0016021]; mitochondrion [GO:0005739]
TRINITY_DN4199_c0_g1_i26	tr|A0A6B9MAR1|A0A6B9MAR1_SESPO	98	1e-149	542	A0A6B9MAR1	Uncharacterized protein	ORF295	Sesuvium portulacastrum (Shoreline sea purslane) (Portulaca portulacastrum)	295	integral component of membrane [GO:0016021]; mitochondrion [GO:0005739]	GO:0005739; GO:0016021			integral component of membrane [GO:0016021]; mitochondrion [GO:0005739]
TRINITY_DN4199_c0_g1_i28	tr|A0A6B9MAR1|A0A6B9MAR1_SESPO	98	1.1e-149	542	A0A6B9MAR1	Uncharacterized protein	ORF295	Sesuvium portulacastrum (Shoreline sea purslane) (Portulaca portulacastrum)	295	integral component of membrane [GO:0016021]; mitochondrion [GO:0005739]	GO:0005739; GO:0016021			integral component of membrane [GO:0016021]; mitochondrion [GO:0005739]
TRINITY_DN1972_c1_g1_i1	tr|A0A411JSG7|A0A411JSG7_APTCO	98	1.4e-106	396.7	A0A411JSG7	Protein Ycf2	ycf2	Aptenia cordifolia (Heartleaf iceplant) (Mesembryanthemum cordifolium)	2139	chloroplast stroma [GO:0009570]; integral component of membrane [GO:0016021]; ATP binding [GO:0005524]; ATPase activity [GO:0016887]	GO:0005524; GO:0009570; GO:0016021; GO:0016887		ATPase activity [GO:0016887]; ATP binding [GO:0005524]	chloroplast stroma [GO:0009570]; integral component of membrane [GO:0016021]	PF00004;PF05695;
TRINITY_DN1972_c1_g1_i2	tr|A0A411JSG7|A0A411JSG7_APTCO	98	1.5e-106	396.7	A0A411JSG7	Protein Ycf2	ycf2	Aptenia cordifolia (Heartleaf iceplant) (Mesembryanthemum cordifolium)	2139	chloroplast stroma [GO:0009570]; integral component of membrane [GO:0016021]; ATP binding [GO:0005524]; ATPase activity [GO:0016887]	GO:0005524; GO:0009570; GO:0016021; GO:0016887		ATPase activity [GO:0016887]; ATP binding [GO:0005524]	chloroplast stroma [GO:0009570]; integral component of membrane [GO:0016021]	PF00004;PF05695;
TRINITY_DN3249_c1_g1_i12	tr|A0A2I7ZAW0|A0A2I7ZAW0_SESPO	98	4.9e-193	684.9	A0A2I7ZAW0	Pre-mRNA-splicing factor 38		Sesuvium portulacastrum (Shoreline sea purslane) (Portulaca portulacastrum)	450	precatalytic spliceosome [GO:0071011]; mRNA splicing, via spliceosome [GO:0000398]	GO:0000398; GO:0071011	mRNA splicing, via spliceosome [GO:0000398]		precatalytic spliceosome [GO:0071011]	PF03371;PF12871;
TRINITY_DN3142_c0_g1_i22	tr|A0A2I7ZAV0|A0A2I7ZAV0_SESPO	98	5.4e-104	387.9	A0A2I7ZAV0	Calcineurin B-like protein 10		Sesuvium portulacastrum (Shoreline sea purslane) (Portulaca portulacastrum)	252	calcium ion binding [GO:0005509]	GO:0005509		calcium ion binding [GO:0005509]		PF13499;PF13833;
TRINITY_DN1881_c0_g1_i5	tr|A0A2I7ZAU0|A0A2I7ZAU0_SESPO	98	1.7e-102	385.2	A0A2I7ZAU0	Transducin family protein (Fragment)		Sesuvium portulacastrum (Shoreline sea purslane) (Portulaca portulacastrum)	371						PF00400;
TRINITY_DN70051_c0_g1_i1	tr|A0A2G9I2P1|A0A2G9I2P1_9LAMI	98	2.6e-20	109	A0A2G9I2P1	Maltase glucoamylase (EC 3.2.1.20)	CDL12_03218	Handroanthus impetiginosus	898	carbohydrate binding [GO:0030246]; maltose alpha-glucosidase activity [GO:0032450]	GO:0030246; GO:0032450		carbohydrate binding [GO:0030246]; maltose alpha-glucosidase activity [GO:0032450]		PF17137;PF13802;PF01055;
TRINITY_DN2259_c1_g1_i11	tr|A0A251LW87|A0A251LW87_MANES	98	4.3e-20	108.2	A0A251LW87	Methionine aminopeptidase (EC 3.4.11.18)	MANES_01G267700	Manihot esculenta (Cassava) (Jatropha manihot)	404	metal ion binding [GO:0046872]; metalloaminopeptidase activity [GO:0070006]; protein initiator methionine removal [GO:0070084]	GO:0046872; GO:0070006; GO:0070084	protein initiator methionine removal [GO:0070084]	metal ion binding [GO:0046872]; metalloaminopeptidase activity [GO:0070006]		PF00557;PF15801;
TRINITY_DN176_c0_g1_i23	tr|A0A221LB47|A0A221LB47_SESPO	98	1.9e-137	499.6	A0A221LB47	Potassium transporter		Sesuvium portulacastrum (Shoreline sea purslane) (Portulaca portulacastrum)	777	integral component of membrane [GO:0016021]; plasma membrane [GO:0005886]; potassium ion transmembrane transporter activity [GO:0015079]	GO:0005886; GO:0015079; GO:0016021		potassium ion transmembrane transporter activity [GO:0015079]	integral component of membrane [GO:0016021]; plasma membrane [GO:0005886]	PF02705;
TRINITY_DN3631_c0_g2_i1	tr|A0A1L5JKC3|A0A1L5JKC3_SESPO	98	0	1916.4	A0A1L5JKC3	RNA-dependent RNA polymerase (EC 2.7.7.48)		Sesuvium portulacastrum (Shoreline sea purslane) (Portulaca portulacastrum)	1128	RNA binding [GO:0003723]; RNA-directed 5'-3' RNA polymerase activity [GO:0003968]; gene silencing by RNA [GO:0031047]	GO:0003723; GO:0003968; GO:0031047	gene silencing by RNA [GO:0031047]	RNA binding [GO:0003723]; RNA-directed 5'-3' RNA polymerase activity [GO:0003968]		PF05183;
TRINITY_DN3631_c0_g2_i3	tr|A0A1L5JKC3|A0A1L5JKC3_SESPO	98	0	1916.4	A0A1L5JKC3	RNA-dependent RNA polymerase (EC 2.7.7.48)		Sesuvium portulacastrum (Shoreline sea purslane) (Portulaca portulacastrum)	1128	RNA binding [GO:0003723]; RNA-directed 5'-3' RNA polymerase activity [GO:0003968]; gene silencing by RNA [GO:0031047]	GO:0003723; GO:0003968; GO:0031047	gene silencing by RNA [GO:0031047]	RNA binding [GO:0003723]; RNA-directed 5'-3' RNA polymerase activity [GO:0003968]		PF05183;
TRINITY_DN21259_c0_g1_i2	tr|A0A1L5JKB4|A0A1L5JKB4_SESPO	98	1e-17	99.4	A0A1L5JKB4	Eukaryotic initiation factor 4a		Sesuvium portulacastrum (Shoreline sea purslane) (Portulaca portulacastrum)	413	ATP binding [GO:0005524]; helicase activity [GO:0004386]; translation initiation factor activity [GO:0003743]	GO:0003743; GO:0004386; GO:0005524		ATP binding [GO:0005524]; helicase activity [GO:0004386]; translation initiation factor activity [GO:0003743]		PF00270;PF00271;
TRINITY_DN2530_c0_g1_i4	tr|A0A1J3JPW7|A0A1J3JPW7_NOCCA	98	4.1e-20	107.8	A0A1J3JPW7	Expansin (Fragment)	MP_TR14831_c0_g1_i1_g.42595	Noccaea caerulescens (Alpine penny-cress) (Thlaspi caerulescens)	75	cell wall [GO:0005618]; extracellular region [GO:0005576]; membrane [GO:0016020]; plant-type cell wall organization [GO:0009664]	GO:0005576; GO:0005618; GO:0009664; GO:0016020	plant-type cell wall organization [GO:0009664]		cell wall [GO:0005618]; extracellular region [GO:0005576]; membrane [GO:0016020]	PF01357;
TRINITY_DN7986_c0_g1_i3	tr|A0A151R3K1|A0A151R3K1_CAJCA	98	2.5e-19	105.9	A0A151R3K1	Chaperone protein dnaJ 10	KK1_041751	Cajanus cajan (Pigeon pea) (Cajanus indicus)	373						PF00226;PF14308;
TRINITY_DN650_c2_g1_i12	tr|A0A0J8E4I4|A0A0J8E4I4_BETVU	98	9.8e-17	99.8	A0A0J8E4I4	Uncharacterized protein	BVRB_4g096520	Beta vulgaris subsp. vulgaris	539	calcium ion binding [GO:0005509]	GO:0005509		calcium ion binding [GO:0005509]		PF17958;PF13499;
TRINITY_DN650_c2_g1_i13	tr|A0A0J8E4I4|A0A0J8E4I4_BETVU	98	3.5e-17	101.3	A0A0J8E4I4	Uncharacterized protein	BVRB_4g096520	Beta vulgaris subsp. vulgaris	539	calcium ion binding [GO:0005509]	GO:0005509		calcium ion binding [GO:0005509]		PF17958;PF13499;
TRINITY_DN650_c2_g1_i17	tr|A0A0J8E4I4|A0A0J8E4I4_BETVU	98	1e-16	99.8	A0A0J8E4I4	Uncharacterized protein	BVRB_4g096520	Beta vulgaris subsp. vulgaris	539	calcium ion binding [GO:0005509]	GO:0005509		calcium ion binding [GO:0005509]		PF17958;PF13499;
TRINITY_DN1883_c1_g1_i20	tr|A0A0J8CKN8|A0A0J8CKN8_BETVU	98	1.4e-162	583.9	A0A0J8CKN8	Uridine kinase (EC 2.7.1.48)	BVRB_4g091030	Beta vulgaris subsp. vulgaris	462	ATP binding [GO:0005524]; GTP binding [GO:0005525]; uracil phosphoribosyltransferase activity [GO:0004845]; uridine kinase activity [GO:0004849]; CTP salvage [GO:0044211]; nucleoside metabolic process [GO:0009116]; UMP salvage [GO:0044206]	GO:0004845; GO:0004849; GO:0005524; GO:0005525; GO:0009116; GO:0044206; GO:0044211	CTP salvage [GO:0044211]; nucleoside metabolic process [GO:0009116]; UMP salvage [GO:0044206]	ATP binding [GO:0005524]; GTP binding [GO:0005525]; uracil phosphoribosyltransferase activity [GO:0004845]; uridine kinase activity [GO:0004849]		PF00485;
TRINITY_DN975_c0_g1_i6	tr|A0A0J8BFN9|A0A0J8BFN9_BETVU	98	3.1e-105	392.1	A0A0J8BFN9	Uncharacterized protein	BVRB_1g020700	Beta vulgaris subsp. vulgaris	196	GTP binding [GO:0005525]; GTPase activity [GO:0003924]; small GTPase mediated signal transduction [GO:0007264]	GO:0003924; GO:0005525; GO:0007264	small GTPase mediated signal transduction [GO:0007264]	GTPase activity [GO:0003924]; GTP binding [GO:0005525]		PF00071;
TRINITY_DN1566_c0_g1_i4	tr|A0A7C9F2B3|A0A7C9F2B3_OPUST	97.9	7.7e-20	107.8	A0A7C9F2B3	Uncharacterized protein (Fragment)		Opuntia streptacantha (Prickly pear cactus) (Opuntia cardona)	180	nucleus [GO:0005634]	GO:0005634			nucleus [GO:0005634]	PF00249;
TRINITY_DN5265_c0_g1_i2	tr|A0A7C9EUR3|A0A7C9EUR3_OPUST	97.9	2.9e-16	95.5	A0A7C9EUR3	Uncharacterized protein		Opuntia streptacantha (Prickly pear cactus) (Opuntia cardona)	320	integral component of membrane [GO:0016021]; transmembrane transport [GO:0055085]	GO:0016021; GO:0055085	transmembrane transport [GO:0055085]		integral component of membrane [GO:0016021]	PF00153;
TRINITY_DN1230_c0_g1_i1	tr|A0A7C9CQ78|A0A7C9CQ78_OPUST	97.9	5.9e-18	101.7	A0A7C9CQ78	Glutamine synthetase (EC 6.3.1.2) (Fragment)		Opuntia streptacantha (Prickly pear cactus) (Opuntia cardona)	125	glutamate-ammonia ligase activity [GO:0004356]; glutamine biosynthetic process [GO:0006542]	GO:0004356; GO:0006542	glutamine biosynthetic process [GO:0006542]	glutamate-ammonia ligase activity [GO:0004356]		PF03951;
TRINITY_DN25736_c0_g2_i1	tr|A0A7C9CFE9|A0A7C9CFE9_OPUST	97.9	6.5e-70	275.8	A0A7C9CFE9	Proteasome subunit alpha type		Opuntia streptacantha (Prickly pear cactus) (Opuntia cardona)	249	cytoplasm [GO:0005737]; nucleus [GO:0005634]; proteasome core complex, alpha-subunit complex [GO:0019773]; ubiquitin-dependent protein catabolic process [GO:0006511]	GO:0005634; GO:0005737; GO:0006511; GO:0019773	ubiquitin-dependent protein catabolic process [GO:0006511]		cytoplasm [GO:0005737]; nucleus [GO:0005634]; proteasome core complex, alpha-subunit complex [GO:0019773]	PF00227;PF10584;
TRINITY_DN17595_c0_g2_i1	tr|A0A7C9AEZ0|A0A7C9AEZ0_OPUST	97.9	1.1e-111	413.3	A0A7C9AEZ0	Hexosyltransferase (EC 2.4.1.-)		Opuntia streptacantha (Prickly pear cactus) (Opuntia cardona)	553	Golgi membrane [GO:0000139]; polygalacturonate 4-alpha-galacturonosyltransferase activity [GO:0047262]; cell wall organization [GO:0071555]; pectin biosynthetic process [GO:0045489]	GO:0000139; GO:0045489; GO:0047262; GO:0071555	cell wall organization [GO:0071555]; pectin biosynthetic process [GO:0045489]	polygalacturonate 4-alpha-galacturonosyltransferase activity [GO:0047262]	Golgi membrane [GO:0000139]	PF01501;
TRINITY_DN75130_c0_g1_i1	tr|A0A7C9A5E4|A0A7C9A5E4_OPUST	97.9	2.3e-18	102.8	A0A7C9A5E4	Cyclin N-terminal domain-containing protein		Opuntia streptacantha (Prickly pear cactus) (Opuntia cardona)	495	cell cycle [GO:0007049]; cell division [GO:0051301]	GO:0007049; GO:0051301	cell cycle [GO:0007049]; cell division [GO:0051301]			PF02984;PF00134;
TRINITY_DN5768_c0_g1_i3	tr|A0A7C8ZYI4|A0A7C8ZYI4_OPUST	97.9	6e-105	391	A0A7C8ZYI4	Uncharacterized protein		Opuntia streptacantha (Prickly pear cactus) (Opuntia cardona)	193	endoplasmic reticulum [GO:0005783]; Golgi apparatus [GO:0005794]; GTP binding [GO:0005525]; intracellular protein transport [GO:0006886]; vesicle-mediated transport [GO:0016192]	GO:0005525; GO:0005783; GO:0005794; GO:0006886; GO:0016192	intracellular protein transport [GO:0006886]; vesicle-mediated transport [GO:0016192]	GTP binding [GO:0005525]	endoplasmic reticulum [GO:0005783]; Golgi apparatus [GO:0005794]	PF00025;
TRINITY_DN7759_c0_g1_i1	tr|A0A7C8YZJ8|A0A7C8YZJ8_OPUST	97.9	1.1e-21	114.4	A0A7C8YZJ8	zf-ANAPC11 domain-containing protein		Opuntia streptacantha (Prickly pear cactus) (Opuntia cardona)	106	anaphase-promoting complex [GO:0005680]; cullin family protein binding [GO:0097602]; ubiquitin protein ligase activity [GO:0061630]; zinc ion binding [GO:0008270]; anaphase-promoting complex-dependent catabolic process [GO:0031145]	GO:0005680; GO:0008270; GO:0031145; GO:0061630; GO:0097602	anaphase-promoting complex-dependent catabolic process [GO:0031145]	cullin family protein binding [GO:0097602]; ubiquitin protein ligase activity [GO:0061630]; zinc ion binding [GO:0008270]	anaphase-promoting complex [GO:0005680]	PF12861;
TRINITY_DN80_c1_g1_i4	tr|A0A7C8YK50|A0A7C8YK50_OPUST	97.9	1.1e-72	285	A0A7C8YK50	Uncharacterized protein		Opuntia streptacantha (Prickly pear cactus) (Opuntia cardona)	202	GTP binding [GO:0005525]; GTPase activity [GO:0003924]	GO:0003924; GO:0005525		GTPase activity [GO:0003924]; GTP binding [GO:0005525]		PF00071;
TRINITY_DN22706_c0_g1_i6	tr|A0A6U4GYX8|A0A6U4GYX8_9ALVE	97.9	8.9e-252	879	A0A6U4GYX8	Tubulin beta chain	VBRA1451_23738	Vitrella brassicaformis	447	microtubule [GO:0005874]; GTP binding [GO:0005525]; GTPase activity [GO:0003924]; structural constituent of cytoskeleton [GO:0005200]; microtubule-based process [GO:0007017]	GO:0003924; GO:0005200; GO:0005525; GO:0005874; GO:0007017	microtubule-based process [GO:0007017]	GTPase activity [GO:0003924]; GTP binding [GO:0005525]; structural constituent of cytoskeleton [GO:0005200]	microtubule [GO:0005874]	PF00091;PF03953;
TRINITY_DN121348_c0_g1_i1	tr|A0A4W4DRS4|A0A4W4DRS4_ELEEL	97.9	2.9e-40	174.5	A0A4W4DRS4	Histone H3	LOC113574711	Electrophorus electricus (Electric eel) (Gymnotus electricus)	140	nucleosome [GO:0000786]; nucleus [GO:0005634]; DNA binding [GO:0003677]; protein heterodimerization activity [GO:0046982]	GO:0000786; GO:0003677; GO:0005634; GO:0046982		DNA binding [GO:0003677]; protein heterodimerization activity [GO:0046982]	nucleosome [GO:0000786]; nucleus [GO:0005634]	PF00125;
TRINITY_DN22346_c0_g1_i32	tr|A0A4P8PJ78|A0A4P8PJ78_SESPO	97.9	5.2e-215	757.7	A0A4P8PJ78	Non-specific serine/threonine protein kinase (EC 2.7.11.1)	CIPK8	Sesuvium portulacastrum (Shoreline sea purslane) (Portulaca portulacastrum)	447	ATP binding [GO:0005524]; protein serine kinase activity [GO:0106310]; protein threonine kinase activity [GO:0106311]; signal transduction [GO:0007165]	GO:0005524; GO:0007165; GO:0106310; GO:0106311	signal transduction [GO:0007165]	ATP binding [GO:0005524]; protein serine kinase activity [GO:0106310]; protein threonine kinase activity [GO:0106311]		PF03822;PF00069;
TRINITY_DN6284_c0_g1_i4	tr|A0A445BB68|A0A445BB68_ARAHY	97.9	1.4e-21	112.5	A0A445BB68	HTH myb-type domain-containing protein	Ahy_A10g051009	Arachis hypogaea (Peanut)	303	nucleus [GO:0005634]	GO:0005634			nucleus [GO:0005634]	PF00249;
TRINITY_DN692_c0_g1_i11	tr|A0A2I7ZAU2|A0A2I7ZAU2_SESPO	97.9	6.9e-45	192.6	A0A2I7ZAU2	HVA22-like protein		Sesuvium portulacastrum (Shoreline sea purslane) (Portulaca portulacastrum)	117	integral component of membrane [GO:0016021]; response to abscisic acid [GO:0009737]	GO:0009737; GO:0016021	response to abscisic acid [GO:0009737]		integral component of membrane [GO:0016021]	PF03134;
TRINITY_DN6997_c0_g1_i1	tr|A0A2I7ZAT8|A0A2I7ZAT8_SESPO	97.9	8.9e-102	380.9	A0A2I7ZAT8	Metal ion-binding protein		Sesuvium portulacastrum (Shoreline sea purslane) (Portulaca portulacastrum)	191	nucleic acid binding [GO:0003676]	GO:0003676		nucleic acid binding [GO:0003676]
TRINITY_DN6997_c0_g1_i2	tr|A0A2I7ZAT8|A0A2I7ZAT8_SESPO	97.9	1e-101	380.9	A0A2I7ZAT8	Metal ion-binding protein		Sesuvium portulacastrum (Shoreline sea purslane) (Portulaca portulacastrum)	191	nucleic acid binding [GO:0003676]	GO:0003676		nucleic acid binding [GO:0003676]
TRINITY_DN729_c0_g1_i6	tr|A0A2I7ZAS3|A0A2I7ZAS3_SESPO	97.9	2.8e-75	293.9	A0A2I7ZAS3	Protein kinase protein		Sesuvium portulacastrum (Shoreline sea purslane) (Portulaca portulacastrum)	354	kinase activity [GO:0016301]	GO:0016301		kinase activity [GO:0016301]
TRINITY_DN5603_c0_g1_i160	tr|A0A2I7ZAS0|A0A2I7ZAS0_SESPO	97.9	2.9e-149	539.3	A0A2I7ZAS0	Tetratricopeptide repeat-like protein		Sesuvium portulacastrum (Shoreline sea purslane) (Portulaca portulacastrum)	442
TRINITY_DN1524_c0_g1_i6	tr|A0A2I7ZAR3|A0A2I7ZAR3_SESPO	97.9	1.3e-153	552.4	A0A2I7ZAR3	MYB domain protein 2		Sesuvium portulacastrum (Shoreline sea purslane) (Portulaca portulacastrum)	309	nucleus [GO:0005634]	GO:0005634			nucleus [GO:0005634]	PF00249;
TRINITY_DN17664_c0_g2_i48	tr|A0A2G5C651|A0A2G5C651_AQUCA	97.9	2.1e-16	95.9	A0A2G5C651	Uncharacterized protein	AQUCO_08900016v1	Aquilegia coerulea (Rocky mountain columbine)	496	vesicle-mediated transport [GO:0016192]	GO:0016192	vesicle-mediated transport [GO:0016192]			PF00995;
TRINITY_DN6788_c0_g1_i69	tr|A0A221LB30|A0A221LB30_SESPO	97.9	0	1125.2	A0A221LB30	Multidrug resistance-associated protein 11 (Fragment)		Sesuvium portulacastrum (Shoreline sea purslane) (Portulaca portulacastrum)	1283	integral component of membrane [GO:0016021]; ATP binding [GO:0005524]; ATPase activity [GO:0016887]; ATPase-coupled transmembrane transporter activity [GO:0042626]	GO:0005524; GO:0016021; GO:0016887; GO:0042626		ATPase activity [GO:0016887]; ATPase-coupled transmembrane transporter activity [GO:0042626]; ATP binding [GO:0005524]	integral component of membrane [GO:0016021]	PF00664;PF00005;
TRINITY_DN18718_c0_g1_i1	tr|A0A1L5JKD9|A0A1L5JKD9_SESPO	97.9	2.2e-144	521.9	A0A1L5JKD9	BHLH family protein (Fragment)		Sesuvium portulacastrum (Shoreline sea purslane) (Portulaca portulacastrum)	296	nucleus [GO:0005634]; protein dimerization activity [GO:0046983]	GO:0005634; GO:0046983		protein dimerization activity [GO:0046983]	nucleus [GO:0005634]	PF00010;
TRINITY_DN914_c0_g1_i11	tr|A0A061DX72|A0A061DX72_THECC	97.9	5.3e-49	205.3	A0A061DX72	Elongation factor 1-gamma 3 isoform 1	TCM_006138	Theobroma cacao (Cacao) (Cocoa)	422	translation elongation factor activity [GO:0003746]; glutathione metabolic process [GO:0006749]	GO:0003746; GO:0006749	glutathione metabolic process [GO:0006749]	translation elongation factor activity [GO:0003746]		PF00647;PF00043;PF02798;
TRINITY_DN3736_c1_g1_i1	tr|M0ZWK3|M0ZWK3_SOLTU	97.8	3.9e-17	97.8	M0ZWK3	Ornithine carbamoyltransferase	102598576	Solanum tuberosum (Potato)	181	amino acid binding [GO:0016597]; carboxyl- or carbamoyltransferase activity [GO:0016743]; cellular amino acid metabolic process [GO:0006520]	GO:0006520; GO:0016597; GO:0016743	cellular amino acid metabolic process [GO:0006520]	amino acid binding [GO:0016597]; carboxyl- or carbamoyltransferase activity [GO:0016743]		PF02729;
TRINITY_DN1855_c0_g1_i1	tr|A0A7C9DY98|A0A7C9DY98_OPUST	97.8	6.1e-166	594	A0A7C9DY98	Pyridoxal 5'-phosphate synthase (Glutamine hydrolyzing) (EC 4.3.3.6)		Opuntia streptacantha (Prickly pear cactus) (Opuntia cardona)	312	pyridoxal 5'-phosphate synthase (glutamine hydrolysing) activity [GO:0036381]; pyridoxal phosphate biosynthetic process [GO:0042823]	GO:0036381; GO:0042823	pyridoxal phosphate biosynthetic process [GO:0042823]	pyridoxal 5'-phosphate synthase (glutamine hydrolysing) activity [GO:0036381]		PF01680;
TRINITY_DN287_c0_g1_i31	tr|A0A7C9B146|A0A7C9B146_OPUST	97.8	5.4e-18	102.4	A0A7C9B146	Calcium/calmodulin-dependent protein kinase (EC 2.7.11.17)		Opuntia streptacantha (Prickly pear cactus) (Opuntia cardona)	145	calmodulin-dependent protein kinase activity [GO:0004683]	GO:0004683		calmodulin-dependent protein kinase activity [GO:0004683]
TRINITY_DN2332_c0_g1_i43	tr|A0A7C8Z5W1|A0A7C8Z5W1_OPUST	97.8	5.1e-73	285	A0A7C8Z5W1	BAH domain-containing protein (Fragment)		Opuntia streptacantha (Prickly pear cactus) (Opuntia cardona)	158	chromatin binding [GO:0003682]; chromatin organization [GO:0006325]	GO:0003682; GO:0006325	chromatin organization [GO:0006325]	chromatin binding [GO:0003682]		PF01426;
TRINITY_DN988_c0_g1_i66	tr|A0A7C8YLY5|A0A7C8YLY5_OPUST	97.8	6.5e-124	454.1	A0A7C8YLY5	RRM domain-containing protein (Fragment)		Opuntia streptacantha (Prickly pear cactus) (Opuntia cardona)	411	RNA binding [GO:0003723]	GO:0003723		RNA binding [GO:0003723]		PF00076;PF11835;
TRINITY_DN447_c0_g1_i3	tr|A0A5J4ZZV0|A0A5J4ZZV0_9ASTE	97.8	1.1e-45	194.5	A0A5J4ZZV0	Uncharacterized protein	F0562_013012	Nyssa sinensis	283	nucleus [GO:0005634]	GO:0005634			nucleus [GO:0005634]	PF00249;
TRINITY_DN924_c0_g1_i18	tr|A0A5J4ZY64|A0A5J4ZY64_9ASTE	97.8	2.8e-43	186	A0A5J4ZY64	Uncharacterized protein	F0562_009643	Nyssa sinensis	401	peptidyl-lysine modification to peptidyl-hypusine [GO:0008612]	GO:0008612	peptidyl-lysine modification to peptidyl-hypusine [GO:0008612]			PF01916;
TRINITY_DN3344_c0_g1_i8	tr|A0A5C7H2Y3|A0A5C7H2Y3_9ROSI	97.8	5e-186	661.4	A0A5C7H2Y3	Elongator complex protein 3 (EC 2.3.1.-)	EZV62_023857	Acer yangbiense	563	4 iron, 4 sulfur cluster binding [GO:0051539]; metal ion binding [GO:0046872]; N-acetyltransferase activity [GO:0008080]; tRNA binding [GO:0000049]; tRNA uridine(34) acetyltransferase activity [GO:0106261]	GO:0000049; GO:0008080; GO:0046872; GO:0051539; GO:0106261		4 iron, 4 sulfur cluster binding [GO:0051539]; metal ion binding [GO:0046872]; N-acetyltransferase activity [GO:0008080]; tRNA binding [GO:0000049]; tRNA uridine(34) acetyltransferase activity [GO:0106261]		PF00583;PF04055;PF16199;
TRINITY_DN1909_c0_g4_i1	tr|A0A411JNW8|A0A411JNW8_9CARY	97.8	1.5e-292	1016.1	A0A411JNW8	Ribulose bisphosphate carboxylase large chain (RuBisCO large subunit) (EC 4.1.1.39)	rbcL cbbL	Bougainvillea spectabilis	503	chloroplast [GO:0009507]; magnesium ion binding [GO:0000287]; monooxygenase activity [GO:0004497]; ribulose-bisphosphate carboxylase activity [GO:0016984]; photorespiration [GO:0009853]; reductive pentose-phosphate cycle [GO:0019253]	GO:0000287; GO:0004497; GO:0009507; GO:0009853; GO:0016984; GO:0019253	photorespiration [GO:0009853]; reductive pentose-phosphate cycle [GO:0019253]	magnesium ion binding [GO:0000287]; monooxygenase activity [GO:0004497]; ribulose-bisphosphate carboxylase activity [GO:0016984]	chloroplast [GO:0009507]	PF00016;PF02788;
TRINITY_DN372_c0_g1_i7	tr|A0A2R6RRW5|A0A2R6RRW5_ACTCC	97.8	1e-16	97.8	A0A2R6RRW5	26S protease regulatory subunit 6B	CEY00_Acc03070	Actinidia chinensis var. chinensis (Chinese soft-hair kiwi)	444	cytoplasm [GO:0005737]; nucleus [GO:0005634]; proteasome complex [GO:0000502]; ATP binding [GO:0005524]; peptidase activity [GO:0008233]; proteasome-activating ATPase activity [GO:0036402]; protein catabolic process [GO:0030163]	GO:0000502; GO:0005524; GO:0005634; GO:0005737; GO:0008233; GO:0030163; GO:0036402	protein catabolic process [GO:0030163]	ATP binding [GO:0005524]; peptidase activity [GO:0008233]; proteasome-activating ATPase activity [GO:0036402]	cytoplasm [GO:0005737]; nucleus [GO:0005634]; proteasome complex [GO:0000502]	PF00004;PF16450;
TRINITY_DN868_c0_g2_i9	tr|A0A2I7ZAS1|A0A2I7ZAS1_SESPO	97.8	0	2707.2	A0A2I7ZAS1	Xanthine dehydrogenase 1		Sesuvium portulacastrum (Shoreline sea purslane) (Portulaca portulacastrum)	1371	2 iron, 2 sulfur cluster binding [GO:0051537]; electron transfer activity [GO:0009055]; FAD binding [GO:0071949]; iron ion binding [GO:0005506]	GO:0005506; GO:0009055; GO:0051537; GO:0071949		2 iron, 2 sulfur cluster binding [GO:0051537]; electron transfer activity [GO:0009055]; FAD binding [GO:0071949]; iron ion binding [GO:0005506]		PF01315;PF02738;PF03450;PF00941;PF00111;PF01799;
TRINITY_DN721_c0_g3_i13	tr|A0A2I7ZAP4|A0A2I7ZAP4_SESPO	97.8	7.9e-121	444.9	A0A2I7ZAP4	Protein kinase protein		Sesuvium portulacastrum (Shoreline sea purslane) (Portulaca portulacastrum)	344	kinase activity [GO:0016301]	GO:0016301		kinase activity [GO:0016301]
TRINITY_DN721_c0_g3_i14	tr|A0A2I7ZAP4|A0A2I7ZAP4_SESPO	97.8	9.7e-121	444.9	A0A2I7ZAP4	Protein kinase protein		Sesuvium portulacastrum (Shoreline sea purslane) (Portulaca portulacastrum)	344	kinase activity [GO:0016301]	GO:0016301		kinase activity [GO:0016301]
TRINITY_DN721_c0_g3_i22	tr|A0A2I7ZAP4|A0A2I7ZAP4_SESPO	97.8	1.3e-120	444.9	A0A2I7ZAP4	Protein kinase protein		Sesuvium portulacastrum (Shoreline sea purslane) (Portulaca portulacastrum)	344	kinase activity [GO:0016301]	GO:0016301		kinase activity [GO:0016301]
TRINITY_DN721_c0_g3_i23	tr|A0A2I7ZAP4|A0A2I7ZAP4_SESPO	97.8	9.4e-121	444.9	A0A2I7ZAP4	Protein kinase protein		Sesuvium portulacastrum (Shoreline sea purslane) (Portulaca portulacastrum)	344	kinase activity [GO:0016301]	GO:0016301		kinase activity [GO:0016301]
TRINITY_DN5880_c0_g1_i1	tr|A0A251TKV5|A0A251TKV5_HELAN	97.8	1e-174	622.9	A0A251TKV5	Putative actin family	HannXRQ_Chr06g0176761 HannXRQ_Chr10g0289651	Helianthus annuus (Common sunflower)	360	cytoplasm [GO:0005737]; cytoskeleton [GO:0005856]; ATP binding [GO:0005524]	GO:0005524; GO:0005737; GO:0005856		ATP binding [GO:0005524]	cytoplasm [GO:0005737]; cytoskeleton [GO:0005856]	PF00022;
TRINITY_DN6164_c1_g1_i41	tr|A0A221LB45|A0A221LB45_SESPO	97.8	0	2669.8	A0A221LB45	Multidrug resistance 6		Sesuvium portulacastrum (Shoreline sea purslane) (Portulaca portulacastrum)	1405	integral component of membrane [GO:0016021]; ATP binding [GO:0005524]; ATPase-coupled transmembrane transporter activity [GO:0042626]	GO:0005524; GO:0016021; GO:0042626		ATPase-coupled transmembrane transporter activity [GO:0042626]; ATP binding [GO:0005524]	integral component of membrane [GO:0016021]	PF00664;PF00005;
TRINITY_DN6788_c0_g1_i174	tr|A0A221LB30|A0A221LB30_SESPO	97.8	0	1242.6	A0A221LB30	Multidrug resistance-associated protein 11 (Fragment)		Sesuvium portulacastrum (Shoreline sea purslane) (Portulaca portulacastrum)	1283	integral component of membrane [GO:0016021]; ATP binding [GO:0005524]; ATPase activity [GO:0016887]; ATPase-coupled transmembrane transporter activity [GO:0042626]	GO:0005524; GO:0016021; GO:0016887; GO:0042626		ATPase activity [GO:0016887]; ATPase-coupled transmembrane transporter activity [GO:0042626]; ATP binding [GO:0005524]	integral component of membrane [GO:0016021]	PF00664;PF00005;
TRINITY_DN14175_c0_g1_i5	tr|A0A1L5JKD0|A0A1L5JKD0_SESPO	97.8	0	2390.5	A0A1L5JKD0	RNA-dependent RNA polymerase (EC 2.7.7.48)		Sesuvium portulacastrum (Shoreline sea purslane) (Portulaca portulacastrum)	1207	RNA binding [GO:0003723]; RNA-directed 5'-3' RNA polymerase activity [GO:0003968]; gene silencing by RNA [GO:0031047]	GO:0003723; GO:0003968; GO:0031047	gene silencing by RNA [GO:0031047]	RNA binding [GO:0003723]; RNA-directed 5'-3' RNA polymerase activity [GO:0003968]		PF05183;
TRINITY_DN2854_c0_g1_i7	tr|A0A0K9RU85|A0A0K9RU85_SPIOL	97.8	6.9e-41	179.5	A0A0K9RU85	Uncharacterized protein	SOVF_028400 SOVF_153350	Spinacia oleracea (Spinach)	206	cytosolic large ribosomal subunit [GO:0022625]; ribosome [GO:0005840]; mRNA binding [GO:0003729]; structural constituent of ribosome [GO:0003735]; negative regulation of translation [GO:0017148]; translation [GO:0006412]	GO:0003729; GO:0003735; GO:0005840; GO:0006412; GO:0017148; GO:0022625	negative regulation of translation [GO:0017148]; translation [GO:0006412]	mRNA binding [GO:0003729]; structural constituent of ribosome [GO:0003735]	cytosolic large ribosomal subunit [GO:0022625]; ribosome [GO:0005840]	PF00572;
TRINITY_DN8657_c0_g1_i38	tr|A0A0K9RGX1|A0A0K9RGX1_SPIOL	97.8	6.8e-42	183	A0A0K9RGX1	MSP domain-containing protein	SOVF_067530	Spinacia oleracea (Spinach)	185	endoplasmic reticulum membrane [GO:0005789]; plasma membrane [GO:0005886]; endoplasmic reticulum membrane organization [GO:0090158]; endoplasmic reticulum-plasma membrane tethering [GO:0061817]	GO:0005789; GO:0005886; GO:0061817; GO:0090158	endoplasmic reticulum membrane organization [GO:0090158]; endoplasmic reticulum-plasma membrane tethering [GO:0061817]		endoplasmic reticulum membrane [GO:0005789]; plasma membrane [GO:0005886]	PF00635;
TRINITY_DN4261_c0_g1_i9	tr|A0A0K9R1K3|A0A0K9R1K3_SPIOL	97.8	7.9e-99	370.5	A0A0K9R1K3	Non-specific serine/threonine protein kinase (EC 2.7.11.1)	SOVF_122500	Spinacia oleracea (Spinach)	513	cytoplasm [GO:0005737]; nucleus [GO:0005634]; ATP binding [GO:0005524]; protein serine kinase activity [GO:0106310]; protein serine/threonine kinase activity [GO:0004674]; protein threonine kinase activity [GO:0106311]; intracellular signal transduction [GO:0035556]; protein phosphorylation [GO:0006468]	GO:0004674; GO:0005524; GO:0005634; GO:0005737; GO:0006468; GO:0035556; GO:0106310; GO:0106311	intracellular signal transduction [GO:0035556]; protein phosphorylation [GO:0006468]	ATP binding [GO:0005524]; protein serine/threonine kinase activity [GO:0004674]; protein serine kinase activity [GO:0106310]; protein threonine kinase activity [GO:0106311]	cytoplasm [GO:0005737]; nucleus [GO:0005634]	PF02149;PF00069;PF00627;
TRINITY_DN5692_c0_g1_i12	tr|A0A0K9QX21|A0A0K9QX21_SPIOL	97.8	1.2e-67	267.3	A0A0K9QX21	Uncharacterized protein	SOVF_136920	Spinacia oleracea (Spinach)	135	cytoplasm [GO:0005737]; nucleus [GO:0005634]; TRAPP complex [GO:0030008]; endoplasmic reticulum to Golgi vesicle-mediated transport [GO:0006888]	GO:0005634; GO:0005737; GO:0006888; GO:0030008	endoplasmic reticulum to Golgi vesicle-mediated transport [GO:0006888]		cytoplasm [GO:0005737]; nucleus [GO:0005634]; TRAPP complex [GO:0030008]	PF04628;
TRINITY_DN9080_c0_g1_i1	tr|A0A0J8B4Z4|A0A0J8B4Z4_BETVU	97.8	4.6e-16	95.1	A0A0J8B4Z4	Uncharacterized protein	BVRB_013890	Beta vulgaris subsp. vulgaris	713	metal ion binding [GO:0046872]; RNA binding [GO:0003723]	GO:0003723; GO:0046872		metal ion binding [GO:0046872]; RNA binding [GO:0003723]		PF00076;PF00642;
TRINITY_DN28234_c0_g1_i10	tr|A0A0D5CUG0|A0A0D5CUG0_9ROSI	97.8	2e-45	192.2	A0A0D5CUG0	Sucrose-phosphate synthase (EC 2.4.1.14)		Dimocarpus longan	1057	sucrose synthase activity [GO:0016157]; sucrose-phosphate synthase activity [GO:0046524]; sucrose biosynthetic process [GO:0005986]	GO:0005986; GO:0016157; GO:0046524	sucrose biosynthetic process [GO:0005986]	sucrose-phosphate synthase activity [GO:0046524]; sucrose synthase activity [GO:0016157]		PF00534;PF05116;PF00862;
TRINITY_DN3140_c0_g1_i10	tr|Q8S8Z0|Q8S8Z0_MESCR	97.7	2.3e-113	420.2	Q8S8Z0	Protein-serine/threonine phosphatase (EC 3.1.3.16)	MPC9	Mesembryanthemum crystallinum (Common ice plant) (Cryophytum crystallinum)	319	metal ion binding [GO:0046872]; protein serine phosphatase activity [GO:0106306]; protein threonine phosphatase activity [GO:0106307]	GO:0046872; GO:0106306; GO:0106307		metal ion binding [GO:0046872]; protein serine phosphatase activity [GO:0106306]; protein threonine phosphatase activity [GO:0106307]		PF00481;
TRINITY_DN50_c0_g2_i8	tr|I0DEP5|I0DEP5_SESPO	97.7	8.3e-224	786.6	I0DEP5	Glutamine synthetase (EC 6.3.1.2) (Fragment)	GS2	Sesuvium portulacastrum (Shoreline sea purslane) (Portulaca portulacastrum)	433	ATP binding [GO:0005524]; glutamate-ammonia ligase activity [GO:0004356]; glutamine biosynthetic process [GO:0006542]	GO:0004356; GO:0005524; GO:0006542	glutamine biosynthetic process [GO:0006542]	ATP binding [GO:0005524]; glutamate-ammonia ligase activity [GO:0004356]		PF00120;PF03951;
TRINITY_DN5934_c0_g1_i2	tr|B5B3T4|B5B3T4_SESPO	97.7	2.3e-187	666	B5B3T4	Fructose-bisphosphate aldolase (EC 4.1.2.13)	FBA	Sesuvium portulacastrum (Shoreline sea purslane) (Portulaca portulacastrum)	357	fructose-bisphosphate aldolase activity [GO:0004332]; glycolytic process [GO:0006096]	GO:0004332; GO:0006096	glycolytic process [GO:0006096]	fructose-bisphosphate aldolase activity [GO:0004332]		PF00274;
TRINITY_DN26270_c1_g1_i1	tr|A0A7I8KFE5|A0A7I8KFE5_SPIIN	97.7	7.5e-19	103.2	A0A7I8KFE5	Hypothetical protein	SI8410_05007172	Spirodela intermedia (Intermediate duckweed)	439
TRINITY_DN4199_c0_g2_i1	tr|A0A7C9F3H9|A0A7C9F3H9_OPUST	97.7	7.2e-144	522.3	A0A7C9F3H9	Cytochrome c oxidase subunit 2		Opuntia streptacantha (Prickly pear cactus) (Opuntia cardona)	263	integral component of membrane [GO:0016021]; mitochondrial inner membrane [GO:0005743]; respirasome [GO:0070469]; copper ion binding [GO:0005507]; cytochrome-c oxidase activity [GO:0004129]	GO:0004129; GO:0005507; GO:0005743; GO:0016021; GO:0070469		copper ion binding [GO:0005507]; cytochrome-c oxidase activity [GO:0004129]	integral component of membrane [GO:0016021]; mitochondrial inner membrane [GO:0005743]; respirasome [GO:0070469]	PF00116;PF02790;
TRINITY_DN348_c0_g2_i3	tr|A0A7C9D6W7|A0A7C9D6W7_OPUST	97.7	1.3e-114	423.7	A0A7C9D6W7	V-type proton ATPase subunit		Opuntia streptacantha (Prickly pear cactus) (Opuntia cardona)	351	proton-transporting V-type ATPase, V0 domain [GO:0033179]; proton transmembrane transporter activity [GO:0015078]	GO:0015078; GO:0033179		proton transmembrane transporter activity [GO:0015078]	proton-transporting V-type ATPase, V0 domain [GO:0033179]	PF01992;
TRINITY_DN8538_c0_g1_i63	tr|A0A7C8ZAB8|A0A7C8ZAB8_OPUST	97.7	5.6e-225	790.4	A0A7C8ZAB8	Non-specific serine/threonine protein kinase (EC 2.7.11.1)		Opuntia streptacantha (Prickly pear cactus) (Opuntia cardona)	422	ATP binding [GO:0005524]; protein serine kinase activity [GO:0106310]; protein threonine kinase activity [GO:0106311]	GO:0005524; GO:0106310; GO:0106311		ATP binding [GO:0005524]; protein serine kinase activity [GO:0106310]; protein threonine kinase activity [GO:0106311]		PF00069;
TRINITY_DN20535_c0_g1_i16	tr|A0A7C8Z6L0|A0A7C8Z6L0_OPUST	97.7	1.8e-40	177.2	A0A7C8Z6L0	ENTH domain-containing protein		Opuntia streptacantha (Prickly pear cactus) (Opuntia cardona)	561	clathrin-coated pit [GO:0005905]; clathrin-coated vesicle [GO:0030136]; Golgi apparatus [GO:0005794]; 1-phosphatidylinositol binding [GO:0005545]; clathrin binding [GO:0030276]; clathrin coat assembly [GO:0048268]; endocytosis [GO:0006897]	GO:0005545; GO:0005794; GO:0005905; GO:0006897; GO:0030136; GO:0030276; GO:0048268	clathrin coat assembly [GO:0048268]; endocytosis [GO:0006897]	1-phosphatidylinositol binding [GO:0005545]; clathrin binding [GO:0030276]	clathrin-coated pit [GO:0005905]; clathrin-coated vesicle [GO:0030136]; Golgi apparatus [GO:0005794]	PF07651;
TRINITY_DN18550_c0_g1_i1	tr|A0A6A4QFG6|A0A6A4QFG6_LUPAL	97.7	4.7e-96	360.5	A0A6A4QFG6	Ribulose bisphosphate carboxylase small chain (EC 4.1.1.39)	Lal_00005809 Lalb_Chr06g0174591	Lupinus albus (White lupine) (Lupinus termis)	176	chloroplast [GO:0009507]; monooxygenase activity [GO:0004497]; ribulose-bisphosphate carboxylase activity [GO:0016984]; photorespiration [GO:0009853]; reductive pentose-phosphate cycle [GO:0019253]	GO:0004497; GO:0009507; GO:0009853; GO:0016984; GO:0019253	photorespiration [GO:0009853]; reductive pentose-phosphate cycle [GO:0019253]	monooxygenase activity [GO:0004497]; ribulose-bisphosphate carboxylase activity [GO:0016984]	chloroplast [GO:0009507]	PF12338;PF00101;
TRINITY_DN9589_c0_g2_i8	tr|A0A6A3AIN3|A0A6A3AIN3_HIBSY	97.7	1.6e-65	259.6	A0A6A3AIN3	ATP-dependent helicase BRM	F3Y22_tig00110467pilonHSYRG00268	Hibiscus syriacus (Rose of Sharon)	1360	nucleus [GO:0005634]; ATP binding [GO:0005524]; DNA-dependent ATPase activity [GO:0008094]; helicase activity [GO:0004386]; nucleosome-dependent ATPase activity [GO:0070615]; ATP-dependent chromatin remodeling [GO:0043044]; regulation of gene expression, epigenetic [GO:0040029]; regulation of transcription, DNA-templated [GO:0006355]	GO:0004386; GO:0005524; GO:0005634; GO:0006355; GO:0008094; GO:0040029; GO:0043044; GO:0070615	ATP-dependent chromatin remodeling [GO:0043044]; regulation of gene expression, epigenetic [GO:0040029]; regulation of transcription, DNA-templated [GO:0006355]	ATP binding [GO:0005524]; DNA-dependent ATPase activity [GO:0008094]; helicase activity [GO:0004386]; nucleosome-dependent ATPase activity [GO:0070615]	nucleus [GO:0005634]	PF08880;PF00176;
TRINITY_DN6106_c0_g1_i5	tr|A0A2I7ZAV3|A0A2I7ZAV3_SESPO	97.7	2.5e-14	89.4	A0A2I7ZAV3	Putative F-box protein		Sesuvium portulacastrum (Shoreline sea purslane) (Portulaca portulacastrum)	457						PF00646;
TRINITY_DN1399_c0_g1_i11	tr|A0A2I7ZAS2|A0A2I7ZAS2_SESPO	97.7	2.2e-66	262.7	A0A2I7ZAS2	Calcium-binding EF-hand family protein		Sesuvium portulacastrum (Shoreline sea purslane) (Portulaca portulacastrum)	225	calcium ion binding [GO:0005509]	GO:0005509		calcium ion binding [GO:0005509]		PF13499;PF13833;
TRINITY_DN5603_c0_g1_i37	tr|A0A2I7ZAS0|A0A2I7ZAS0_SESPO	97.7	1.4e-235	826.2	A0A2I7ZAS0	Tetratricopeptide repeat-like protein		Sesuvium portulacastrum (Shoreline sea purslane) (Portulaca portulacastrum)	442
TRINITY_DN5603_c0_g1_i38	tr|A0A2I7ZAS0|A0A2I7ZAS0_SESPO	97.7	7.2e-179	637.5	A0A2I7ZAS0	Tetratricopeptide repeat-like protein		Sesuvium portulacastrum (Shoreline sea purslane) (Portulaca portulacastrum)	442
TRINITY_DN11022_c0_g1_i39	tr|A0A2I7ZAQ0|A0A2I7ZAQ0_SESPO	97.7	6.2e-193	685.3	A0A2I7ZAQ0	WRKY DNA-binding protein 25		Sesuvium portulacastrum (Shoreline sea purslane) (Portulaca portulacastrum)	603	nucleus [GO:0005634]; DNA-binding transcription factor activity [GO:0003700]; sequence-specific DNA binding [GO:0043565]	GO:0003700; GO:0005634; GO:0043565		DNA-binding transcription factor activity [GO:0003700]; sequence-specific DNA binding [GO:0043565]	nucleus [GO:0005634]	PF03106;
TRINITY_DN2034_c3_g1_i3	tr|A0A291FJ53|A0A291FJ53_SUASA	97.7	1.8e-42	181.8	A0A291FJ53	Argonaute 1		Suaeda salsa (Seepweed) (Chenopodium salsum)	1097	nucleic acid binding [GO:0003676]; gene silencing by RNA [GO:0031047]	GO:0003676; GO:0031047	gene silencing by RNA [GO:0031047]	nucleic acid binding [GO:0003676]		PF08699;PF16488;PF16487;PF16486;PF12764;PF02170;PF02171;
TRINITY_DN6164_c1_g1_i38	tr|A0A221LB45|A0A221LB45_SESPO	97.7	5.6e-61	245	A0A221LB45	Multidrug resistance 6		Sesuvium portulacastrum (Shoreline sea purslane) (Portulaca portulacastrum)	1405	integral component of membrane [GO:0016021]; ATP binding [GO:0005524]; ATPase-coupled transmembrane transporter activity [GO:0042626]	GO:0005524; GO:0016021; GO:0042626		ATPase-coupled transmembrane transporter activity [GO:0042626]; ATP binding [GO:0005524]	integral component of membrane [GO:0016021]	PF00664;PF00005;
TRINITY_DN11491_c0_g1_i32	tr|A0A0K9RM16|A0A0K9RM16_SPIOL	97.7	1.5e-14	89.4	A0A0K9RM16	Uncharacterized protein	SOVF_051460	Spinacia oleracea (Spinach)	1505	integral component of membrane [GO:0016021]; membrane [GO:0016020]; plant-type vacuole [GO:0000325]; vacuolar membrane [GO:0005774]; ATP binding [GO:0005524]; ATPase activity [GO:0016887]; ATPase-coupled transmembrane transporter activity [GO:0042626]; transmembrane transport [GO:0055085]	GO:0000325; GO:0005524; GO:0005774; GO:0016020; GO:0016021; GO:0016887; GO:0042626; GO:0055085	transmembrane transport [GO:0055085]	ATPase activity [GO:0016887]; ATPase-coupled transmembrane transporter activity [GO:0042626]; ATP binding [GO:0005524]	integral component of membrane [GO:0016021]; membrane [GO:0016020]; plant-type vacuole [GO:0000325]; vacuolar membrane [GO:0005774]	PF00664;PF00005;
TRINITY_DN11491_c0_g1_i34	tr|A0A0K9RM16|A0A0K9RM16_SPIOL	97.7	1.5e-14	89.4	A0A0K9RM16	Uncharacterized protein	SOVF_051460	Spinacia oleracea (Spinach)	1505	integral component of membrane [GO:0016021]; membrane [GO:0016020]; plant-type vacuole [GO:0000325]; vacuolar membrane [GO:0005774]; ATP binding [GO:0005524]; ATPase activity [GO:0016887]; ATPase-coupled transmembrane transporter activity [GO:0042626]; transmembrane transport [GO:0055085]	GO:0000325; GO:0005524; GO:0005774; GO:0016020; GO:0016021; GO:0016887; GO:0042626; GO:0055085	transmembrane transport [GO:0055085]	ATPase activity [GO:0016887]; ATPase-coupled transmembrane transporter activity [GO:0042626]; ATP binding [GO:0005524]	integral component of membrane [GO:0016021]; membrane [GO:0016020]; plant-type vacuole [GO:0000325]; vacuolar membrane [GO:0005774]	PF00664;PF00005;
TRINITY_DN1127_c0_g1_i3	tr|A0A0K9R8A4|A0A0K9R8A4_SPIOL	97.7	1.6e-244	855.5	A0A0K9R8A4	MHD domain-containing protein	SOVF_102190	Spinacia oleracea (Spinach)	438	clathrin adaptor complex [GO:0030131]; clathrin-coated pit [GO:0005905]; cytoplasmic vesicle [GO:0031410]; intracellular membrane-bounded organelle [GO:0043231]; endocytosis [GO:0006897]; intracellular protein transport [GO:0006886]; vesicle-mediated transport [GO:0016192]	GO:0005905; GO:0006886; GO:0006897; GO:0016192; GO:0030131; GO:0031410; GO:0043231	endocytosis [GO:0006897]; intracellular protein transport [GO:0006886]; vesicle-mediated transport [GO:0016192]		clathrin adaptor complex [GO:0030131]; clathrin-coated pit [GO:0005905]; cytoplasmic vesicle [GO:0031410]; intracellular membrane-bounded organelle [GO:0043231]	PF00928;
TRINITY_DN4261_c0_g1_i12	tr|A0A0K9R1K3|A0A0K9R1K3_SPIOL	97.7	4.3e-196	694.1	A0A0K9R1K3	Non-specific serine/threonine protein kinase (EC 2.7.11.1)	SOVF_122500	Spinacia oleracea (Spinach)	513	cytoplasm [GO:0005737]; nucleus [GO:0005634]; ATP binding [GO:0005524]; protein serine kinase activity [GO:0106310]; protein serine/threonine kinase activity [GO:0004674]; protein threonine kinase activity [GO:0106311]; intracellular signal transduction [GO:0035556]; protein phosphorylation [GO:0006468]	GO:0004674; GO:0005524; GO:0005634; GO:0005737; GO:0006468; GO:0035556; GO:0106310; GO:0106311	intracellular signal transduction [GO:0035556]; protein phosphorylation [GO:0006468]	ATP binding [GO:0005524]; protein serine/threonine kinase activity [GO:0004674]; protein serine kinase activity [GO:0106310]; protein threonine kinase activity [GO:0106311]	cytoplasm [GO:0005737]; nucleus [GO:0005634]	PF02149;PF00069;PF00627;
TRINITY_DN22795_c0_g3_i1	tr|A0A0K9QK90|A0A0K9QK90_SPIOL	97.7	3.3e-94	355.1	A0A0K9QK90	Uncharacterized protein	SOVF_174890	Spinacia oleracea (Spinach)	177	P-body [GO:0000932]; RNA polymerase II, core complex [GO:0005665]; DNA-directed 5'-3' RNA polymerase activity [GO:0003899]; single-stranded DNA binding [GO:0003697]; single-stranded RNA binding [GO:0003727]; translation initiation factor binding [GO:0031369]; nuclear-transcribed mRNA catabolic process, exonucleolytic [GO:0000291]; positive regulation of nuclear-transcribed mRNA poly(A) tail short…	GO:0000291; GO:0000932; GO:0003697; GO:0003727; GO:0003899; GO:0005665; GO:0006367; GO:0031369; GO:0045948; GO:0060213	nuclear-transcribed mRNA catabolic process, exonucleolytic [GO:0000291]; positive regulation of nuclear-transcribed mRNA poly(A) tail shortening [GO:0060213]; positive regulation of translational initiation [GO:0045948]; transcription initiation from RNA polymerase II promoter [GO:0006367]	DNA-directed 5'-3' RNA polymerase activity [GO:0003899]; single-stranded DNA binding [GO:0003697]; single-stranded RNA binding [GO:0003727]; translation initiation factor binding [GO:0031369]	P-body [GO:0000932]; RNA polymerase II, core complex [GO:0005665]	PF00575;PF03876;
TRINITY_DN22795_c0_g3_i5	tr|A0A0K9QK90|A0A0K9QK90_SPIOL	97.7	2.6e-94	355.9	A0A0K9QK90	Uncharacterized protein	SOVF_174890	Spinacia oleracea (Spinach)	177	P-body [GO:0000932]; RNA polymerase II, core complex [GO:0005665]; DNA-directed 5'-3' RNA polymerase activity [GO:0003899]; single-stranded DNA binding [GO:0003697]; single-stranded RNA binding [GO:0003727]; translation initiation factor binding [GO:0031369]; nuclear-transcribed mRNA catabolic process, exonucleolytic [GO:0000291]; positive regulation of nuclear-transcribed mRNA poly(A) tail short…	GO:0000291; GO:0000932; GO:0003697; GO:0003727; GO:0003899; GO:0005665; GO:0006367; GO:0031369; GO:0045948; GO:0060213	nuclear-transcribed mRNA catabolic process, exonucleolytic [GO:0000291]; positive regulation of nuclear-transcribed mRNA poly(A) tail shortening [GO:0060213]; positive regulation of translational initiation [GO:0045948]; transcription initiation from RNA polymerase II promoter [GO:0006367]	DNA-directed 5'-3' RNA polymerase activity [GO:0003899]; single-stranded DNA binding [GO:0003697]; single-stranded RNA binding [GO:0003727]; translation initiation factor binding [GO:0031369]	P-body [GO:0000932]; RNA polymerase II, core complex [GO:0005665]	PF00575;PF03876;
TRINITY_DN9535_c0_g1_i1	tr|W9S1C0|W9S1C0_9ROSA	97.6	5.3e-35	158.7	W9S1C0	Uncharacterized protein	L484_016117	Morus notabilis	85	cytoskeleton [GO:0005856]; SCAR complex [GO:0031209]; protein-containing complex binding [GO:0044877]; actin filament organization [GO:0007015]	GO:0005856; GO:0007015; GO:0031209; GO:0044877	actin filament organization [GO:0007015]	protein-containing complex binding [GO:0044877]	cytoskeleton [GO:0005856]; SCAR complex [GO:0031209]
TRINITY_DN38432_c1_g1_i1	tr|Q5QJY8|Q5QJY8_DIACA	97.6	3.8e-12	81.3	Q5QJY8	Alcohol dehydrogenase		Dianthus caryophyllus (Carnation) (Clove pink)	380	oxidoreductase activity [GO:0016491]; zinc ion binding [GO:0008270]	GO:0008270; GO:0016491		oxidoreductase activity [GO:0016491]; zinc ion binding [GO:0008270]		PF08240;PF00107;
TRINITY_DN6971_c0_g2_i1	tr|Q4JKA8|Q4JKA8_RHEAU	97.6	1.4e-13	87.8	Q4JKA8	Mitogen-activated protein kinase (EC 2.7.11.24)		Rheum australe (Himalayan rhubarb) (Rheum emodi)	407	ATP binding [GO:0005524]; MAP kinase activity [GO:0004707]; protein serine kinase activity [GO:0106310]; protein threonine kinase activity [GO:0106311]	GO:0004707; GO:0005524; GO:0106310; GO:0106311		ATP binding [GO:0005524]; MAP kinase activity [GO:0004707]; protein serine kinase activity [GO:0106310]; protein threonine kinase activity [GO:0106311]		PF00069;
TRINITY_DN2026_c0_g2_i1	tr|A0A7N2QZ07|A0A7N2QZ07_QUELO	97.6	7.6e-15	89.7	A0A7N2QZ07	Uncharacterized protein		Quercus lobata (Valley oak)	556
TRINITY_DN1907_c0_g1_i1	tr|A0A7J8L8T4|A0A7J8L8T4_9ROSI	97.6	1.2e-63	255.8	A0A7J8L8T4	Uncharacterized protein	Golob_019934	Gossypium lobatum	189
TRINITY_DN7405_c0_g1_i2	tr|A0A7C9CPJ4|A0A7C9CPJ4_OPUST	97.6	7.1e-59	238.4	A0A7C9CPJ4	Peptidase_M24 domain-containing protein		Opuntia streptacantha (Prickly pear cactus) (Opuntia cardona)	397						PF00557;
TRINITY_DN1766_c0_g1_i23	tr|A0A7C8YXW2|A0A7C8YXW2_OPUST	97.6	1.9e-106	396.7	A0A7C8YXW2	Uncharacterized protein		Opuntia streptacantha (Prickly pear cactus) (Opuntia cardona)	207	GTP binding [GO:0005525]; GTPase activity [GO:0003924]	GO:0003924; GO:0005525		GTPase activity [GO:0003924]; GTP binding [GO:0005525]		PF00071;
TRINITY_DN2914_c0_g1_i5	tr|A0A7C8YM96|A0A7C8YM96_OPUST	97.6	6.7e-35	158.3	A0A7C8YM96	Uncharacterized protein (Fragment)		Opuntia streptacantha (Prickly pear cactus) (Opuntia cardona)	116	nucleus [GO:0005634]; generation of catalytic spliceosome for second transesterification step [GO:0000350]	GO:0000350; GO:0005634	generation of catalytic spliceosome for second transesterification step [GO:0000350]		nucleus [GO:0005634]	PF06246;
TRINITY_DN2914_c0_g1_i6	tr|A0A7C8YM96|A0A7C8YM96_OPUST	97.6	5.3e-35	158.3	A0A7C8YM96	Uncharacterized protein (Fragment)		Opuntia streptacantha (Prickly pear cactus) (Opuntia cardona)	116	nucleus [GO:0005634]; generation of catalytic spliceosome for second transesterification step [GO:0000350]	GO:0000350; GO:0005634	generation of catalytic spliceosome for second transesterification step [GO:0000350]		nucleus [GO:0005634]	PF06246;
TRINITY_DN436_c0_g2_i3	tr|A0A6J1FAP9|A0A6J1FAP9_CUCMO	97.6	3.2e-41	181	A0A6J1FAP9	ubiquitin-conjugating enzyme E2 5-like isoform X2	LOC111442319	Cucurbita moschata (Winter crookneck squash) (Cucurbita pepo var. moschata)	155	ATP binding [GO:0005524]; transferase activity [GO:0016740]	GO:0005524; GO:0016740		ATP binding [GO:0005524]; transferase activity [GO:0016740]		PF00179;
TRINITY_DN436_c0_g2_i5	tr|A0A6J1FAP9|A0A6J1FAP9_CUCMO	97.6	2.2e-41	181	A0A6J1FAP9	ubiquitin-conjugating enzyme E2 5-like isoform X2	LOC111442319	Cucurbita moschata (Winter crookneck squash) (Cucurbita pepo var. moschata)	155	ATP binding [GO:0005524]; transferase activity [GO:0016740]	GO:0005524; GO:0016740		ATP binding [GO:0005524]; transferase activity [GO:0016740]		PF00179;
TRINITY_DN2922_c0_g1_i3	tr|A0A2R6PZP0|A0A2R6PZP0_ACTCC	97.6	3.4e-15	93.2	A0A2R6PZP0	1-acylglycerol-3-phosphate O-acyltransferase	CEY00_Acc23593	Actinidia chinensis var. chinensis (Chinese soft-hair kiwi)	412	transferase activity, transferring acyl groups [GO:0016746]	GO:0016746		transferase activity, transferring acyl groups [GO:0016746]		PF00561;
TRINITY_DN20037_c0_g2_i1	tr|A0A2P6VIC0|A0A2P6VIC0_9CHLO	97.6	7.3e-228	799.7	A0A2P6VIC0	Eukaryotic initiation factor 4A-3	C2E20_3013	Micractinium conductrix	412	ATP binding [GO:0005524]; helicase activity [GO:0004386]; translation initiation factor activity [GO:0003743]	GO:0003743; GO:0004386; GO:0005524		ATP binding [GO:0005524]; helicase activity [GO:0004386]; translation initiation factor activity [GO:0003743]		PF00270;PF00271;
TRINITY_DN1960_c0_g1_i13	tr|A0A2I7ZAT5|A0A2I7ZAT5_SESPO	97.6	6.9e-112	416	A0A2I7ZAT5	Sucrose nonfermenting 1-like protein kinase 2.3		Sesuvium portulacastrum (Shoreline sea purslane) (Portulaca portulacastrum)	364	ATP binding [GO:0005524]; protein serine/threonine kinase activity [GO:0004674]	GO:0004674; GO:0005524		ATP binding [GO:0005524]; protein serine/threonine kinase activity [GO:0004674]		PF00069;
TRINITY_DN1960_c0_g1_i37	tr|A0A2I7ZAT5|A0A2I7ZAT5_SESPO	97.6	6.8e-112	416	A0A2I7ZAT5	Sucrose nonfermenting 1-like protein kinase 2.3		Sesuvium portulacastrum (Shoreline sea purslane) (Portulaca portulacastrum)	364	ATP binding [GO:0005524]; protein serine/threonine kinase activity [GO:0004674]	GO:0004674; GO:0005524		ATP binding [GO:0005524]; protein serine/threonine kinase activity [GO:0004674]		PF00069;
TRINITY_DN11022_c0_g1_i54	tr|A0A2I7ZAQ0|A0A2I7ZAQ0_SESPO	97.6	7.1e-179	637.5	A0A2I7ZAQ0	WRKY DNA-binding protein 25		Sesuvium portulacastrum (Shoreline sea purslane) (Portulaca portulacastrum)	603	nucleus [GO:0005634]; DNA-binding transcription factor activity [GO:0003700]; sequence-specific DNA binding [GO:0043565]	GO:0003700; GO:0005634; GO:0043565		DNA-binding transcription factor activity [GO:0003700]; sequence-specific DNA binding [GO:0043565]	nucleus [GO:0005634]	PF03106;
TRINITY_DN122253_c0_g1_i1	tr|A0A2G3BD41|A0A2G3BD41_CAPCH	97.6	3.6e-10	75.5	A0A2G3BD41	K(+) efflux antiporter 2, chloroplastic	BC332_25219	Capsicum chinense (Scotch bonnet) (Bonnet pepper)	171	integral component of membrane [GO:0016021]	GO:0016021			integral component of membrane [GO:0016021]
TRINITY_DN3580_c0_g2_i29	tr|A0A218XSS5|A0A218XSS5_PUNGR	97.6	2e-11	80.5	A0A218XSS5	K(+) efflux antiporter 2, chloroplastic-like	LOC116203044 CDL15_Pgr003637	Punica granatum (Pomegranate)	1214	integral component of membrane [GO:0016021]; solute:proton antiporter activity [GO:0015299]; potassium ion transport [GO:0006813]	GO:0006813; GO:0015299; GO:0016021	potassium ion transport [GO:0006813]	solute:proton antiporter activity [GO:0015299]	integral component of membrane [GO:0016021]	PF00999;PF02254;
TRINITY_DN11031_c0_g1_i10	tr|A0A0L9VER2|A0A0L9VER2_PHAAN	97.6	1.9e-37	167.9	A0A0L9VER2	Uncharacterized protein	LR48_Vigan09g213700	Phaseolus angularis (Azuki bean) (Vigna angularis)	130	ribosome [GO:0005840]; structural constituent of ribosome [GO:0003735]; translation [GO:0006412]	GO:0003735; GO:0005840; GO:0006412	translation [GO:0006412]	structural constituent of ribosome [GO:0003735]	ribosome [GO:0005840]	PF00410;
TRINITY_DN3277_c0_g1_i26	tr|A0A0K9QZP9|A0A0K9QZP9_SPIOL	97.6	9.7e-110	406.4	A0A0K9QZP9	Uncharacterized protein	SOVF_123240	Spinacia oleracea (Spinach)	207	GTP binding [GO:0005525]; GTPase activity [GO:0003924]	GO:0003924; GO:0005525		GTPase activity [GO:0003924]; GTP binding [GO:0005525]		PF00071;
TRINITY_DN434_c0_g1_i55	tr|A0A0K9QX58|A0A0K9QX58_SPIOL	97.6	5.1e-10	75.9	A0A0K9QX58	Uncharacterized protein (Fragment)	SOVF_131240	Spinacia oleracea (Spinach)	679
TRINITY_DN5403_c0_g1_i7	tr|A0A0J8CU05|A0A0J8CU05_BETVU	97.6	3.3e-109	406.8	A0A0J8CU05	Protein kinase domain-containing protein	BVRB_3g059830	Beta vulgaris subsp. vulgaris	361	ATP binding [GO:0005524]; protein serine/threonine kinase activity [GO:0004674]	GO:0004674; GO:0005524		ATP binding [GO:0005524]; protein serine/threonine kinase activity [GO:0004674]		PF07714;
TRINITY_DN6620_c0_g1_i4	tr|A0A0J8CI10|A0A0J8CI10_BETVU	97.6	2.8e-105	392.5	A0A0J8CI10	Uncharacterized protein	BVRB_5g105780	Beta vulgaris subsp. vulgaris	207	GTP binding [GO:0005525]; GTPase activity [GO:0003924]	GO:0003924; GO:0005525		GTPase activity [GO:0003924]; GTP binding [GO:0005525]		PF00071;
TRINITY_DN8828_c0_g4_i1	tr|V7CK26|V7CK26_PHAVU	97.5	3.8e-83	318.9	V7CK26	Eukaryotic translation initiation factor 5A (eIF-5A)	PHAVU_002G090900g	Phaseolus vulgaris (Kidney bean) (French bean)	159	ribosome binding [GO:0043022]; translation elongation factor activity [GO:0003746]; positive regulation of translational elongation [GO:0045901]; positive regulation of translational termination [GO:0045905]	GO:0003746; GO:0043022; GO:0045901; GO:0045905	positive regulation of translational elongation [GO:0045901]; positive regulation of translational termination [GO:0045905]	ribosome binding [GO:0043022]; translation elongation factor activity [GO:0003746]		PF01287;
TRINITY_DN28574_c0_g1_i3	tr|V7AU16|V7AU16_PHAVU	97.5	2.5e-09	74.3	V7AU16	Uncharacterized protein	PHAVU_010G150000g	Phaseolus vulgaris (Kidney bean) (French bean)	64						PF09072;
TRINITY_DN22706_c3_g1_i1	tr|Q5JP53|Q5JP53_HUMAN	97.5	1.3e-63	251.9	Q5JP53	Tubulin beta chain	TUBB	Homo sapiens (Human)	426	cytoplasm [GO:0005737]; microtubule [GO:0005874]; GTP binding [GO:0005525]; GTPase activity [GO:0003924]; structural constituent of cytoskeleton [GO:0005200]; microtubule-based process [GO:0007017]	GO:0003924; GO:0005200; GO:0005525; GO:0005737; GO:0005874; GO:0007017	microtubule-based process [GO:0007017]	GTPase activity [GO:0003924]; GTP binding [GO:0005525]; structural constituent of cytoskeleton [GO:0005200]	cytoplasm [GO:0005737]; microtubule [GO:0005874]	PF00091;PF03953;
TRINITY_DN50_c0_g2_i10	tr|I0DEP5|I0DEP5_SESPO	97.5	1.2e-113	421.4	I0DEP5	Glutamine synthetase (EC 6.3.1.2) (Fragment)	GS2	Sesuvium portulacastrum (Shoreline sea purslane) (Portulaca portulacastrum)	433	ATP binding [GO:0005524]; glutamate-ammonia ligase activity [GO:0004356]; glutamine biosynthetic process [GO:0006542]	GO:0004356; GO:0005524; GO:0006542	glutamine biosynthetic process [GO:0006542]	ATP binding [GO:0005524]; glutamate-ammonia ligase activity [GO:0004356]		PF00120;PF03951;
TRINITY_DN6078_c0_g1_i4	tr|A0A7J7HTI4|A0A7J7HTI4_CAMSI	97.5	6.1e-13	85.9	A0A7J7HTI4	Uncharacterized protein	HYC85_008825	Camellia sinensis (Tea)	547
TRINITY_DN28984_c0_g1_i29	tr|A0A7J7GUR3|A0A7J7GUR3_CAMSI	97.5	8.4e-85	324.3	A0A7J7GUR3	Uncharacterized protein	HYC85_020826	Camellia sinensis (Tea)	289
TRINITY_DN10164_c0_g1_i2	tr|A0A7C9DVU1|A0A7C9DVU1_OPUST	97.5	1.6e-12	84	A0A7C9DVU1	Peptidyl-prolyl cis-trans isomerase (EC 5.2.1.8)		Opuntia streptacantha (Prickly pear cactus) (Opuntia cardona)	198	peptidyl-prolyl cis-trans isomerase activity [GO:0003755]	GO:0003755		peptidyl-prolyl cis-trans isomerase activity [GO:0003755]		PF00639;
TRINITY_DN5671_c0_g1_i69	tr|A0A7C9DPZ5|A0A7C9DPZ5_OPUST	97.5	1.3e-59	239.6	A0A7C9DPZ5	TFIIB-type domain-containing protein (Fragment)		Opuntia streptacantha (Prickly pear cactus) (Opuntia cardona)	120	metal ion binding [GO:0046872]; transcription preinitiation complex assembly [GO:0070897]	GO:0046872; GO:0070897	transcription preinitiation complex assembly [GO:0070897]	metal ion binding [GO:0046872]		PF08271;
TRINITY_DN1542_c0_g1_i6	tr|A0A7C9DLL2|A0A7C9DLL2_OPUST	97.5	0	1149.8	A0A7C9DLL2	NADH-ubiquinone oxidoreductase chain 5 (EC 7.1.1.2)		Opuntia streptacantha (Prickly pear cactus) (Opuntia cardona)	670	integral component of membrane [GO:0016021]; mitochondrial inner membrane [GO:0005743]; plastid [GO:0009536]; thylakoid [GO:0009579]; NADH dehydrogenase (ubiquinone) activity [GO:0008137]; ATP synthesis coupled electron transport [GO:0042773]	GO:0005743; GO:0008137; GO:0009536; GO:0009579; GO:0016021; GO:0042773	ATP synthesis coupled electron transport [GO:0042773]	NADH dehydrogenase (ubiquinone) activity [GO:0008137]	integral component of membrane [GO:0016021]; mitochondrial inner membrane [GO:0005743]; plastid [GO:0009536]; thylakoid [GO:0009579]	PF06455;PF00361;PF00662;
TRINITY_DN38161_c0_g1_i15	tr|A0A7C9CZC4|A0A7C9CZC4_OPUST	97.5	9.4e-13	84.7	A0A7C9CZC4	PSII_BNR domain-containing protein		Opuntia streptacantha (Prickly pear cactus) (Opuntia cardona)	415						PF14870;
TRINITY_DN25736_c0_g2_i3	tr|A0A7C9CFE9|A0A7C9CFE9_OPUST	97.5	3.4e-101	379	A0A7C9CFE9	Proteasome subunit alpha type		Opuntia streptacantha (Prickly pear cactus) (Opuntia cardona)	249	cytoplasm [GO:0005737]; nucleus [GO:0005634]; proteasome core complex, alpha-subunit complex [GO:0019773]; ubiquitin-dependent protein catabolic process [GO:0006511]	GO:0005634; GO:0005737; GO:0006511; GO:0019773	ubiquitin-dependent protein catabolic process [GO:0006511]		cytoplasm [GO:0005737]; nucleus [GO:0005634]; proteasome core complex, alpha-subunit complex [GO:0019773]	PF00227;PF10584;
TRINITY_DN1277_c0_g1_i10	tr|A0A7C8YLV8|A0A7C8YLV8_OPUST	97.5	6.1e-181	644.8	A0A7C8YLV8	Protein kinase domain-containing protein		Opuntia streptacantha (Prickly pear cactus) (Opuntia cardona)	683	ATP binding [GO:0005524]; protein kinase activity [GO:0004672]	GO:0004672; GO:0005524		ATP binding [GO:0005524]; protein kinase activity [GO:0004672]		PF00069;
TRINITY_DN5505_c0_g1_i24	tr|A0A7C8YF93|A0A7C8YF93_OPUST	97.5	3.1e-33	152.5	A0A7C8YF93	Histone H2A		Opuntia streptacantha (Prickly pear cactus) (Opuntia cardona)	151	nucleosome [GO:0000786]; nucleus [GO:0005634]; DNA binding [GO:0003677]; protein heterodimerization activity [GO:0046982]	GO:0000786; GO:0003677; GO:0005634; GO:0046982		DNA binding [GO:0003677]; protein heterodimerization activity [GO:0046982]	nucleosome [GO:0000786]; nucleus [GO:0005634]	PF00125;PF16211;
TRINITY_DN937_c0_g1_i19	tr|A0A5C7IS78|A0A5C7IS78_9ROSI	97.5	1.6e-80	311.2	A0A5C7IS78	Imidazoleglycerol-phosphate dehydratase (EC 4.2.1.19)	EZV62_000634	Acer yangbiense	265	imidazoleglycerol-phosphate dehydratase activity [GO:0004424]; histidine biosynthetic process [GO:0000105]	GO:0000105; GO:0004424	histidine biosynthetic process [GO:0000105]	imidazoleglycerol-phosphate dehydratase activity [GO:0004424]		PF00475;
TRINITY_DN763_c0_g1_i11	tr|A0A5B7B1T9|A0A5B7B1T9_DAVIN	97.5	4.8e-13	84.3	A0A5B7B1T9	Putative glucomannan 4-beta-mannosyltransferase 2 (EC 2.4.1.32)	Din_031499	Davidia involucrata (Dove tree)	402	integral component of membrane [GO:0016021]; glucomannan 4-beta-mannosyltransferase activity [GO:0047259]	GO:0016021; GO:0047259		glucomannan 4-beta-mannosyltransferase activity [GO:0047259]	integral component of membrane [GO:0016021]	PF13632;
TRINITY_DN22346_c0_g1_i68	tr|A0A4P8PJ78|A0A4P8PJ78_SESPO	97.5	2.9e-200	708	A0A4P8PJ78	Non-specific serine/threonine protein kinase (EC 2.7.11.1)	CIPK8	Sesuvium portulacastrum (Shoreline sea purslane) (Portulaca portulacastrum)	447	ATP binding [GO:0005524]; protein serine kinase activity [GO:0106310]; protein threonine kinase activity [GO:0106311]; signal transduction [GO:0007165]	GO:0005524; GO:0007165; GO:0106310; GO:0106311	signal transduction [GO:0007165]	ATP binding [GO:0005524]; protein serine kinase activity [GO:0106310]; protein threonine kinase activity [GO:0106311]		PF03822;PF00069;
TRINITY_DN27543_c0_g1_i1	tr|A0A4D8Y8D7|A0A4D8Y8D7_SALSN	97.5	6.6e-14	86.7	A0A4D8Y8D7	Uncharacterized protein ycf68	Saspl_047302	Salvia splendens (Scarlet sage)	323
TRINITY_DN31634_c0_g1_i5	tr|A0A498J279|A0A498J279_MALDO	97.5	3.1e-85	325.1	A0A498J279	Uncharacterized protein	DVH24_034431	Malus domestica (Apple) (Pyrus malus)	942	microtubule [GO:0005874]; GTP binding [GO:0005525]; GTPase activity [GO:0003924]; structural constituent of cytoskeleton [GO:0005200]; microtubule-based process [GO:0007017]	GO:0003924; GO:0005200; GO:0005525; GO:0005874; GO:0007017	microtubule-based process [GO:0007017]	GTPase activity [GO:0003924]; GTP binding [GO:0005525]; structural constituent of cytoskeleton [GO:0005200]	microtubule [GO:0005874]	PF00091;PF03953;
TRINITY_DN60933_c2_g1_i1	tr|A0A411L0Z3|A0A411L0Z3_SESPO	97.5	2.1e-72	281.6	A0A411L0Z3	Uncharacterized protein	ycf1	Sesuvium portulacastrum (Shoreline sea purslane) (Portulaca portulacastrum)	1866	integral component of membrane [GO:0016021]; plastid [GO:0009536]	GO:0009536; GO:0016021			integral component of membrane [GO:0016021]; plastid [GO:0009536]	PF05758;
TRINITY_DN42878_c0_g1_i1	tr|A0A2U1PDP6|A0A2U1PDP6_ARTAN	97.5	4.6e-39	170.2	A0A2U1PDP6	U4/U6.U5 tri-snRNP-associated protein 2	CTI12_AA158510	Artemisia annua (Sweet wormwood)	543	spliceosomal complex [GO:0005681]; cysteine-type peptidase activity [GO:0008234]; thiol-dependent ubiquitin-specific protease activity [GO:0004843]; zinc ion binding [GO:0008270]; protein deubiquitination [GO:0016579]; spliceosomal complex assembly [GO:0000245]	GO:0000245; GO:0004843; GO:0005681; GO:0008234; GO:0008270; GO:0016579	protein deubiquitination [GO:0016579]; spliceosomal complex assembly [GO:0000245]	cysteine-type peptidase activity [GO:0008234]; thiol-dependent ubiquitin-specific protease activity [GO:0004843]; zinc ion binding [GO:0008270]	spliceosomal complex [GO:0005681]	PF00443;PF02148;
TRINITY_DN45208_c0_g1_i4	tr|A0A2P2L0L5|A0A2P2L0L5_RHIMU	97.5	2.7e-12	84	A0A2P2L0L5	ATP citrate synthase (EC 2.3.3.8)		Rhizophora mucronata (Asiatic mangrove)	181	ATP citrate synthase activity [GO:0003878]	GO:0003878		ATP citrate synthase activity [GO:0003878]		PF16114;
TRINITY_DN7112_c0_g1_i11	tr|A0A2I7ZAS5|A0A2I7ZAS5_SESPO	97.5	2.3e-34	158.3	A0A2I7ZAS5	RAB GTPase-like protein		Sesuvium portulacastrum (Shoreline sea purslane) (Portulaca portulacastrum)	205	GTP binding [GO:0005525]; GTPase activity [GO:0003924]	GO:0003924; GO:0005525		GTPase activity [GO:0003924]; GTP binding [GO:0005525]		PF00071;
TRINITY_DN721_c0_g3_i24	tr|A0A2I7ZAP4|A0A2I7ZAP4_SESPO	97.5	2.7e-154	556.6	A0A2I7ZAP4	Protein kinase protein		Sesuvium portulacastrum (Shoreline sea purslane) (Portulaca portulacastrum)	344	kinase activity [GO:0016301]	GO:0016301		kinase activity [GO:0016301]
TRINITY_DN4596_c0_g2_i1	tr|A0A2H4V674|A0A2H4V674_CAMAC	97.5	2.4e-57	231.9	A0A2H4V674	ABA transporter	ABAT	Camptotheca acuminata (Happy tree)	1458	integral component of membrane [GO:0016021]; ATP binding [GO:0005524]; ATPase-coupled transmembrane transporter activity [GO:0042626]	GO:0005524; GO:0016021; GO:0042626		ATPase-coupled transmembrane transporter activity [GO:0042626]; ATP binding [GO:0005524]	integral component of membrane [GO:0016021]	PF01061;PF19055;PF00005;PF14510;PF08370;
TRINITY_DN3240_c0_g1_i6	tr|A0A221LB48|A0A221LB48_SESPO	97.5	3e-219	771.2	A0A221LB48	Cation efflux family protein		Sesuvium portulacastrum (Shoreline sea purslane) (Portulaca portulacastrum)	398	integral component of membrane [GO:0016021]; cation transmembrane transporter activity [GO:0008324]	GO:0008324; GO:0016021		cation transmembrane transporter activity [GO:0008324]	integral component of membrane [GO:0016021]	PF01545;PF16916;
TRINITY_DN2174_c0_g1_i3	tr|A0A221LB27|A0A221LB27_SESPO	97.5	2.3e-77	299.7	A0A221LB27	Potassium transporter		Sesuvium portulacastrum (Shoreline sea purslane) (Portulaca portulacastrum)	777	integral component of membrane [GO:0016021]; plasma membrane [GO:0005886]; potassium ion transmembrane transporter activity [GO:0015079]	GO:0005886; GO:0015079; GO:0016021		potassium ion transmembrane transporter activity [GO:0015079]	integral component of membrane [GO:0016021]; plasma membrane [GO:0005886]	PF02705;
TRINITY_DN5511_c1_g1_i1	tr|A0A200Q534|A0A200Q534_9MAGN	97.5	3.3e-13	84.3	A0A200Q534	Protein-serine/threonine phosphatase (EC 3.1.3.16)	BVC80_441g285	Macleaya cordata	193	nucleus [GO:0005634]; protein serine phosphatase activity [GO:0106306]; protein threonine phosphatase activity [GO:0106307]; mRNA processing [GO:0006397]	GO:0005634; GO:0006397; GO:0106306; GO:0106307	mRNA processing [GO:0006397]	protein serine phosphatase activity [GO:0106306]; protein threonine phosphatase activity [GO:0106307]	nucleus [GO:0005634]	PF04722;
TRINITY_DN8531_c0_g1_i1	tr|A0A1L5JKC4|A0A1L5JKC4_SESPO	97.5	9.7e-288	1000.3	A0A1L5JKC4	Helicase		Sesuvium portulacastrum (Shoreline sea purslane) (Portulaca portulacastrum)	1430	ATP binding [GO:0005524]; nucleic acid binding [GO:0003676]; RNA helicase activity [GO:0003724]	GO:0003676; GO:0003724; GO:0005524		ATP binding [GO:0005524]; nucleic acid binding [GO:0003676]; RNA helicase activity [GO:0003724]		PF00270;PF04408;PF00271;PF07717;
TRINITY_DN6415_c1_g2_i1	tr|A0A1L5JKB1|A0A1L5JKB1_SESPO	97.5	4.2e-196	694.1	A0A1L5JKB1	Ubiquitin carboxyl-terminal hydrolase (EC 3.4.19.12)		Sesuvium portulacastrum (Shoreline sea purslane) (Portulaca portulacastrum)	911	cysteine-type peptidase activity [GO:0008234]; thiol-dependent ubiquitin-specific protease activity [GO:0004843]; protein deubiquitination [GO:0016579]; ubiquitin-dependent protein catabolic process [GO:0006511]	GO:0004843; GO:0006511; GO:0008234; GO:0016579	protein deubiquitination [GO:0016579]; ubiquitin-dependent protein catabolic process [GO:0006511]	cysteine-type peptidase activity [GO:0008234]; thiol-dependent ubiquitin-specific protease activity [GO:0004843]		PF06337;PF00443;
TRINITY_DN2227_c0_g1_i11	tr|A0A0Y0SR16|A0A0Y0SR16_MESCR	97.5	3.1e-84	323.2	A0A0Y0SR16	Ribosome biogenesis protein NSA2 homolog		Mesembryanthemum crystallinum (Common ice plant) (Cryophytum crystallinum)	260	nucleolus [GO:0005730]; rRNA processing [GO:0006364]	GO:0005730; GO:0006364	rRNA processing [GO:0006364]		nucleolus [GO:0005730]	PF01201;
TRINITY_DN3382_c1_g1_i66	tr|A0A0K9RU32|A0A0K9RU32_SPIOL	97.5	3.6e-80	308.9	A0A0K9RU32	WD_REPEATS_REGION domain-containing protein	SOVF_028780	Spinacia oleracea (Spinach)	745	mRNA cleavage and polyadenylation specificity factor complex [GO:0005847]; mRNA polyadenylation [GO:0006378]	GO:0005847; GO:0006378	mRNA polyadenylation [GO:0006378]		mRNA cleavage and polyadenylation specificity factor complex [GO:0005847]	PF00400;
TRINITY_DN1220_c1_g1_i2	tr|A0A0K9RH05|A0A0K9RH05_SPIOL	97.5	2.1e-86	330.9	A0A0K9RH05	Ubiquitinyl hydrolase 1 (EC 3.4.19.12)	SOVF_067780	Spinacia oleracea (Spinach)	1115	cysteine-type peptidase activity [GO:0008234]; double-stranded DNA binding [GO:0003690]; thiol-dependent ubiquitin-specific protease activity [GO:0004843]; DNA topological change [GO:0006265]; protein deubiquitination [GO:0016579]; ubiquitin-dependent protein catabolic process [GO:0006511]	GO:0003690; GO:0004843; GO:0006265; GO:0006511; GO:0008234; GO:0016579	DNA topological change [GO:0006265]; protein deubiquitination [GO:0016579]; ubiquitin-dependent protein catabolic process [GO:0006511]	cysteine-type peptidase activity [GO:0008234]; double-stranded DNA binding [GO:0003690]; thiol-dependent ubiquitin-specific protease activity [GO:0004843]		PF00917;PF00443;PF14533;PF12436;
TRINITY_DN15498_c0_g1_i3	tr|A0A0K9R7U0|A0A0K9R7U0_SPIOL	97.5	2.6e-36	162.5	A0A0K9R7U0	Deoxyuridine 5'-triphosphate nucleotidohydrolase (dUTPase) (EC 3.6.1.23) (dUTP pyrophosphatase)	SOVF_097200	Spinacia oleracea (Spinach)	167	dUTP diphosphatase activity [GO:0004170]; magnesium ion binding [GO:0000287]; dUMP biosynthetic process [GO:0006226]; dUTP catabolic process [GO:0046081]	GO:0000287; GO:0004170; GO:0006226; GO:0046081	dUMP biosynthetic process [GO:0006226]; dUTP catabolic process [GO:0046081]	dUTP diphosphatase activity [GO:0004170]; magnesium ion binding [GO:0000287]		PF00692;
TRINITY_DN15498_c0_g1_i7	tr|A0A0K9R7U0|A0A0K9R7U0_SPIOL	97.5	3e-36	162.5	A0A0K9R7U0	Deoxyuridine 5'-triphosphate nucleotidohydrolase (dUTPase) (EC 3.6.1.23) (dUTP pyrophosphatase)	SOVF_097200	Spinacia oleracea (Spinach)	167	dUTP diphosphatase activity [GO:0004170]; magnesium ion binding [GO:0000287]; dUMP biosynthetic process [GO:0006226]; dUTP catabolic process [GO:0046081]	GO:0000287; GO:0004170; GO:0006226; GO:0046081	dUMP biosynthetic process [GO:0006226]; dUTP catabolic process [GO:0046081]	dUTP diphosphatase activity [GO:0004170]; magnesium ion binding [GO:0000287]		PF00692;
TRINITY_DN9738_c0_g2_i3	tr|A0A0K9QP37|A0A0K9QP37_SPIOL	97.5	2.6e-260	907.9	A0A0K9QP37	Plug_translocon domain-containing protein	SOVF_157340	Spinacia oleracea (Spinach)	475	chloroplast thylakoid membrane [GO:0009535]; integral component of membrane [GO:0016021]; Sec61 translocon complex [GO:0005784]; protein transmembrane transporter activity [GO:0008320]; ribosome binding [GO:0043022]; signal sequence binding [GO:0005048]; posttranslational protein targeting to membrane, translocation [GO:0031204]; SRP-dependent cotranslational protein targeting to membrane, transl…	GO:0005048; GO:0005784; GO:0006616; GO:0008320; GO:0009535; GO:0016021; GO:0031204; GO:0043022	posttranslational protein targeting to membrane, translocation [GO:0031204]; SRP-dependent cotranslational protein targeting to membrane, translocation [GO:0006616]	protein transmembrane transporter activity [GO:0008320]; ribosome binding [GO:0043022]; signal sequence binding [GO:0005048]	chloroplast thylakoid membrane [GO:0009535]; integral component of membrane [GO:0016021]; Sec61 translocon complex [GO:0005784]	PF10559;PF00344;
TRINITY_DN975_c0_g1_i21	tr|A0A0J8BFN9|A0A0J8BFN9_BETVU	97.5	2.6e-85	326.6	A0A0J8BFN9	Uncharacterized protein	BVRB_1g020700	Beta vulgaris subsp. vulgaris	196	GTP binding [GO:0005525]; GTPase activity [GO:0003924]; small GTPase mediated signal transduction [GO:0007264]	GO:0003924; GO:0005525; GO:0007264	small GTPase mediated signal transduction [GO:0007264]	GTPase activity [GO:0003924]; GTP binding [GO:0005525]		PF00071;
TRINITY_DN9661_c1_g2_i2	tr|A0A0D2SGW7|A0A0D2SGW7_GOSRA	97.5	0	1262.7	A0A0D2SGW7	Uncharacterized protein	B456_009G415000	Gossypium raimondii (New World cotton)	805	ATP binding [GO:0005524]; ATPase activity [GO:0016887]; protein transport [GO:0015031]	GO:0005524; GO:0015031; GO:0016887	protein transport [GO:0015031]	ATPase activity [GO:0016887]; ATP binding [GO:0005524]		PF00004;PF17862;PF02933;PF02359;
TRINITY_DN3676_c0_g1_i18	tr|V7CFX1|V7CFX1_PHAVU	97.4	1.7e-10	77	V7CFX1	Uncharacterized protein	PHAVU_003G232900g	Phaseolus vulgaris (Kidney bean) (French bean)	250						PF13911;
TRINITY_DN4615_c1_g2_i1	tr|T1RU75|T1RU75_SILVU	97.4	2.9e-33	152.5	T1RU75	Vesicle-fusing ATPase (EC 3.6.4.6)	NSF	Silene vulgaris (Bladder campion) (Silene cucubalus)	842	cytoplasm [GO:0005737]; ATP binding [GO:0005524]; ATPase activity [GO:0016887]; metal ion binding [GO:0046872]; protein transport [GO:0015031]; SNARE complex disassembly [GO:0035494]	GO:0005524; GO:0005737; GO:0015031; GO:0016887; GO:0035494; GO:0046872	protein transport [GO:0015031]; SNARE complex disassembly [GO:0035494]	ATPase activity [GO:0016887]; ATP binding [GO:0005524]; metal ion binding [GO:0046872]	cytoplasm [GO:0005737]	PF00004;PF17862;
TRINITY_DN1652_c1_g2_i5	tr|Q8L5G7|Q8L5G7_MIRJA	97.4	3.4e-36	162.2	Q8L5G7	Auxin-responsive protein (Fragment)		Mirabilis jalapa (Garden four-o'clock)	194	nucleus [GO:0005634]; auxin-activated signaling pathway [GO:0009734]; regulation of transcription, DNA-templated [GO:0006355]	GO:0005634; GO:0006355; GO:0009734	auxin-activated signaling pathway [GO:0009734]; regulation of transcription, DNA-templated [GO:0006355]		nucleus [GO:0005634]	PF02309;
TRINITY_DN12325_c0_g1_i5	tr|Q195H4|Q195H4_SESPO	97.4	0	1166.4	Q195H4	Phosphoenolpyruvate carboxylase (EC 4.1.1.31)	PEPC	Sesuvium portulacastrum (Shoreline sea purslane) (Portulaca portulacastrum)	966	cytoplasm [GO:0005737]; phosphoenolpyruvate carboxylase activity [GO:0008964]; carbon fixation [GO:0015977]; tricarboxylic acid cycle [GO:0006099]	GO:0005737; GO:0006099; GO:0008964; GO:0015977	carbon fixation [GO:0015977]; tricarboxylic acid cycle [GO:0006099]	phosphoenolpyruvate carboxylase activity [GO:0008964]	cytoplasm [GO:0005737]	PF00311;
TRINITY_DN736_c0_g1_i11	tr|A0A7C9ENV6|A0A7C9ENV6_OPUST	97.4	2.5e-86	330.1	A0A7C9ENV6	PH domain-containing protein		Opuntia streptacantha (Prickly pear cactus) (Opuntia cardona)	827	lipid binding [GO:0008289]; lipid transport [GO:0006869]	GO:0006869; GO:0008289	lipid transport [GO:0006869]	lipid binding [GO:0008289]		PF01237;
TRINITY_DN21569_c0_g1_i3	tr|A0A7C9DTQ8|A0A7C9DTQ8_OPUST	97.4	4.9e-37	164.9	A0A7C9DTQ8	Usp domain-containing protein		Opuntia streptacantha (Prickly pear cactus) (Opuntia cardona)	173						PF00582;
TRINITY_DN378_c3_g1_i2	tr|A0A7C9CNK4|A0A7C9CNK4_OPUST	97.4	1.4e-78	303.1	A0A7C9CNK4	N-acetyltransferase domain-containing protein		Opuntia streptacantha (Prickly pear cactus) (Opuntia cardona)	184	N-acetyltransferase activity [GO:0008080]	GO:0008080		N-acetyltransferase activity [GO:0008080]		PF00583;
TRINITY_DN143_c0_g1_i5	tr|A0A7C8ZXQ3|A0A7C8ZXQ3_OPUST	97.4	1.9e-37	167.9	A0A7C8ZXQ3	E2 ubiquitin-conjugating enzyme (EC 2.3.2.23)		Opuntia streptacantha (Prickly pear cactus) (Opuntia cardona)	201	ATP binding [GO:0005524]; transferase activity, transferring acyl groups [GO:0016746]; ubiquitin conjugating enzyme activity [GO:0061631]	GO:0005524; GO:0016746; GO:0061631		ATP binding [GO:0005524]; transferase activity, transferring acyl groups [GO:0016746]; ubiquitin conjugating enzyme activity [GO:0061631]		PF00179;
TRINITY_DN143_c0_g1_i6	tr|A0A7C8ZXQ3|A0A7C8ZXQ3_OPUST	97.4	2e-37	167.9	A0A7C8ZXQ3	E2 ubiquitin-conjugating enzyme (EC 2.3.2.23)		Opuntia streptacantha (Prickly pear cactus) (Opuntia cardona)	201	ATP binding [GO:0005524]; transferase activity, transferring acyl groups [GO:0016746]; ubiquitin conjugating enzyme activity [GO:0061631]	GO:0005524; GO:0016746; GO:0061631		ATP binding [GO:0005524]; transferase activity, transferring acyl groups [GO:0016746]; ubiquitin conjugating enzyme activity [GO:0061631]		PF00179;
TRINITY_DN8538_c0_g1_i70	tr|A0A7C8ZAB8|A0A7C8ZAB8_OPUST	97.4	9.2e-242	846.7	A0A7C8ZAB8	Non-specific serine/threonine protein kinase (EC 2.7.11.1)		Opuntia streptacantha (Prickly pear cactus) (Opuntia cardona)	422	ATP binding [GO:0005524]; protein serine kinase activity [GO:0106310]; protein threonine kinase activity [GO:0106311]	GO:0005524; GO:0106310; GO:0106311		ATP binding [GO:0005524]; protein serine kinase activity [GO:0106310]; protein threonine kinase activity [GO:0106311]		PF00069;
TRINITY_DN1891_c0_g1_i114	tr|A0A7C8YQZ3|A0A7C8YQZ3_OPUST	97.4	3.2e-101	381.3	A0A7C8YQZ3	Glutamate dehydrogenase (NADP(+)) (EC 1.4.1.4)		Opuntia streptacantha (Prickly pear cactus) (Opuntia cardona)	635	glutamate dehydrogenase (NADP+) activity [GO:0004354]; cellular amino acid metabolic process [GO:0006520]	GO:0004354; GO:0006520	cellular amino acid metabolic process [GO:0006520]	glutamate dehydrogenase (NADP+) activity [GO:0004354]		PF00208;PF02812;
TRINITY_DN1891_c0_g1_i122	tr|A0A7C8YQZ3|A0A7C8YQZ3_OPUST	97.4	3.1e-101	381.3	A0A7C8YQZ3	Glutamate dehydrogenase (NADP(+)) (EC 1.4.1.4)		Opuntia streptacantha (Prickly pear cactus) (Opuntia cardona)	635	glutamate dehydrogenase (NADP+) activity [GO:0004354]; cellular amino acid metabolic process [GO:0006520]	GO:0004354; GO:0006520	cellular amino acid metabolic process [GO:0006520]	glutamate dehydrogenase (NADP+) activity [GO:0004354]		PF00208;PF02812;
TRINITY_DN7716_c0_g1_i19	tr|A0A7C8YPV6|A0A7C8YPV6_OPUST	97.4	1.5e-10	78.2	A0A7C8YPV6	EF1_GNE domain-containing protein (Fragment)		Opuntia streptacantha (Prickly pear cactus) (Opuntia cardona)	110	eukaryotic translation elongation factor 1 complex [GO:0005853]; translation elongation factor activity [GO:0003746]	GO:0003746; GO:0005853		translation elongation factor activity [GO:0003746]	eukaryotic translation elongation factor 1 complex [GO:0005853]	PF00736;
TRINITY_DN7635_c0_g1_i5	tr|A0A7C8YKH0|A0A7C8YKH0_OPUST	97.4	6.5e-57	231.9	A0A7C8YKH0	Proteasome subunit alpha type		Opuntia streptacantha (Prickly pear cactus) (Opuntia cardona)	246	cytoplasm [GO:0005737]; nucleus [GO:0005634]; proteasome core complex, alpha-subunit complex [GO:0019773]; ubiquitin-dependent protein catabolic process [GO:0006511]	GO:0005634; GO:0005737; GO:0006511; GO:0019773	ubiquitin-dependent protein catabolic process [GO:0006511]		cytoplasm [GO:0005737]; nucleus [GO:0005634]; proteasome core complex, alpha-subunit complex [GO:0019773]	PF00227;PF10584;
TRINITY_DN8179_c0_g2_i3	tr|A0A6A2ZSP5|A0A6A2ZSP5_HIBSY	97.4	8.8e-11	79.7	A0A6A2ZSP5	ATP synthase subunit O	F3Y22_tig00110775pilonHSYRG00032	Hibiscus syriacus (Rose of Sharon)	247	membrane [GO:0016020]; proton-transporting ATP synthase activity, rotational mechanism [GO:0046933]	GO:0016020; GO:0046933		proton-transporting ATP synthase activity, rotational mechanism [GO:0046933]	membrane [GO:0016020]	PF00213;
TRINITY_DN5003_c0_g1_i9	tr|A0A6A1VJ49|A0A6A1VJ49_9ROSI	97.4	1.2e-32	149.8	A0A6A1VJ49	Trafficking protein particle complex subunit 5	CJ030_MR5G000959	Morella rubra	151	endoplasmic reticulum [GO:0005783]; Golgi apparatus [GO:0005794]; TRAPP complex [GO:0030008]; Golgi vesicle transport [GO:0048193]	GO:0005783; GO:0005794; GO:0030008; GO:0048193	Golgi vesicle transport [GO:0048193]		endoplasmic reticulum [GO:0005783]; Golgi apparatus [GO:0005794]; TRAPP complex [GO:0030008]	PF04051;
TRINITY_DN126070_c0_g1_i1	tr|A0A5N6R4K5|A0A5N6R4K5_9ROSI	97.4	2e-13	85.1	A0A5N6R4K5	Asparagine--tRNA ligase (EC 6.1.1.22)	FH972_012720	Carpinus fangiana	586	asparagine-tRNA ligase activity [GO:0004816]; ATP binding [GO:0005524]; DNA binding [GO:0003677]; asparaginyl-tRNA aminoacylation [GO:0006421]	GO:0003677; GO:0004816; GO:0005524; GO:0006421	asparaginyl-tRNA aminoacylation [GO:0006421]	asparagine-tRNA ligase activity [GO:0004816]; ATP binding [GO:0005524]; DNA binding [GO:0003677]		PF00152;
TRINITY_DN8872_c0_g1_i13	tr|A0A5D2M1X1|A0A5D2M1X1_GOSTO	97.4	9e-14	88.2	A0A5D2M1X1	Uncharacterized protein	ES332_D02G258000v1	Gossypium tomentosum (Hawaiian cotton) (Gossypium sandvicense)	78						PF04419;PF12907;
TRINITY_DN218_c0_g1_i11	tr|A0A2Z1Z8G2|A0A2Z1Z8G2_OXYRB	97.4	4.2e-150	540.8	A0A2Z1Z8G2	Chlorophyll a-b binding protein, chloroplastic	CAB1	Oxybasis rubra (Red goosefoot) (Chenopodium rubrum)	267	chloroplast thylakoid membrane [GO:0009535]; photosystem I [GO:0009522]; photosystem II [GO:0009523]; chlorophyll binding [GO:0016168]; photosynthesis, light harvesting [GO:0009765]; protein-chromophore linkage [GO:0018298]	GO:0009522; GO:0009523; GO:0009535; GO:0009765; GO:0016168; GO:0018298	photosynthesis, light harvesting [GO:0009765]; protein-chromophore linkage [GO:0018298]	chlorophyll binding [GO:0016168]	chloroplast thylakoid membrane [GO:0009535]; photosystem I [GO:0009522]; photosystem II [GO:0009523]	PF00504;
TRINITY_DN5325_c0_g1_i4	tr|A0A2U1QAH1|A0A2U1QAH1_ARTAN	97.4	1.5e-79	307	A0A2U1QAH1	Ubiquitin-conjugating enzyme E2 36	CTI12_AA054360	Artemisia annua (Sweet wormwood)	154	ATP binding [GO:0005524]; transferase activity [GO:0016740]	GO:0005524; GO:0016740		ATP binding [GO:0005524]; transferase activity [GO:0016740]		PF00179;
TRINITY_DN2429_c0_g2_i1	tr|A0A2I7ZAS6|A0A2I7ZAS6_SESPO	97.4	4.9e-293	1016.9	A0A2I7ZAS6	DEA(D/H)-box RNA helicase family protein		Sesuvium portulacastrum (Shoreline sea purslane) (Portulaca portulacastrum)	548	ATP binding [GO:0005524]; helicase activity [GO:0004386]; nucleic acid binding [GO:0003676]	GO:0003676; GO:0004386; GO:0005524		ATP binding [GO:0005524]; helicase activity [GO:0004386]; nucleic acid binding [GO:0003676]		PF00270;PF00271;
TRINITY_DN2236_c0_g1_i4	tr|A0A2I7ZAP0|A0A2I7ZAP0_SESPO	97.4	1.3e-255	893.3	A0A2I7ZAP0	WWE protein		Sesuvium portulacastrum (Shoreline sea purslane) (Portulaca portulacastrum)	598	NAD+ ADP-ribosyltransferase activity [GO:0003950]	GO:0003950		NAD+ ADP-ribosyltransferase activity [GO:0003950]		PF12174;
TRINITY_DN7861_c0_g1_i14	tr|A0A2I7ZAN9|A0A2I7ZAN9_SESPO	97.4	1.5e-118	437.6	A0A2I7ZAN9	Calcium-dependent protein kinase 1		Sesuvium portulacastrum (Shoreline sea purslane) (Portulaca portulacastrum)	542	ATP binding [GO:0005524]; calcium ion binding [GO:0005509]; protein kinase activity [GO:0004672]	GO:0004672; GO:0005509; GO:0005524		ATP binding [GO:0005524]; calcium ion binding [GO:0005509]; protein kinase activity [GO:0004672]		PF13499;PF00069;
TRINITY_DN176_c0_g1_i33	tr|A0A221LB47|A0A221LB47_SESPO	97.4	1.4e-190	677.6	A0A221LB47	Potassium transporter		Sesuvium portulacastrum (Shoreline sea purslane) (Portulaca portulacastrum)	777	integral component of membrane [GO:0016021]; plasma membrane [GO:0005886]; potassium ion transmembrane transporter activity [GO:0015079]	GO:0005886; GO:0015079; GO:0016021		potassium ion transmembrane transporter activity [GO:0015079]	integral component of membrane [GO:0016021]; plasma membrane [GO:0005886]	PF02705;
TRINITY_DN27449_c0_g1_i12	tr|A0A1R3HRY1|A0A1R3HRY1_9ROSI	97.4	2.3e-103	387.1	A0A1R3HRY1	Peptidase C19, ubiquitin carboxyl-terminal hydrolase 2	COLO4_27253	Corchorus olitorius	369	cysteine-type peptidase activity [GO:0008234]; thiol-dependent ubiquitin-specific protease activity [GO:0004843]; protein deubiquitination [GO:0016579]; ubiquitin-dependent protein catabolic process [GO:0006511]	GO:0004843; GO:0006511; GO:0008234; GO:0016579	protein deubiquitination [GO:0016579]; ubiquitin-dependent protein catabolic process [GO:0006511]	cysteine-type peptidase activity [GO:0008234]; thiol-dependent ubiquitin-specific protease activity [GO:0004843]		PF00443;
TRINITY_DN1905_c1_g1_i5	tr|A0A1R3GPP1|A0A1R3GPP1_COCAP	97.4	4.6e-77	298.5	A0A1R3GPP1	Ribosomal protein S15	CCACVL1_24496	Corchorus capsularis (Jute)	1125	ribosome [GO:0005840]; phosphatidylinositol binding [GO:0035091]; structural constituent of ribosome [GO:0003735]; translation [GO:0006412]	GO:0003735; GO:0005840; GO:0006412; GO:0035091	translation [GO:0006412]	phosphatidylinositol binding [GO:0035091]; structural constituent of ribosome [GO:0003735]	ribosome [GO:0005840]	PF00787;PF08069;PF00312;PF13901;
TRINITY_DN1905_c1_g1_i6	tr|A0A1R3GPP1|A0A1R3GPP1_COCAP	97.4	5.2e-77	298.5	A0A1R3GPP1	Ribosomal protein S15	CCACVL1_24496	Corchorus capsularis (Jute)	1125	ribosome [GO:0005840]; phosphatidylinositol binding [GO:0035091]; structural constituent of ribosome [GO:0003735]; translation [GO:0006412]	GO:0003735; GO:0005840; GO:0006412; GO:0035091	translation [GO:0006412]	phosphatidylinositol binding [GO:0035091]; structural constituent of ribosome [GO:0003735]	ribosome [GO:0005840]	PF00787;PF08069;PF00312;PF13901;
TRINITY_DN263_c0_g2_i1	tr|A0A1L5JKC6|A0A1L5JKC6_SESPO	97.4	1.4e-33	152.9	A0A1L5JKC6	Ring-finger protein		Sesuvium portulacastrum (Shoreline sea purslane) (Portulaca portulacastrum)	665	fatty-acyl-CoA binding [GO:0000062]; lipid binding [GO:0008289]	GO:0000062; GO:0008289		fatty-acyl-CoA binding [GO:0000062]; lipid binding [GO:0008289]		PF00887;PF01344;
TRINITY_DN8531_c0_g1_i18	tr|A0A1L5JKC4|A0A1L5JKC4_SESPO	97.4	0	1683.7	A0A1L5JKC4	Helicase		Sesuvium portulacastrum (Shoreline sea purslane) (Portulaca portulacastrum)	1430	ATP binding [GO:0005524]; nucleic acid binding [GO:0003676]; RNA helicase activity [GO:0003724]	GO:0003676; GO:0003724; GO:0005524		ATP binding [GO:0005524]; nucleic acid binding [GO:0003676]; RNA helicase activity [GO:0003724]		PF00270;PF04408;PF00271;PF07717;
TRINITY_DN6415_c1_g2_i4	tr|A0A1L5JKB1|A0A1L5JKB1_SESPO	97.4	2.7e-99	372.5	A0A1L5JKB1	Ubiquitin carboxyl-terminal hydrolase (EC 3.4.19.12)		Sesuvium portulacastrum (Shoreline sea purslane) (Portulaca portulacastrum)	911	cysteine-type peptidase activity [GO:0008234]; thiol-dependent ubiquitin-specific protease activity [GO:0004843]; protein deubiquitination [GO:0016579]; ubiquitin-dependent protein catabolic process [GO:0006511]	GO:0004843; GO:0006511; GO:0008234; GO:0016579	protein deubiquitination [GO:0016579]; ubiquitin-dependent protein catabolic process [GO:0006511]	cysteine-type peptidase activity [GO:0008234]; thiol-dependent ubiquitin-specific protease activity [GO:0004843]		PF06337;PF00443;
TRINITY_DN13590_c0_g2_i7	tr|A0A0K9S053|A0A0K9S053_SPIOL	97.4	5.5e-79	305.1	A0A0K9S053	Uncharacterized protein	SOVF_009250	Spinacia oleracea (Spinach)	865	signal transduction [GO:0007165]	GO:0007165	signal transduction [GO:0007165]			PF14389;PF00169;PF00620;
TRINITY_DN39899_c1_g1_i1	tr|A0A0K9RZZ6|A0A0K9RZZ6_SPIOL	97.4	6e-12	81.3	A0A0K9RZZ6	Uncharacterized protein	SOVF_010040	Spinacia oleracea (Spinach)	321	3'-5'-exodeoxyribonuclease activity [GO:0008296]	GO:0008296		3'-5'-exodeoxyribonuclease activity [GO:0008296]		PF01026;
TRINITY_DN9713_c0_g1_i2	tr|A0A0J8CL57|A0A0J8CL57_BETVU	97.4	1.6e-34	159.1	A0A0J8CL57	ATP-dependent Clp protease proteolytic subunit	BVRB_4g075790	Beta vulgaris subsp. vulgaris	313	chloroplast envelope [GO:0009941]; chloroplast stroma [GO:0009570]; mitochondrion [GO:0005739]; thylakoid [GO:0009579]; ATP-dependent peptidase activity [GO:0004176]; serine-type endopeptidase activity [GO:0004252]	GO:0004176; GO:0004252; GO:0005739; GO:0009570; GO:0009579; GO:0009941		ATP-dependent peptidase activity [GO:0004176]; serine-type endopeptidase activity [GO:0004252]	chloroplast envelope [GO:0009941]; chloroplast stroma [GO:0009570]; mitochondrion [GO:0005739]; thylakoid [GO:0009579]	PF00574;
TRINITY_DN28451_c0_g1_i1	tr|Q1L2F3|Q1L2F3_VERDA	97.3	2.1e-57	231.5	Q1L2F3	Tubulin beta chain (Fragment)	TUB	Verticillium dahliae (Verticillium wilt)	415	microtubule [GO:0005874]; GTP binding [GO:0005525]; GTPase activity [GO:0003924]; structural constituent of cytoskeleton [GO:0005200]; microtubule-based process [GO:0007017]	GO:0003924; GO:0005200; GO:0005525; GO:0005874; GO:0007017	microtubule-based process [GO:0007017]	GTPase activity [GO:0003924]; GTP binding [GO:0005525]; structural constituent of cytoskeleton [GO:0005200]	microtubule [GO:0005874]	PF00091;PF03953;
TRINITY_DN34627_c0_g1_i1	tr|M5WVD8|M5WVD8_PRUPE	97.3	4.3e-09	71.6	M5WVD8	Uncharacterized protein	PRUPE_3G264300 PRUPE_ppa004232mg	Prunus persica (Peach) (Amygdalus persica)	522	catalytic activity [GO:0003824]; pyridoxal phosphate binding [GO:0030170]; transsulfuration [GO:0019346]	GO:0003824; GO:0019346; GO:0030170	transsulfuration [GO:0019346]	catalytic activity [GO:0003824]; pyridoxal phosphate binding [GO:0030170]		PF01053;
TRINITY_DN32_c0_g2_i2	tr|A0A7J9CJ43|A0A7J9CJ43_GOSGO	97.3	1.3e-59	240.7	A0A7J9CJ43	Uncharacterized protein	Gogos_005294	Gossypium gossypioides (Mexican cotton) (Selera gossypioides)	326
TRINITY_DN4917_c0_g3_i1	tr|A0A7C9F2E4|A0A7C9F2E4_OPUST	97.3	3.9e-09	71.6	A0A7C9F2E4	Uncharacterized protein		Opuntia streptacantha (Prickly pear cactus) (Opuntia cardona)	516	mitochondrion [GO:0005739]; methyltransferase activity [GO:0008168]; methylation [GO:0032259]; translation [GO:0006412]	GO:0005739; GO:0006412; GO:0008168; GO:0032259	methylation [GO:0032259]; translation [GO:0006412]	methyltransferase activity [GO:0008168]	mitochondrion [GO:0005739]	PF09243;
TRINITY_DN4969_c0_g1_i56	tr|A0A7C9ER58|A0A7C9ER58_OPUST	97.3	3.8e-28	134.8	A0A7C9ER58	Vps53_N domain-containing protein		Opuntia streptacantha (Prickly pear cactus) (Opuntia cardona)	831	cytosol [GO:0005829]; endosome membrane [GO:0010008]; GARP complex [GO:0000938]; retrograde transport, endosome to Golgi [GO:0042147]	GO:0000938; GO:0005829; GO:0010008; GO:0042147	retrograde transport, endosome to Golgi [GO:0042147]		cytosol [GO:0005829]; endosome membrane [GO:0010008]; GARP complex [GO:0000938]	PF04100;
TRINITY_DN3701_c0_g1_i18	tr|A0A7C9E348|A0A7C9E348_OPUST	97.3	3.4e-30	143.3	A0A7C9E348	ThiF domain-containing protein (Fragment)		Opuntia streptacantha (Prickly pear cactus) (Opuntia cardona)	111	ubiquitin-like modifier activating enzyme activity [GO:0008641]	GO:0008641		ubiquitin-like modifier activating enzyme activity [GO:0008641]		PF00899;
[truncated: 64,694 more rows]
