# Supplementary material for: Transcriptome Profiling and Functional Validation of RING-Type E3 Ligases in Halophyte Sesuvium verrucosum under Salinity Stress
Source: Int J Mol Sci. 2022 Mar 4;23(5):2821. doi: 10.3390/ijms23052821 (PMC8911510; doi:10.3390/ijms23052821)
Supplement: Supplementary file 1 [file ijms-23-02821-s001.zip › Table_S4.xlsx]

## Sheet: Table_S4
Supplementary Table 4 Gene families under positive selection
Id	Sequence_MD5	Length	Analysis	Accession	Description	Start	Stop	E-value	Status	Date	Interpro_id	Description	GO_id
fusterID_53650_orf1718	c97fe9d213c1acb6364287b9319317a8	715	Pfam	PF02225	PA domain	353	423	9.4e-10	T	2021-10-07	IPR003137	PA domain	-
fusterID_53650_orf1718	c97fe9d213c1acb6364287b9319317a8	715	PANTHER	PTHR10795	PROPROTEIN CONVERTASE SUBTILISIN/KEXIN	13	713	0	T	2021-10-07	-	-
fusterID_53650_orf1718	c97fe9d213c1acb6364287b9319317a8	715	CDD	cd02120	PA_subtilisin_like	319	437	4.71707e-36	T	2021-10-07	-	-
fusterID_53650_orf1718	c97fe9d213c1acb6364287b9319317a8	715	PANTHER	PTHR10795:SF675	SUBTILISIN-LIKE PROTEASE SBT1.7	13	713	0	T	2021-10-07	-	-
fusterID_53650_orf1718	c97fe9d213c1acb6364287b9319317a8	715	CDD	cd04852	Peptidases_S8_3	86	542	4.33978e-145	T	2021-10-07	IPR034197	Cucumisin-like catalytic domain	-
fusterID_53650_orf1718	c97fe9d213c1acb6364287b9319317a8	715	Pfam	PF00082	Subtilase family	114	553	1.2e-46	T	2021-10-07	IPR000209	Peptidase S8/S53 domain	GO:0006508|GO:0008236
fusterID_53650_orf1718	c97fe9d213c1acb6364287b9319317a8	715	Pfam	PF17766	Fibronectin type-III domain	621	711	1.9e-26	T	2021-10-07	IPR041469	Subtilisin-like protease, fibronectin type-III domain	-
fusterID_53650_orf1718	c97fe9d213c1acb6364287b9319317a8	715	Pfam	PF05922	Peptidase inhibitor I9	20	89	7e-09	T	2021-10-07	IPR010259	Peptidase S8 propeptide/proteinase inhibitor I9	-
fusterID_204245_orf1680	efd107f5c0b6275bba2b9461b87c6012	193	CDD	cd09272	RNase_HI_RT_Ty1	33	171	9.96093e-79	T	2021-10-07	-	-
fusterID_204245_orf1680	efd107f5c0b6275bba2b9461b87c6012	193	PANTHER	PTHR11439:SF343	-	62	184	4.2e-40	T	2021-10-07	-	-
fusterID_204245_orf1680	efd107f5c0b6275bba2b9461b87c6012	193	PANTHER	PTHR11439	GAG-POL-RELATED RETROTRANSPOSON	62	184	4.2e-40	T	2021-10-07	-	-
fusterID_43260_orf1636	29274570eb4cc06ac12373e307fa651b	258	PANTHER	PTHR32191	TETRASPANIN-8-RELATED	8	257	3e-132	T	2021-10-07	-	-
fusterID_43260_orf1636	29274570eb4cc06ac12373e307fa651b	258	Pfam	PF00335	Tetraspanin family	7	247	7.4e-31	T	2021-10-07	IPR018499	Tetraspanin/Peripherin	GO:0016021
fusterID_43260_orf1636	29274570eb4cc06ac12373e307fa651b	258	PANTHER	PTHR32191:SF22	TETRASPANIN-10	8	257	3e-132	T	2021-10-07	-	-
fusterID_71629_orf3034	91f49be95bf6161ab3ab96d946b97528	482	Pfam	PF00544	Pectate lyase	156	335	1.8e-21	T	2021-10-07	IPR002022	Pectate lyase	-
fusterID_71629_orf3034	91f49be95bf6161ab3ab96d946b97528	482	PANTHER	PTHR31683	PECTATE LYASE 18-RELATED	3	424	2.8e-250	T	2021-10-07	-	-
fusterID_71629_orf3034	91f49be95bf6161ab3ab96d946b97528	482	PANTHER	PTHR31683:SF122	PECTATE LYASE	3	424	2.8e-250	T	2021-10-07	-	-
fusterID_17870_orf3198	2c7d07efd1cdc3713d57d0816678cb68	513	Pfam	PF00067	Cytochrome P450	92	488	8e-81	T	2021-10-07	IPR001128	Cytochrome P450	GO:0004497|GO:0005506|GO:0016705|GO:0020037
fusterID_17870_orf3198	2c7d07efd1cdc3713d57d0816678cb68	513	PANTHER	PTHR24282	CYTOCHROME P450 FAMILY MEMBER	28	504	1.3e-179	T	2021-10-07	-	-
fusterID_17870_orf3198	2c7d07efd1cdc3713d57d0816678cb68	513	PANTHER	PTHR24282:SF12	CYTOCHROME P450 72A11-RELATED	28	504	1.3e-179	T	2021-10-07	-	-
fusterID_175114_orf504	7fae0654dfc272bce11a44da4f6e990f	353	PANTHER	PTHR31009:SF51	SALICYLATE CARBOXYMETHYLTRANSFERASE-LIKE	6	352	1.6e-129	T	2021-10-07	-	-
fusterID_175114_orf504	7fae0654dfc272bce11a44da4f6e990f	353	Pfam	PF03492	SAM dependent carboxyl methyltransferase	39	352	6.7e-115	T	2021-10-07	IPR005299	SAM dependent carboxyl methyltransferase	GO:0008168
fusterID_175114_orf504	7fae0654dfc272bce11a44da4f6e990f	353	PANTHER	PTHR31009	S-ADENOSYL-L-METHIONINE:CARBOXYL METHYLTRANSFERASE FAMILY PROTEIN	6	352	1.6e-129	T	2021-10-07	IPR005299	SAM dependent carboxyl methyltransferase	GO:0008168
fusterID_73063_orf1476	3d3d39620dc6896ebe79fee83caba203	463	PANTHER	PTHR24286	CYTOCHROME P450 26	7	459	3.3e-175	T	2021-10-07	-	-
fusterID_73063_orf1476	3d3d39620dc6896ebe79fee83caba203	463	Pfam	PF00067	Cytochrome P450	261	400	5.8e-15	T	2021-10-07	IPR001128	Cytochrome P450	GO:0004497|GO:0005506|GO:0016705|GO:0020037
fusterID_73063_orf1476	3d3d39620dc6896ebe79fee83caba203	463	PANTHER	PTHR24286:SF49	INACTIVE LINOLENATE HYDROPEROXIDE LYASE-RELATED	7	459	3.3e-175	T	2021-10-07	-	-
fusterID_38607_orf1434	04f3b7e875d23af329bbc36340feebfa	334	PANTHER	PTHR23024:SF473	RECEPTOR GID1, PUTATIVE-RELATED	23	331	1.2e-123	T	2021-10-07	-	-
fusterID_38607_orf1434	04f3b7e875d23af329bbc36340feebfa	334	PANTHER	PTHR23024	ARYLACETAMIDE DEACETYLASE	23	331	1.2e-123	T	2021-10-07	-	-
fusterID_38607_orf1434	04f3b7e875d23af329bbc36340feebfa	334	Pfam	PF07859	alpha/beta hydrolase fold	89	311	2.7e-44	T	2021-10-07	IPR013094	Alpha/beta hydrolase fold-3	GO:0016787
fusterID_119719_orf1559	c1e49afe93479afb4ae3acaf88c96702	404	PANTHER	PTHR31170:SF13	BNAC04G53230D PROTEIN	4	404	3e-148	T	2021-10-07	-	-
fusterID_119719_orf1559	c1e49afe93479afb4ae3acaf88c96702	404	PANTHER	PTHR31170	BNAC04G53230D PROTEIN	4	404	3e-148	T	2021-10-07	-	-
fusterID_119719_orf1559	c1e49afe93479afb4ae3acaf88c96702	404	Pfam	PF03140	Plant protein of unknown function	26	393	1.1e-116	T	2021-10-07	IPR004158	Protein of unknown function DUF247, plant	-
fusterID_73764_orf54	30147e48f57407266963273e1c8d9ce6	379	CDD	cd00609	AAT_like	70	379	2.22144e-43	T	2021-10-07	-	-
fusterID_73764_orf54	30147e48f57407266963273e1c8d9ce6	379	Pfam	PF00155	Aminotransferase class I and II	69	376	1.9e-82	T	2021-10-07	IPR004839	Aminotransferase, class I/classII	GO:0009058|GO:0030170
fusterID_73764_orf54	30147e48f57407266963273e1c8d9ce6	379	PANTHER	PTHR11879	ASPARTATE AMINOTRANSFERASE	39	379	1e-218	T	2021-10-07	IPR000796	Aspartate/other aminotransferase	GO:0006520|GO:0008483
fusterID_73764_orf54	30147e48f57407266963273e1c8d9ce6	379	PANTHER	PTHR11879:SF48	ASPARTATE AMINOTRANSFERASE	39	379	1e-218	T	2021-10-07	-	-
fusterID_44179_orf1113	c34e6604667cf3d541817aaaa7b202ff	124	Pfam	PF00188	Cysteine-rich secretory protein family	14	122	1.1e-23	T	2021-10-07	IPR014044	CAP domain	-
fusterID_44179_orf1113	c34e6604667cf3d541817aaaa7b202ff	124	PANTHER	PTHR10334	CYSTEINE-RICH SECRETORY PROTEIN-RELATED	8	123	3.9e-47	T	2021-10-07	IPR001283	Cysteine-rich secretory protein-related	-
fusterID_44179_orf1113	c34e6604667cf3d541817aaaa7b202ff	124	PANTHER	PTHR10334:SF469	PATHOGENESIS-RELATED PROTEIN 1B	8	123	3.9e-47	T	2021-10-07	-	-
fusterID_44179_orf1113	c34e6604667cf3d541817aaaa7b202ff	124	CDD	cd05381	CAP_PR-1	8	124	5.05107e-66	T	2021-10-07	-	-
fusterID_202466_orf2109	7c546b6a59edca83d9e3c290d018e933	637	PANTHER	PTHR43272:SF6	LONG CHAIN ACYL-COA SYNTHETASE 1	1	634	0	T	2021-10-07	-	-
fusterID_202466_orf2109	7c546b6a59edca83d9e3c290d018e933	637	CDD	cd05927	LC-FACS_euk	63	632	0	T	2021-10-07	-	-
fusterID_202466_orf2109	7c546b6a59edca83d9e3c290d018e933	637	Pfam	PF00501	AMP-binding enzyme	62	501	4.5e-97	T	2021-10-07	IPR000873	AMP-dependent synthetase/ligase	-
fusterID_202466_orf2109	7c546b6a59edca83d9e3c290d018e933	637	PANTHER	PTHR43272	LONG-CHAIN-FATTY-ACID--COA LIGASE	1	634	0	T	2021-10-07	-	-
fusterID_32219_orf1451	1ac44d144dca8aea25b0698ad180bbf5	152	CDD	cd07816	Bet_v1-like	7	150	2.28524e-33	T	2021-10-07	-	-
fusterID_32219_orf1451	1ac44d144dca8aea25b0698ad180bbf5	152	Pfam	PF00407	Pathogenesis-related protein Bet v 1 family	6	151	7.4e-44	T	2021-10-07	IPR000916	Bet v I/Major latex protein	GO:0006952
fusterID_32219_orf1451	1ac44d144dca8aea25b0698ad180bbf5	152	PANTHER	PTHR31907	MLP-LIKE PROTEIN 423	5	151	5.7e-57	T	2021-10-07	-	-
fusterID_32219_orf1451	1ac44d144dca8aea25b0698ad180bbf5	152	PANTHER	PTHR31907:SF4	MLP-LIKE PROTEIN 34-RELATED	5	151	5.7e-57	T	2021-10-07	-	-
fusterID_204108_orf238	179faef7c0310756979c629040274ec5	482	PANTHER	PTHR23500:SF30	SUGAR TRANSPORT PROTEIN 3	15	482	2.2e-245	T	2021-10-07	-	-
fusterID_204108_orf238	179faef7c0310756979c629040274ec5	482	PANTHER	PTHR23500	SOLUTE CARRIER FAMILY 2, FACILITATED GLUCOSE TRANSPORTER	15	482	2.2e-245	T	2021-10-07	-	-
fusterID_204108_orf238	179faef7c0310756979c629040274ec5	482	Pfam	PF00083	Sugar (and other) transporter	25	481	3.9e-115	T	2021-10-07	IPR005828	Major facilitator, sugar transporter-like	GO:0016021|GO:0022857|GO:0055085
fusterID_204108_orf238	179faef7c0310756979c629040274ec5	482	CDD	cd17361	MFS_STP	27	470	9.45827e-178	T	2021-10-07	IPR044778	Sugar transport protein STP/MST-like, plant	GO:0015145|GO:0015749
fusterID_793_orf707	de89c098a94f999898d895fc20d763b3	312	PANTHER	PTHR45642:SF95	GDSL-LIKE LIPASE/ACYLHYDROLASE	4	307	2.1e-125	T	2021-10-07	-	-
fusterID_793_orf707	de89c098a94f999898d895fc20d763b3	312	CDD	cd01837	SGNH_plant_lipase_like	6	306	5.37689e-136	T	2021-10-07	IPR035669	GDSL lipase/esterase-like, plant	-
fusterID_793_orf707	de89c098a94f999898d895fc20d763b3	312	Pfam	PF00657	GDSL-like Lipase/Acylhydrolase	9	297	9.5e-43	T	2021-10-07	IPR001087	GDSL lipase/esterase	GO:0016788
fusterID_793_orf707	de89c098a94f999898d895fc20d763b3	312	PANTHER	PTHR45642	GDSL ESTERASE/LIPASE EXL3	4	307	2.1e-125	T	2021-10-07	-	-
fusterID_58057_orf677	bd57f34472dfe4d939f90186d2a34f40	383	PANTHER	PTHR32227	GLUCAN ENDO-1,3-BETA-GLUCOSIDASE BG1-RELATED-RELATED	13	358	1.4e-176	T	2021-10-07	-	-
fusterID_58057_orf677	bd57f34472dfe4d939f90186d2a34f40	383	PANTHER	PTHR32227:SF236	GLUCAN ENDO-1,3-BETA-GLUCOSIDASE 14	13	358	1.4e-176	T	2021-10-07	-	-
fusterID_58057_orf677	bd57f34472dfe4d939f90186d2a34f40	383	Pfam	PF00332	Glycosyl hydrolases family 17	32	348	5.3e-92	T	2021-10-07	IPR000490	Glycoside hydrolase family 17	GO:0004553|GO:0005975
fusterID_192364_orf2071	bc67701b3b26373d570ae049bca88a4b	385	PANTHER	PTHR21562:SF75	PECTIN ACETYLESTERASE 2	20	384	2.3e-227	T	2021-10-07	-	-
fusterID_192364_orf2071	bc67701b3b26373d570ae049bca88a4b	385	Pfam	PF03283	Pectinacetylesterase	19	364	1.2e-159	T	2021-10-07	IPR004963	Pectinacetylesterase/NOTUM	GO:0016787
fusterID_192364_orf2071	bc67701b3b26373d570ae049bca88a4b	385	PANTHER	PTHR21562	NOTUM-RELATED	20	384	2.3e-227	T	2021-10-07	IPR004963	Pectinacetylesterase/NOTUM	GO:0016787
fusterID_79916_orf1940	2fd4b4ba975838e86fa92c9901ef7729	359	PANTHER	PTHR10209	OXIDOREDUCTASE, 2OG-FE II OXYGENASE FAMILY PROTEIN	6	358	8.7e-161	T	2021-10-07	-	-
fusterID_79916_orf1940	2fd4b4ba975838e86fa92c9901ef7729	359	Pfam	PF03171	2OG-Fe(II) oxygenase superfamily	214	304	1.2e-24	T	2021-10-07	IPR005123	Oxoglutarate/iron-dependent dioxygenase	GO:0016491
fusterID_79916_orf1940	2fd4b4ba975838e86fa92c9901ef7729	359	Pfam	PF14226	non-haem dioxygenase in morphine synthesis N-terminal	58	161	1e-18	T	2021-10-07	IPR026992	Non-haem dioxygenase N-terminal domain	-
fusterID_79916_orf1940	2fd4b4ba975838e86fa92c9901ef7729	359	PANTHER	PTHR10209:SF653	CME8 PROTEIN	6	358	8.7e-161	T	2021-10-07	-	-
fusterID_22838_orf3250	a2d4d7ecb8a80b90a1060ce1a2e5e1a6	369	PANTHER	PTHR31042	CORE-2/I-BRANCHING BETA-1,6-N-ACETYLGLUCOSAMINYLTRANSFERASE FAMILY PROTEIN-RELATED	22	368	6.6e-161	T	2021-10-07	IPR044174	Glycosyltransferase BC10-like	GO:0016757
fusterID_22838_orf3250	a2d4d7ecb8a80b90a1060ce1a2e5e1a6	369	Pfam	PF02485	Core-2/I-Branching enzyme	101	328	7.9e-78	T	2021-10-07	IPR003406	Glycosyl transferase, family 14	GO:0016020|GO:0016757
fusterID_22838_orf3250	a2d4d7ecb8a80b90a1060ce1a2e5e1a6	369	PANTHER	PTHR31042:SF3	OS08G0110400 PROTEIN	22	368	6.6e-161	T	2021-10-07	-	-
fusterID_28169_orf174	3ef55507b3ec52754e862ce85b1cb56f	273	PANTHER	PTHR31356	THYLAKOID LUMENAL 29 KDA PROTEIN, CHLOROPLASTIC-RELATED	1	254	4.6e-113	T	2021-10-07	IPR044831	Heme-binding peroxidase Ccp1-like	GO:0004601|GO:0034599
fusterID_28169_orf174	3ef55507b3ec52754e862ce85b1cb56f	273	Pfam	PF00141	Peroxidase	20	225	4.9e-47	T	2021-10-07	IPR002016	Haem peroxidase	GO:0004601|GO:0006979|GO:0020037
fusterID_28169_orf174	3ef55507b3ec52754e862ce85b1cb56f	273	CDD	cd00691	ascorbate_peroxidase	6	245	4.49868e-141	T	2021-10-07	-	-
fusterID_28169_orf174	3ef55507b3ec52754e862ce85b1cb56f	273	PANTHER	PTHR31356:SF38	L-ASCORBATE PEROXIDASE 5, PEROXISOMAL	1	254	4.6e-113	T	2021-10-07	-	-
fusterID_61640_orf2882	949f6ca636ae4df66135eb76928cee31	337	PANTHER	PTHR24343:SF472	SERINE/THREONINE-PROTEIN KINASE SRK2E-LIKE	2	332	7.5e-207	T	2021-10-07	-	-
fusterID_61640_orf2882	949f6ca636ae4df66135eb76928cee31	337	PANTHER	PTHR24343	SERINE/THREONINE KINASE	2	332	7.5e-207	T	2021-10-07	-	-
fusterID_61640_orf2882	949f6ca636ae4df66135eb76928cee31	337	Pfam	PF00069	Protein kinase domain	4	260	2.8e-71	T	2021-10-07	IPR000719	Protein kinase domain	GO:0004672|GO:0005524|GO:0006468
fusterID_61640_orf2882	949f6ca636ae4df66135eb76928cee31	337	CDD	cd14665	STKc_SnRK2-3	3	259	0	T	2021-10-07	-	-
fusterID_33383_orf2025	2a2ed8d9902eb4790b4d49e507879a07	353	PANTHER	PTHR12482:SF14	OS02G0655600 PROTEIN	8	352	2.5e-180	T	2021-10-07	-	-
fusterID_33383_orf2025	2a2ed8d9902eb4790b4d49e507879a07	353	PANTHER	PTHR12482	UNCHARACTERIZED	8	352	2.5e-180	T	2021-10-07	IPR044294	Lipase-like	-
fusterID_33383_orf2025	2a2ed8d9902eb4790b4d49e507879a07	353	Pfam	PF05057	Putative serine esterase (DUF676)	30	249	7e-65	T	2021-10-07	IPR007751	Domain of unknown function DUF676, lipase-like	-
fusterID_163200_orf3132	9264d421d6dc1022ae1752cca61e428c	253	Pfam	PF03767	HAD superfamily, subfamily IIIB (Acid phosphatase)	38	252	3.8e-69	T	2021-10-07	IPR005519	Acid phosphatase, class B-like	-
fusterID_163200_orf3132	9264d421d6dc1022ae1752cca61e428c	253	PANTHER	PTHR31284:SF7	ACID PHOSPHATASE-LIKE PROTEIN	25	252	4e-114	T	2021-10-07	-	-
fusterID_163200_orf3132	9264d421d6dc1022ae1752cca61e428c	253	CDD	cd07535	HAD_VSP	69	252	1.19801e-96	T	2021-10-07	-	-
fusterID_163200_orf3132	9264d421d6dc1022ae1752cca61e428c	253	PANTHER	PTHR31284	ACID PHOSPHATASE-LIKE PROTEIN	25	252	4e-114	T	2021-10-07	-	-
fusterID_3241_orf2158	bae342101b9d5e2b3fa2ba846f1e4e34	546	Pfam	PF04043	Plant invertase/pectin methylesterase inhibitor	55	198	5.8e-22	T	2021-10-07	IPR006501	Pectinesterase inhibitor domain	GO:0004857
fusterID_3241_orf2158	bae342101b9d5e2b3fa2ba846f1e4e34	546	Pfam	PF01095	Pectinesterase	245	539	6.8e-126	T	2021-10-07	IPR000070	Pectinesterase, catalytic	GO:0030599|GO:0042545
fusterID_3241_orf2158	bae342101b9d5e2b3fa2ba846f1e4e34	546	CDD	cd15798	PMEI-like_3	59	204	1.61865e-28	T	2021-10-07	-	-
fusterID_3241_orf2158	bae342101b9d5e2b3fa2ba846f1e4e34	546	PANTHER	PTHR31707:SF340	PECTINESTERASE	18	544	1.4e-221	T	2021-10-07	-	-
fusterID_3241_orf2158	bae342101b9d5e2b3fa2ba846f1e4e34	546	PANTHER	PTHR31707	PECTINESTERASE	18	544	1.4e-221	T	2021-10-07	-	-
fusterID_139000_orf646	0007ede71599e7ca55b3e0bb7713b906	434	Pfam	PF00201	UDP-glucoronosyl and UDP-glucosyl transferase	257	420	1.3e-23	T	2021-10-07	IPR002213	UDP-glucuronosyl/UDP-glucosyltransferase	GO:0008194
fusterID_139000_orf646	0007ede71599e7ca55b3e0bb7713b906	434	CDD	cd03784	GT1_Gtf-like	6	434	1.11001e-81	T	2021-10-07	IPR002213	UDP-glucuronosyl/UDP-glucosyltransferase	GO:0008194
fusterID_139000_orf646	0007ede71599e7ca55b3e0bb7713b906	434	PANTHER	PTHR11926	GLUCOSYL/GLUCURONOSYL TRANSFERASES	5	433	3.7e-182	T	2021-10-07	-	-
fusterID_139000_orf646	0007ede71599e7ca55b3e0bb7713b906	434	PANTHER	PTHR11926:SF1176	UDP-GLYCOSYLTRANSFERASE 74G1-LIKE	5	433	3.7e-182	T	2021-10-07	-	-
fusterID_104596_orf537	1d7f30aee8896eeaa551267af1f12ba9	399	Pfam	PF07714	Protein tyrosine and serine/threonine kinase	95	369	2.1e-61	T	2021-10-07	IPR001245	Serine-threonine/tyrosine-protein kinase, catalytic domain	GO:0004672|GO:0006468
fusterID_104596_orf537	1d7f30aee8896eeaa551267af1f12ba9	399	PANTHER	PTHR44329	SERINE/THREONINE-PROTEIN KINASE TNNI3K-RELATED	40	388	8.3e-213	T	2021-10-07	-	-
fusterID_104596_orf537	1d7f30aee8896eeaa551267af1f12ba9	399	CDD	cd13999	STKc_MAP3K-like	100	369	1.37594e-115	T	2021-10-07	-	-
fusterID_104596_orf537	1d7f30aee8896eeaa551267af1f12ba9	399	PANTHER	PTHR44329:SF98	KINASE ATMRK1, PUTATIVE-RELATED	40	388	8.3e-213	T	2021-10-07	-	-
fusterID_132578_orf2050	9cdb49f38bbd1cf5338f7b632e8f0967	141	CDD	cd09272	RNase_HI_RT_Ty1	2	128	1.04986e-71	T	2021-10-07	-	-
fusterID_132578_orf2050	9cdb49f38bbd1cf5338f7b632e8f0967	141	PANTHER	PTHR11439	GAG-POL-RELATED RETROTRANSPOSON	12	99	4.6e-36	T	2021-10-07	-	-
fusterID_132578_orf2050	9cdb49f38bbd1cf5338f7b632e8f0967	141	PANTHER	PTHR11439:SF283	ZINC FINGER, CCHC-TYPE-RELATED	12	99	4.6e-36	T	2021-10-07	-	-
fusterID_186325_orf1398	4e8bc42a2e10c382d2f506e2011d3fac	313	PANTHER	PTHR45966:SF12	INACTIVE GDSL ESTERASE/LIPASE-LIKE PROTEIN 25	14	313	2.9e-99	T	2021-10-07	-	-
fusterID_186325_orf1398	4e8bc42a2e10c382d2f506e2011d3fac	313	Pfam	PF00657	GDSL-like Lipase/Acylhydrolase	18	313	9e-27	T	2021-10-07	IPR001087	GDSL lipase/esterase	GO:0016788
fusterID_186325_orf1398	4e8bc42a2e10c382d2f506e2011d3fac	313	CDD	cd01837	SGNH_plant_lipase_like	18	313	4.60378e-105	T	2021-10-07	IPR035669	GDSL lipase/esterase-like, plant	-
fusterID_186325_orf1398	4e8bc42a2e10c382d2f506e2011d3fac	313	PANTHER	PTHR45966	GDSL-LIKE LIPASE/ACYLHYDROLASE	14	313	2.9e-99	T	2021-10-07	IPR044552	GDSL esterase/lipase GLIP1-5/GLL25	-
fusterID_184646_orf2770	cecf39283461565069b7af543fa3a504	682	Pfam	PF00225	Kinesin motor domain	122	438	4.6e-95	T	2021-10-07	IPR001752	Kinesin motor domain	GO:0005524|GO:0007018|GO:0008017|GO:1990939
fusterID_184646_orf2770	cecf39283461565069b7af543fa3a504	682	CDD	cd01367	KISc_KIF2_like	116	437	2.14431e-177	T	2021-10-07	-	-
fusterID_184646_orf2770	cecf39283461565069b7af543fa3a504	682	PANTHER	PTHR47971:SF7	KINESIN-LIKE PROTEIN	8	680	0	T	2021-10-07	-	-
fusterID_184646_orf2770	cecf39283461565069b7af543fa3a504	682	PANTHER	PTHR47971	KINESIN-RELATED PROTEIN 6	8	680	0	T	2021-10-07	-	-
fusterID_18854_orf813	9e3facdeaafc779a889293916acaf60c	314	PANTHER	PTHR11783:SF105	CYTOSOLIC SULFOTRANSFERASE 14-RELATED	15	313	2.6e-102	T	2021-10-07	-	-
fusterID_18854_orf813	9e3facdeaafc779a889293916acaf60c	314	PANTHER	PTHR11783	SULFOTRANSFERASE SULT	15	313	2.6e-102	T	2021-10-07	-	-
fusterID_18854_orf813	9e3facdeaafc779a889293916acaf60c	314	Pfam	PF00685	Sulfotransferase domain	59	311	3.7e-60	T	2021-10-07	IPR000863	Sulfotransferase domain	GO:0008146
fusterID_107652_orf588	c5e1ca11c7ea8b4ed666262eb37099b2	501	PANTHER	PTHR31956	NON-SPECIFIC PHOSPHOLIPASE C4-RELATED	5	491	7.4e-262	T	2021-10-07	IPR007312	Phosphoesterase	GO:0016788
fusterID_107652_orf588	c5e1ca11c7ea8b4ed666262eb37099b2	501	PANTHER	PTHR31956:SF32	NON-SPECIFIC PHOSPHOLIPASE C3	5	491	7.4e-262	T	2021-10-07	-	-
fusterID_107652_orf588	c5e1ca11c7ea8b4ed666262eb37099b2	501	Pfam	PF04185	Phosphoesterase family	8	368	9.9e-107	T	2021-10-07	IPR007312	Phosphoesterase	GO:0016788
fusterID_65700_orf2993	6b29ca59a30ba69c497a1695e624e344	567	PANTHER	PTHR10336:SF186	PHOSPHOINOSITIDE PHOSPHOLIPASE C	3	566	6.2e-257	T	2021-10-07	-	-
fusterID_65700_orf2993	6b29ca59a30ba69c497a1695e624e344	567	CDD	cd08599	PI-PLCc_plant	101	407	7.03791e-120	T	2021-10-07	-	-
fusterID_65700_orf2993	6b29ca59a30ba69c497a1695e624e344	567	CDD	cd00275	C2_PLC_like	437	566	5.12448e-34	T	2021-10-07	-	-
fusterID_65700_orf2993	6b29ca59a30ba69c497a1695e624e344	567	Pfam	PF00388	Phosphatidylinositol-specific phospholipase C, X domain	104	246	2.5e-50	T	2021-10-07	IPR000909	Phosphatidylinositol-specific phospholipase C, X domain	-
fusterID_65700_orf2993	6b29ca59a30ba69c497a1695e624e344	567	Pfam	PF00168	C2 domain	439	539	1.4e-15	T	2021-10-07	IPR000008	C2 domain	-
fusterID_65700_orf2993	6b29ca59a30ba69c497a1695e624e344	567	PANTHER	PTHR10336	PHOSPHOINOSITIDE-SPECIFIC PHOSPHOLIPASE C FAMILY PROTEIN	3	566	6.2e-257	T	2021-10-07	IPR001192	Phosphoinositide phospholipase C family	GO:0035556
fusterID_65700_orf2993	6b29ca59a30ba69c497a1695e624e344	567	Pfam	PF00387	Phosphatidylinositol-specific phospholipase C, Y domain	311	418	3.7e-26	T	2021-10-07	IPR001711	Phospholipase C, phosphatidylinositol-specific, Y domain	GO:0004435|GO:0006629|GO:0007165|GO:0035556
fusterID_62050_orf385	953f498e6f28fddaf104b3042c1cd8c1	311	Pfam	PF14416	PMR5 N terminal Domain	4	53	1.1e-17	T	2021-10-07	IPR025846	PMR5 N-terminal domain	-
fusterID_62050_orf385	953f498e6f28fddaf104b3042c1cd8c1	311	Pfam	PF13839	GDSL/SGNH-like Acyl-Esterase family found in Pmr5 and Cas1p	54	309	3.8e-82	T	2021-10-07	IPR026057	PC-Esterase	-
fusterID_62050_orf385	953f498e6f28fddaf104b3042c1cd8c1	311	PANTHER	PTHR32285	PROTEIN TRICHOME BIREFRINGENCE-LIKE 9-RELATED	3	311	1.4e-164	T	2021-10-07	IPR029962	Trichome birefringence-like family	-
fusterID_62050_orf385	953f498e6f28fddaf104b3042c1cd8c1	311	PANTHER	PTHR32285:SF190	PROTEIN TRICHOME BIREFRINGENCE-LIKE 33	3	311	1.4e-164	T	2021-10-07	-	-
fusterID_94152_orf889	bd127f392fb32e62b8910d23994bfc2d	481	Pfam	PF00026	Eukaryotic aspartyl protease	58	480	8.8e-110	T	2021-10-07	IPR033121	Peptidase family A1 domain	-
fusterID_94152_orf889	bd127f392fb32e62b8910d23994bfc2d	481	PANTHER	PTHR47966:SF20	FUNGAL PROTEINASE A, ASPARTIC PROTEINASE SUPERFAMILY PROTEIN	11	480	2.1e-217	T	2021-10-07	-	-
fusterID_94152_orf889	bd127f392fb32e62b8910d23994bfc2d	481	Pfam	PF05184	Saposin-like type B, region 1	356	391	4.4e-06	T	2021-10-07	IPR007856	Saposin-like type B, region 1	GO:0006629
fusterID_94152_orf889	bd127f392fb32e62b8910d23994bfc2d	481	Pfam	PF03489	Saposin-like type B, region 2	292	324	2.4e-06	T	2021-10-07	IPR008138	Saposin B type, region 2	-
fusterID_94152_orf889	bd127f392fb32e62b8910d23994bfc2d	481	PANTHER	PTHR47966	BETA-SITE APP-CLEAVING ENZYME, ISOFORM A-RELATED	11	480	2.1e-217	T	2021-10-07	IPR001461	Aspartic peptidase A1 family	GO:0004190|GO:0006508
fusterID_104428_orf1833	c1fefc09a29518f9bc583010fe41d45c	768	CDD	cd14066	STKc_IRAK	428	701	2.10998e-99	T	2021-10-07	-	-
fusterID_104428_orf1833	c1fefc09a29518f9bc583010fe41d45c	768	Pfam	PF12799	Leucine Rich repeats (2 copies)	240	281	1.3e-07	T	2021-10-07	IPR025875	Leucine rich repeat 4	-
fusterID_104428_orf1833	c1fefc09a29518f9bc583010fe41d45c	768	Pfam	PF00069	Protein kinase domain	423	696	1.6e-46	T	2021-10-07	IPR000719	Protein kinase domain	GO:0004672|GO:0005524|GO:0006468
fusterID_104428_orf1833	c1fefc09a29518f9bc583010fe41d45c	768	PANTHER	PTHR47986:SF1	RECEPTOR PROTEIN KINASE TMK1	1	768	0	T	2021-10-07	-	-
fusterID_104428_orf1833	c1fefc09a29518f9bc583010fe41d45c	768	PANTHER	PTHR47986	OSJNBA0070M12.3 PROTEIN	1	768	0	T	2021-10-07	-	-
fusterID_185331_orf459	12e567d0fce15ace43e0605a1daa15e7	594	CDD	cd18312	BTB_POZ_NPY3-like	19	122	4.52039e-47	T	2021-10-07	-	-
fusterID_185331_orf459	12e567d0fce15ace43e0605a1daa15e7	594	Pfam	PF00651	BTB/POZ domain	26	112	7.7e-08	T	2021-10-07	IPR000210	BTB/POZ domain	GO:0005515
fusterID_185331_orf459	12e567d0fce15ace43e0605a1daa15e7	594	PANTHER	PTHR32370	OS12G0117600 PROTEIN	1	584	4.4e-293	T	2021-10-07	IPR043454	NPH3/RPT2-like family	-
fusterID_185331_orf459	12e567d0fce15ace43e0605a1daa15e7	594	Pfam	PF03000	NPH3 family	202	457	6.6e-95	T	2021-10-07	IPR027356	NPH3 domain	-
fusterID_185331_orf459	12e567d0fce15ace43e0605a1daa15e7	594	PANTHER	PTHR32370:SF128	-	1	584	4.4e-293	T	2021-10-07	-	-
fusterID_201188_orf2529	ec768aa75f4a10a6f16df1b34524432a	1278	Pfam	PF02364	1,3-beta-glucan synthase component	878	1278	2.5e-156	T	2021-10-07	IPR003440	Glycosyl transferase, family 48	GO:0000148|GO:0003843|GO:0006075|GO:0016020
fusterID_201188_orf2529	ec768aa75f4a10a6f16df1b34524432a	1278	PANTHER	PTHR12741:SF82	GLYCOSYL TRANSFERASE, FAMILY 48, 1,3-BETA-GLUCAN SYNTHASE SUBUNIT FKS1-LIKE, DOMAIN-1-RELATED	27	1278	0	T	2021-10-07	-	-
fusterID_201188_orf2529	ec768aa75f4a10a6f16df1b34524432a	1278	Pfam	PF14288	1,3-beta-glucan synthase subunit FKS1, domain-1	181	291	2.9e-35	T	2021-10-07	IPR026899	1,3-beta-glucan synthase subunit FKS1-like, domain-1	-
fusterID_201188_orf2529	ec768aa75f4a10a6f16df1b34524432a	1278	PANTHER	PTHR12741	LYST-INTERACTING PROTEIN LIP5 DOPAMINE RESPONSIVE PROTEIN DRG-1	27	1278	0	T	2021-10-07	-	-
fusterID_25016_orf850	d3b91e9129566b0802c128076a5e4643	529	Pfam	PF00514	Armadillo/beta-catenin-like repeat	401	439	1.6e-07	T	2021-10-07	IPR000225	Armadillo	GO:0005515
fusterID_25016_orf850	d3b91e9129566b0802c128076a5e4643	529	Pfam	PF00514	Armadillo/beta-catenin-like repeat	358	397	1.7e-11	T	2021-10-07	IPR000225	Armadillo	GO:0005515
fusterID_25016_orf850	d3b91e9129566b0802c128076a5e4643	529	Pfam	PF00514	Armadillo/beta-catenin-like repeat	243	271	1e-06	T	2021-10-07	IPR000225	Armadillo	GO:0005515
fusterID_25016_orf850	d3b91e9129566b0802c128076a5e4643	529	Pfam	PF00514	Armadillo/beta-catenin-like repeat	147	186	4.8e-13	T	2021-10-07	IPR000225	Armadillo	GO:0005515
fusterID_25016_orf850	d3b91e9129566b0802c128076a5e4643	529	Pfam	PF00514	Armadillo/beta-catenin-like repeat	274	311	1.9e-08	T	2021-10-07	IPR000225	Armadillo	GO:0005515
fusterID_25016_orf850	d3b91e9129566b0802c128076a5e4643	529	Pfam	PF00514	Armadillo/beta-catenin-like repeat	189	230	2e-07	T	2021-10-07	IPR000225	Armadillo	GO:0005515
fusterID_25016_orf850	d3b91e9129566b0802c128076a5e4643	529	Pfam	PF00514	Armadillo/beta-catenin-like repeat	315	356	1.1e-10	T	2021-10-07	IPR000225	Armadillo	GO:0005515
fusterID_25016_orf850	d3b91e9129566b0802c128076a5e4643	529	Pfam	PF00514	Armadillo/beta-catenin-like repeat	105	145	2e-11	T	2021-10-07	IPR000225	Armadillo	GO:0005515
fusterID_25016_orf850	d3b91e9129566b0802c128076a5e4643	529	PANTHER	PTHR23316:SF74	IMPORTIN SUBUNIT ALPHA	2	518	0	T	2021-10-07	-	-
fusterID_25016_orf850	d3b91e9129566b0802c128076a5e4643	529	Pfam	PF16186	Atypical Arm repeat	459	501	9.9e-20	T	2021-10-07	IPR032413	Atypical Arm repeat	-
fusterID_25016_orf850	d3b91e9129566b0802c128076a5e4643	529	Pfam	PF01749	Importin beta binding domain	12	94	2.7e-21	T	2021-10-07	IPR002652	Importin-alpha, importin-beta-binding domain	GO:0006606|GO:0061608
fusterID_25016_orf850	d3b91e9129566b0802c128076a5e4643	529	PANTHER	PTHR23316	IMPORTIN ALPHA	2	518	0	T	2021-10-07	-	-
fusterID_79799_orf2731	86e24bbc2de3ba29d12921d1c3848f21	351	PANTHER	PTHR11746	O-METHYLTRANSFERASE	12	351	4.7e-117	T	2021-10-07	-	-
fusterID_79799_orf2731	86e24bbc2de3ba29d12921d1c3848f21	351	Pfam	PF08100	Dimerisation domain	29	79	5.6e-15	T	2021-10-07	IPR012967	Plant methyltransferase dimerisation	GO:0046983
fusterID_79799_orf2731	86e24bbc2de3ba29d12921d1c3848f21	351	Pfam	PF00891	O-methyltransferase domain	129	333	2.8e-62	T	2021-10-07	IPR001077	O-methyltransferase domain	GO:0008171
fusterID_79799_orf2731	86e24bbc2de3ba29d12921d1c3848f21	351	PANTHER	PTHR11746:SF203	FLAVONE O-METHYLTRANSFERASE 1	12	351	4.7e-117	T	2021-10-07	-	-
fusterID_39270_orf1146	0d0dcd52ab957939d9b7dca32c92527f	948	PANTHER	PTHR42861	CALCIUM-TRANSPORTING ATPASE	3	928	0	T	2021-10-07	-	-
fusterID_39270_orf1146	0d0dcd52ab957939d9b7dca32c92527f	948	Pfam	PF00690	Cation transporter/ATPase, N-terminus	19	82	1.2e-13	T	2021-10-07	IPR004014	Cation-transporting P-type ATPase, N-terminal	-
fusterID_39270_orf1146	0d0dcd52ab957939d9b7dca32c92527f	948	CDD	cd02076	P-type_ATPase_H	35	841	0	T	2021-10-07	IPR006534	P-type ATPase, subfamily IIIA	GO:0008553|GO:0016021|GO:0120029
fusterID_39270_orf1146	0d0dcd52ab957939d9b7dca32c92527f	948	Pfam	PF00702	haloacid dehalogenase-like hydrolase	326	602	1e-18	T	2021-10-07	-	-
fusterID_39270_orf1146	0d0dcd52ab957939d9b7dca32c92527f	948	PANTHER	PTHR42861:SF20	ATPASE 10, PLASMA MEMBRANE-TYPE	3	928	0	T	2021-10-07	-	-
fusterID_39270_orf1146	0d0dcd52ab957939d9b7dca32c92527f	948	Pfam	PF00122	E1-E2 ATPase	131	309	2.8e-49	T	2021-10-07	-	-
fusterID_114001_orf2843	13ae7d56f33a2fcddc9b2627c8eac764	533	Pfam	PF07731	Multicopper oxidase	376	511	4.2e-27	T	2021-10-07	IPR011706	Multicopper oxidase, type 2	GO:0005507|GO:0016491
fusterID_114001_orf2843	13ae7d56f33a2fcddc9b2627c8eac764	533	PANTHER	PTHR11709	MULTI-COPPER OXIDASE	21	529	1.7e-262	T	2021-10-07	-	-
fusterID_114001_orf2843	13ae7d56f33a2fcddc9b2627c8eac764	533	Pfam	PF07732	Multicopper oxidase	34	147	1.5e-39	T	2021-10-07	IPR011707	Multicopper oxidase, type 3	GO:0005507
fusterID_114001_orf2843	13ae7d56f33a2fcddc9b2627c8eac764	533	CDD	cd13846	CuRO_1_AAO_like_1	29	144	4.20152e-75	T	2021-10-07	IPR034273	Ascorbate oxidase homologue, first cupredoxin domain	GO:0005507
fusterID_114001_orf2843	13ae7d56f33a2fcddc9b2627c8eac764	533	Pfam	PF00394	Multicopper oxidase	161	294	1.4e-35	T	2021-10-07	IPR001117	Multicopper oxidase, type 1	-
fusterID_114001_orf2843	13ae7d56f33a2fcddc9b2627c8eac764	533	PANTHER	PTHR11709:SF280	MULTI-COPPER OXIDASE-LIKE PROTEIN	21	529	1.7e-262	T	2021-10-07	-	-
fusterID_94066_orf1997	ac70f710643c64353f528e1c25461978	320	CDD	cd03829	Sina	173	301	2.68196e-67	T	2021-10-07	-	-
fusterID_94066_orf1997	ac70f710643c64353f528e1c25461978	320	CDD	cd16571	RING-HC_SIAHs	57	95	2.21025e-13	T	2021-10-07	-	-
fusterID_94066_orf1997	ac70f710643c64353f528e1c25461978	320	Pfam	PF03145	Seven in absentia protein family	101	300	3.4e-78	T	2021-10-07	IPR018121	Seven-in-absentia protein, TRAF-like domain	GO:0005737|GO:0006511|GO:0007275
fusterID_94066_orf1997	ac70f710643c64353f528e1c25461978	320	PANTHER	PTHR10315:SF127	E3 UBIQUITIN-PROTEIN LIGASE	1	312	3e-181	T	2021-10-07	-	-
fusterID_94066_orf1997	ac70f710643c64353f528e1c25461978	320	PANTHER	PTHR10315	E3 UBIQUITIN PROTEIN LIGASE SIAH	1	312	3e-181	T	2021-10-07	-	-
fusterID_30684_orf2608	b8057f38a1c498ede31ad610cb768bfb	561	Pfam	PF00394	Multicopper oxidase	159	309	6.5e-42	T	2021-10-07	IPR001117	Multicopper oxidase, type 1	-
fusterID_30684_orf2608	b8057f38a1c498ede31ad610cb768bfb	561	CDD	cd13849	CuRO_1_LCC_plant	29	145	8.09101e-76	T	2021-10-07	IPR034288	Laccase, first cupredoxin domain	GO:0005507
fusterID_30684_orf2608	b8057f38a1c498ede31ad610cb768bfb	561	PANTHER	PTHR11709:SF319	LACCASE-16	7	561	0	T	2021-10-07	-	-
fusterID_30684_orf2608	b8057f38a1c498ede31ad610cb768bfb	561	Pfam	PF07732	Multicopper oxidase	33	146	6.5e-41	T	2021-10-07	IPR011707	Multicopper oxidase, type 3	GO:0005507
fusterID_30684_orf2608	b8057f38a1c498ede31ad610cb768bfb	561	Pfam	PF07731	Multicopper oxidase	412	544	4.2e-42	T	2021-10-07	IPR011706	Multicopper oxidase, type 2	GO:0005507|GO:0016491
fusterID_30684_orf2608	b8057f38a1c498ede31ad610cb768bfb	561	PANTHER	PTHR11709	MULTI-COPPER OXIDASE	7	561	0	T	2021-10-07	-	-
fusterID_30684_orf2608	b8057f38a1c498ede31ad610cb768bfb	561	CDD	cd13875	CuRO_2_LCC_plant	161	306	8.89331e-73	T	2021-10-07	IPR034285	Laccase, second cupredoxin domain	-
fusterID_30684_orf2608	b8057f38a1c498ede31ad610cb768bfb	561	CDD	cd13897	CuRO_3_LCC_plant	407	544	7.27054e-84	T	2021-10-07	IPR034289	Laccase, third cupredoxin domain	GO:0005507
fusterID_72132_orf275	1ec1327a23b51ca34d2aed06b4448292	383	PANTHER	PTHR22883	ZINC FINGER DHHC DOMAIN CONTAINING PROTEIN	2	381	2.7e-190	T	2021-10-07	-	-
fusterID_72132_orf275	1ec1327a23b51ca34d2aed06b4448292	383	Pfam	PF01529	DHHC palmitoyltransferase	133	257	8.1e-40	T	2021-10-07	IPR001594	Palmitoyltransferase, DHHC domain	GO:0016409
fusterID_72132_orf275	1ec1327a23b51ca34d2aed06b4448292	383	PANTHER	PTHR22883:SF384	S-ACYLTRANSFERASE	2	381	2.7e-190	T	2021-10-07	-	-
fusterID_42970_orf3104	3770d3a99efa3b5a252b136d3d6bc271	373	Pfam	PF06880	Protein of unknown function (DUF1262)	22	114	1.8e-34	T	2021-10-07	IPR010683	Protein of unknown function DUF1262	-
fusterID_42970_orf3104	3770d3a99efa3b5a252b136d3d6bc271	373	PANTHER	PTHR31050	OS08G0413200 PROTEIN	1	373	1.8e-154	T	2021-10-07	-	-
fusterID_96822_orf2936	b48588c04d60d1fc3709c400dd115f45	373	PANTHER	PTHR22835	ZINC FINGER FYVE DOMAIN CONTAINING PROTEIN	12	371	2e-159	T	2021-10-07	-	-
fusterID_96822_orf2936	b48588c04d60d1fc3709c400dd115f45	373	PANTHER	PTHR22835:SF219	BNAC09G43060D PROTEIN	12	371	2e-159	T	2021-10-07	-	-
fusterID_96822_orf2936	b48588c04d60d1fc3709c400dd115f45	373	Pfam	PF00657	GDSL-like Lipase/Acylhydrolase	34	354	1.8e-44	T	2021-10-07	IPR001087	GDSL lipase/esterase	GO:0016788
fusterID_96822_orf2936	b48588c04d60d1fc3709c400dd115f45	373	CDD	cd01837	SGNH_plant_lipase_like	31	358	3.59864e-116	T	2021-10-07	IPR035669	GDSL lipase/esterase-like, plant	-
fusterID_148042_orf1605	b891d068288c56a9b1cd131193736aca	491	Pfam	PF07983	X8 domain	366	437	1.9e-17	T	2021-10-07	IPR012946	X8 domain	-
fusterID_148042_orf1605	b891d068288c56a9b1cd131193736aca	491	Pfam	PF00332	Glycosyl hydrolases family 17	29	349	2.8e-81	T	2021-10-07	IPR000490	Glycoside hydrolase family 17	GO:0004553|GO:0005975
fusterID_148042_orf1605	b891d068288c56a9b1cd131193736aca	491	PANTHER	PTHR32227:SF384	GLUCAN ENDO-1,3-BETA-GLUCOSIDASE-LIKE PROTEIN	13	475	6.6e-216	T	2021-10-07	-	-
fusterID_148042_orf1605	b891d068288c56a9b1cd131193736aca	491	PANTHER	PTHR32227	GLUCAN ENDO-1,3-BETA-GLUCOSIDASE BG1-RELATED-RELATED	13	475	6.6e-216	T	2021-10-07	-	-
fusterID_197202_orf2675	492fcbfc31b04f95b40274b7d2e7e9b2	809	Pfam	PF12819	Malectin-like domain	29	371	1.2e-37	T	2021-10-07	IPR024788	Malectin-like domain	-
fusterID_197202_orf2675	492fcbfc31b04f95b40274b7d2e7e9b2	809	CDD	cd14066	STKc_IRAK	480	745	1.22002e-97	T	2021-10-07	-	-
fusterID_197202_orf2675	492fcbfc31b04f95b40274b7d2e7e9b2	809	PANTHER	PTHR27003	OS07G0166700 PROTEIN	21	801	0	T	2021-10-07	-	-
fusterID_197202_orf2675	492fcbfc31b04f95b40274b7d2e7e9b2	809	PANTHER	PTHR27003:SF389	RECEPTOR-LIKE PROTEIN KINASE THESEUS 1	21	801	0	T	2021-10-07	-	-
fusterID_197202_orf2675	492fcbfc31b04f95b40274b7d2e7e9b2	809	Pfam	PF07714	Protein tyrosine and serine/threonine kinase	479	673	1.6e-47	T	2021-10-07	IPR001245	Serine-threonine/tyrosine-protein kinase, catalytic domain	GO:0004672|GO:0006468
fusterID_59641_orf2431	d8551ff0c9e8ea99e6c88663d8634d21	319	PANTHER	PTHR11132:SF403	SUGAR PHOSPHATE TRANSPORTER DOMAIN, BI-FUNCTIONAL UDP-RHAMNOSE/UDP-GALACTOSE TRANSPORTER-RELATED	7	306	1.1e-176	T	2021-10-07	-	-
fusterID_59641_orf2431	d8551ff0c9e8ea99e6c88663d8634d21	319	PANTHER	PTHR11132	SOLUTE CARRIER FAMILY 35	7	306	1.1e-176	T	2021-10-07	-	-
fusterID_59641_orf2431	d8551ff0c9e8ea99e6c88663d8634d21	319	Pfam	PF03151	Triose-phosphate Transporter family	20	293	7.9e-19	T	2021-10-07	IPR004853	Sugar phosphate transporter domain	-
fusterID_28227_orf1519	b59fc14f73bd8e19a95dd2b9c936a32e	436	PANTHER	PTHR14255	CEREBLON	3	435	6.4e-220	T	2021-10-07	-	-
fusterID_28227_orf1519	b59fc14f73bd8e19a95dd2b9c936a32e	436	PANTHER	PTHR14255:SF5	SULFITE EXPORTER TAUE/SAFE FAMILY PROTEIN 4	3	435	6.4e-220	T	2021-10-07	-	-
fusterID_28227_orf1519	b59fc14f73bd8e19a95dd2b9c936a32e	436	Pfam	PF01925	Sulfite exporter TauE/SafE	226	409	1.4e-12	T	2021-10-07	IPR002781	Transmembrane protein TauE-like	GO:0016021
fusterID_28227_orf1519	b59fc14f73bd8e19a95dd2b9c936a32e	436	Pfam	PF01925	Sulfite exporter TauE/SafE	62	171	5.6e-13	T	2021-10-07	IPR002781	Transmembrane protein TauE-like	GO:0016021
fusterID_69541_orf1886	d0511911c273d244ea88b64f6ed7e072	452	Pfam	PF16656	Purple acid Phosphatase, N-terminal domain	56	147	7.8e-22	T	2021-10-07	IPR015914	Purple acid phosphatase, N-terminal	GO:0003993|GO:0046872
fusterID_69541_orf1886	d0511911c273d244ea88b64f6ed7e072	452	PANTHER	PTHR22953:SF13	PURPLE ACID PHOSPHATASE	9	452	5.6e-272	T	2021-10-07	-	-
fusterID_69541_orf1886	d0511911c273d244ea88b64f6ed7e072	452	CDD	cd00839	MPP_PAPs	153	437	9.39735e-105	T	2021-10-07	IPR041792	Purple acid phosphatase, metallophosphatase domain	-
fusterID_69541_orf1886	d0511911c273d244ea88b64f6ed7e072	452	Pfam	PF00149	Calcineurin-like phosphoesterase	158	354	6.4e-22	T	2021-10-07	IPR004843	Calcineurin-like phosphoesterase domain, ApaH type	GO:0016787
fusterID_69541_orf1886	d0511911c273d244ea88b64f6ed7e072	452	Pfam	PF14008	Iron/zinc purple acid phosphatase-like protein C	380	437	1.6e-17	T	2021-10-07	IPR025733	Iron/zinc purple acid phosphatase-like C-terminal domain	-
fusterID_69541_orf1886	d0511911c273d244ea88b64f6ed7e072	452	PANTHER	PTHR22953	ACID PHOSPHATASE RELATED	9	452	5.6e-272	T	2021-10-07	IPR039331	Purple acid phosphatase-like	GO:0003993
fusterID_132908_orf1660	ce8fee9fc849f550e886a1618715778d	271	Pfam	PF00106	short chain dehydrogenase	7	149	1.4e-29	T	2021-10-07	IPR002347	Short-chain dehydrogenase/reductase SDR	GO:0016491
fusterID_132908_orf1660	ce8fee9fc849f550e886a1618715778d	271	PANTHER	PTHR43490	(+)-NEOMENTHOL DEHYDROGENASE	5	265	1.8e-121	T	2021-10-07	-	-
fusterID_132908_orf1660	ce8fee9fc849f550e886a1618715778d	271	PANTHER	PTHR43490:SF60	NAD(P)-BINDING ROSSMANN-FOLD SUPERFAMILY PROTEIN	5	265	1.8e-121	T	2021-10-07	-	-
fusterID_64487_orf1776	729f4f6aa1b413913401c502874f67c6	606	CDD	cd08771	DLP_1	32	297	3.43362e-132	T	2021-10-07	IPR001401	Dynamin, GTPase domain	GO:0003924|GO:0005525
fusterID_64487_orf1776	729f4f6aa1b413913401c502874f67c6	606	PANTHER	PTHR11566:SF151	DYNAMIN-RELATED PROTEIN 1E	2	605	0	T	2021-10-07	-	-
fusterID_64487_orf1776	729f4f6aa1b413913401c502874f67c6	606	Pfam	PF01031	Dynamin central region	219	485	5.2e-59	T	2021-10-07	IPR000375	Dynamin stalk domain	-
fusterID_64487_orf1776	729f4f6aa1b413913401c502874f67c6	606	Pfam	PF00350	Dynamin family	35	209	4.4e-54	T	2021-10-07	IPR022812	Dynamin superfamily	-
fusterID_64487_orf1776	729f4f6aa1b413913401c502874f67c6	606	Pfam	PF02212	Dynamin GTPase effector domain	511	602	1e-23	T	2021-10-07	IPR003130	Dynamin GTPase effector	GO:0003924|GO:0005525
fusterID_64487_orf1776	729f4f6aa1b413913401c502874f67c6	606	PANTHER	PTHR11566	DYNAMIN	2	605	0	T	2021-10-07	IPR022812	Dynamin superfamily	-
fusterID_151669_orf736	d97797dba8cfae2b3687f0b0b34a85a5	381	PANTHER	PTHR43176	3-HYDROXYISOBUTYRYL-COA HYDROLASE-RELATED	21	379	9.9e-195	T	2021-10-07	-	-
fusterID_151669_orf736	d97797dba8cfae2b3687f0b0b34a85a5	381	CDD	cd06558	crotonase-like	26	214	3.64026e-47	T	2021-10-07	-	-
fusterID_151669_orf736	d97797dba8cfae2b3687f0b0b34a85a5	381	Pfam	PF16113	Enoyl-CoA hydratase/isomerase	34	364	6e-107	T	2021-10-07	IPR032259	Enoyl-CoA hydratase/isomerase, HIBYL-CoA-H type	GO:0003860
fusterID_151669_orf736	d97797dba8cfae2b3687f0b0b34a85a5	381	PANTHER	PTHR43176:SF2	3-HYDROXYISOBUTYRYL-COA HYDROLASE-LIKE PROTEIN 5	21	379	9.9e-195	T	2021-10-07	-	-
fusterID_7792_orf123	01a594d50b1dee0c12140b797bd53dba	455	Pfam	PF00450	Serine carboxypeptidase	40	447	1e-120	T	2021-10-07	IPR001563	Peptidase S10, serine carboxypeptidase	GO:0004185|GO:0006508
fusterID_7792_orf123	01a594d50b1dee0c12140b797bd53dba	455	PANTHER	PTHR11802	SERINE PROTEASE FAMILY S10 SERINE CARBOXYPEPTIDASE	27	453	5.7e-221	T	2021-10-07	IPR001563	Peptidase S10, serine carboxypeptidase	GO:0004185|GO:0006508
fusterID_7792_orf123	01a594d50b1dee0c12140b797bd53dba	455	PANTHER	PTHR11802:SF365	SERINE CARBOXYPEPTIDASE-LIKE 45	27	453	5.7e-221	T	2021-10-07	-	-
fusterID_105324_orf1978	979d2be8607cc9d5afa9e8f60cbb5780	202	CDD	cd02241	cupin_OxOx	24	202	6.83796e-76	T	2021-10-07	-	-
fusterID_105324_orf1978	979d2be8607cc9d5afa9e8f60cbb5780	202	PANTHER	PTHR31238:SF161	GERMIN-LIKE PROTEIN SUBFAMILY 3 MEMBER 1	10	202	6.4e-69	T	2021-10-07	-	-
fusterID_105324_orf1978	979d2be8607cc9d5afa9e8f60cbb5780	202	PANTHER	PTHR31238	GERMIN-LIKE PROTEIN SUBFAMILY 3 MEMBER 3	10	202	6.4e-69	T	2021-10-07	-	-
fusterID_105324_orf1978	979d2be8607cc9d5afa9e8f60cbb5780	202	Pfam	PF00190	Cupin	66	199	1.6e-31	T	2021-10-07	IPR006045	Cupin 1	-
fusterID_94710_orf15	b441c2bd80d7d5b6af7e8f6edc16126d	550	Pfam	PF00224	Pyruvate kinase, barrel domain	90	424	1.4e-93	T	2021-10-07	IPR015793	Pyruvate kinase, barrel	GO:0000287|GO:0004743|GO:0006096|GO:0030955
fusterID_94710_orf15	b441c2bd80d7d5b6af7e8f6edc16126d	550	PANTHER	PTHR11817	PYRUVATE KINASE	68	550	2.9e-269	T	2021-10-07	IPR001697	Pyruvate kinase	GO:0000287|GO:0004743|GO:0006096|GO:0030955
fusterID_94710_orf15	b441c2bd80d7d5b6af7e8f6edc16126d	550	Pfam	PF02887	Pyruvate kinase, alpha/beta domain	442	540	4.8e-18	T	2021-10-07	IPR015795	Pyruvate kinase, C-terminal	-
fusterID_94710_orf15	b441c2bd80d7d5b6af7e8f6edc16126d	550	PANTHER	PTHR11817:SF14	PLASTIDIAL PYRUVATE KINASE 1, CHLOROPLASTIC	68	550	2.9e-269	T	2021-10-07	-	-
fusterID_63077_orf2461	24ac24af9eaccbcf5446839289e9577b	564	PANTHER	PTHR45633	60 KDA HEAT SHOCK PROTEIN, MITOCHONDRIAL	3	561	0	T	2021-10-07	-	-
fusterID_63077_orf2461	24ac24af9eaccbcf5446839289e9577b	564	CDD	cd03344	GroEL	32	549	0	T	2021-10-07	IPR001844	Chaperonin Cpn60	GO:0042026
fusterID_63077_orf2461	24ac24af9eaccbcf5446839289e9577b	564	Pfam	PF00118	TCP-1/cpn60 chaperonin family	51	550	1.5e-101	T	2021-10-07	IPR002423	Chaperonin Cpn60/TCP-1 family	GO:0005524|GO:0016887
fusterID_63077_orf2461	24ac24af9eaccbcf5446839289e9577b	564	PANTHER	PTHR45633:SF25	OS06G0114000 PROTEIN	3	561	0	T	2021-10-07	-	-
fusterID_45930_orf2642	ba81937b21f65efb31f9591133838493	186	CDD	cd00051	EFh	83	148	1.50032e-09	T	2021-10-07	IPR002048	EF-hand domain	GO:0005509
fusterID_45930_orf2642	ba81937b21f65efb31f9591133838493	186	Pfam	PF13202	EF hand	47	69	0.0079	T	2021-10-07	IPR002048	EF-hand domain	GO:0005509
fusterID_45930_orf2642	ba81937b21f65efb31f9591133838493	186	CDD	cd00051	EFh	6	69	4.72424e-07	T	2021-10-07	IPR002048	EF-hand domain	GO:0005509
fusterID_45930_orf2642	ba81937b21f65efb31f9591133838493	186	PANTHER	PTHR23056:SF94	B, PUTATIVE-RELATED	2	185	6.6e-97	T	2021-10-07	-	-
fusterID_45930_orf2642	ba81937b21f65efb31f9591133838493	186	Pfam	PF13499	EF-hand domain pair	82	151	2.4e-11	T	2021-10-07	IPR002048	EF-hand domain	GO:0005509
fusterID_45930_orf2642	ba81937b21f65efb31f9591133838493	186	PANTHER	PTHR23056	CALCINEURIN B	2	185	6.6e-97	T	2021-10-07	-	-
fusterID_46530_orf417	6aaba8a2acf6c6f1028c4c4eb25a6705	375	Pfam	PF00232	Glycosyl hydrolase family 1	1	374	2.6e-120	T	2021-10-07	IPR001360	Glycoside hydrolase family 1	GO:0004553|GO:0005975
fusterID_46530_orf417	6aaba8a2acf6c6f1028c4c4eb25a6705	375	PANTHER	PTHR10353:SF213	BETA-GLUCOSIDASE 45	1	374	1.6e-181	T	2021-10-07	-	-
fusterID_46530_orf417	6aaba8a2acf6c6f1028c4c4eb25a6705	375	PANTHER	PTHR10353	GLYCOSYL HYDROLASE	1	374	1.6e-181	T	2021-10-07	IPR001360	Glycoside hydrolase family 1	GO:0004553|GO:0005975
fusterID_76455_orf1233	92ec1cad5b8d5952f753e7deaf6ace2e	342	Pfam	PF16884	N-terminal domain of oxidoreductase	7	116	3.7e-26	T	2021-10-07	IPR041694	Oxidoreductase, N-terminal domain	-
fusterID_76455_orf1233	92ec1cad5b8d5952f753e7deaf6ace2e	342	Pfam	PF00107	Zinc-binding dehydrogenase	164	295	1.3e-23	T	2021-10-07	IPR013149	Alcohol dehydrogenase, C-terminal	-
fusterID_76455_orf1233	92ec1cad5b8d5952f753e7deaf6ace2e	342	PANTHER	PTHR43205	PROSTAGLANDIN REDUCTASE	3	341	1.7e-172	T	2021-10-07	-	-
fusterID_76455_orf1233	92ec1cad5b8d5952f753e7deaf6ace2e	342	PANTHER	PTHR43205:SF35	ZINC-BINDING DEHYDROGENASE FAMILY PROTEIN	3	341	1.7e-172	T	2021-10-07	-	-
fusterID_76455_orf1233	92ec1cad5b8d5952f753e7deaf6ace2e	342	CDD	cd08295	double_bond_reductase_like	4	339	0	T	2021-10-07	-	-
fusterID_181536_orf314	13012f465f89d6c8e5e3c53fc52946af	722	PANTHER	PTHR31268:SF8	GALACTINOL--SUCROSE GALACTOSYLTRANSFERASE 4-RELATED	267	722	0	T	2021-10-07	-	-
fusterID_181536_orf314	13012f465f89d6c8e5e3c53fc52946af	722	PANTHER	PTHR31268:SF8	GALACTINOL--SUCROSE GALACTOSYLTRANSFERASE 4-RELATED	3	267	0	T	2021-10-07	-	-
fusterID_181536_orf314	13012f465f89d6c8e5e3c53fc52946af	722	PANTHER	PTHR31268	-	267	722	0	T	2021-10-07	IPR008811	Glycosyl hydrolases 36	-
fusterID_181536_orf314	13012f465f89d6c8e5e3c53fc52946af	722	PANTHER	PTHR31268	-	3	267	0	T	2021-10-07	IPR008811	Glycosyl hydrolases 36	-
fusterID_181536_orf314	13012f465f89d6c8e5e3c53fc52946af	722	Pfam	PF05691	Raffinose synthase or seed imbibition protein Sip1	13	704	3.5e-298	T	2021-10-07	IPR008811	Glycosyl hydrolases 36	-
fusterID_166749_orf777	0fefb8a8070b010bee8aef1b74519252	478	PANTHER	PTHR11439	GAG-POL-RELATED RETROTRANSPOSON	21	222	8.3e-66	T	2021-10-07	-	-
fusterID_166749_orf777	0fefb8a8070b010bee8aef1b74519252	478	CDD	cd09272	RNase_HI_RT_Ty1	323	461	2.88179e-76	T	2021-10-07	-	-
fusterID_166749_orf777	0fefb8a8070b010bee8aef1b74519252	478	Pfam	PF07727	Reverse transcriptase (RNA-dependent DNA polymerase)	2	237	9.8e-72	T	2021-10-07	IPR013103	Reverse transcriptase, RNA-dependent DNA polymerase	-
fusterID_166749_orf777	0fefb8a8070b010bee8aef1b74519252	478	PANTHER	PTHR11439:SF322	CLASSICAL ARABINOGALACTAN PROTEIN 9-LIKE	21	222	8.3e-66	T	2021-10-07	-	-
fusterID_165570_orf1341	4dc70ad124cde2c33cb69964ff530648	492	Pfam	PF00067	Cytochrome P450	32	478	4.9e-104	T	2021-10-07	IPR001128	Cytochrome P450	GO:0004497|GO:0005506|GO:0016705|GO:0020037
fusterID_165570_orf1341	4dc70ad124cde2c33cb69964ff530648	492	PANTHER	PTHR47956	CYTOCHROME P450 71B11-RELATED	13	487	9.6e-197	T	2021-10-07	-	-
fusterID_165570_orf1341	4dc70ad124cde2c33cb69964ff530648	492	PANTHER	PTHR47956:SF94	CYTOCHROME P450 71D10	13	487	9.6e-197	T	2021-10-07	-	-
fusterID_21875_orf2353	5b85d2b289a660b7491f6732093c1fc9	524	Pfam	PF03372	Endonuclease/Exonuclease/phosphatase family	78	485	2.6e-11	T	2021-10-07	IPR005135	Endonuclease/exonuclease/phosphatase	GO:0003824
fusterID_21875_orf2353	5b85d2b289a660b7491f6732093c1fc9	524	PANTHER	PTHR45666	TYPE IV INOSITOL POLYPHOSPHATE 5-PHOSPHATASE 9	10	179	4.6e-231	T	2021-10-07	-	-
fusterID_21875_orf2353	5b85d2b289a660b7491f6732093c1fc9	524	PANTHER	PTHR45666:SF5	TYPE IV INOSITOL POLYPHOSPHATE 5-PHOSPHATASE 3	220	520	4.6e-231	T	2021-10-07	-	-
fusterID_21875_orf2353	5b85d2b289a660b7491f6732093c1fc9	524	PANTHER	PTHR45666	TYPE IV INOSITOL POLYPHOSPHATE 5-PHOSPHATASE 9	220	520	4.6e-231	T	2021-10-07	-	-
fusterID_21875_orf2353	5b85d2b289a660b7491f6732093c1fc9	524	PANTHER	PTHR45666:SF5	TYPE IV INOSITOL POLYPHOSPHATE 5-PHOSPHATASE 3	10	179	4.6e-231	T	2021-10-07	-	-
fusterID_103921_orf3230	544ae053ed728f85d2b481b536364415	103	PANTHER	PTHR11439	GAG-POL-RELATED RETROTRANSPOSON	7	96	5.5e-30	T	2021-10-07	-	-
fusterID_103921_orf3230	544ae053ed728f85d2b481b536364415	103	PANTHER	PTHR11439:SF343	-	7	96	5.5e-30	T	2021-10-07	-	-
fusterID_103921_orf3230	544ae053ed728f85d2b481b536364415	103	CDD	cd09272	RNase_HI_RT_Ty1	1	84	2.89537e-47	T	2021-10-07	-	-
fusterID_142766_orf2400	ff416416517aa93fe7688274698d3258	472	PANTHER	PTHR24286	CYTOCHROME P450 26	11	467	1.5e-233	T	2021-10-07	-	-
fusterID_142766_orf2400	ff416416517aa93fe7688274698d3258	472	Pfam	PF00067	Cytochrome P450	31	453	2.5e-60	T	2021-10-07	IPR001128	Cytochrome P450	GO:0004497|GO:0005506|GO:0016705|GO:0020037
fusterID_142766_orf2400	ff416416517aa93fe7688274698d3258	472	PANTHER	PTHR24286:SF11	CYTOCHROME P450, FAMILY 87, SUBFAMILY A, POLYPEPTIDE 2	11	467	1.5e-233	T	2021-10-07	-	-
fusterID_158365_orf1374	c8d23eebbec41e58b644f266c34f741b	312	Pfam	PF00191	Annexin	243	307	9.4e-16	T	2021-10-07	IPR018502	Annexin repeat	GO:0005509|GO:0005544
fusterID_158365_orf1374	c8d23eebbec41e58b644f266c34f741b	312	Pfam	PF00191	Annexin	169	230	1.7e-13	T	2021-10-07	IPR018502	Annexin repeat	GO:0005509|GO:0005544
fusterID_158365_orf1374	c8d23eebbec41e58b644f266c34f741b	312	Pfam	PF00191	Annexin	15	76	2.6e-20	T	2021-10-07	IPR018502	Annexin repeat	GO:0005509|GO:0005544
fusterID_158365_orf1374	c8d23eebbec41e58b644f266c34f741b	312	Pfam	PF00191	Annexin	87	139	4e-06	T	2021-10-07	IPR018502	Annexin repeat	GO:0005509|GO:0005544
fusterID_158365_orf1374	c8d23eebbec41e58b644f266c34f741b	312	PANTHER	PTHR10502:SF99	ANNEXIN D3	7	310	1.8e-157	T	2021-10-07	-	-
fusterID_158365_orf1374	c8d23eebbec41e58b644f266c34f741b	312	PANTHER	PTHR10502	ANNEXIN	7	310	1.8e-157	T	2021-10-07	-	-
fusterID_29664_orf1001	ab9bb1634f1dffc22ab5264e91071486	743	Pfam	PF00933	Glycosyl hydrolase family 3 N terminal domain	95	340	2e-36	T	2021-10-07	IPR001764	Glycoside hydrolase, family 3, N-terminal	GO:0004553|GO:0005975
fusterID_29664_orf1001	ab9bb1634f1dffc22ab5264e91071486	743	Pfam	PF01915	Glycosyl hydrolase family 3 C-terminal domain	383	609	8.1e-53	T	2021-10-07	IPR002772	Glycoside hydrolase family 3 C-terminal domain	GO:0004553|GO:0005975
fusterID_29664_orf1001	ab9bb1634f1dffc22ab5264e91071486	743	PANTHER	PTHR42721:SF30	ALPHA-L-ARABINOFURANOSIDASE/BETA-D-XYLOSIDASE	1	742	0	T	2021-10-07	-	-
fusterID_29664_orf1001	ab9bb1634f1dffc22ab5264e91071486	743	PANTHER	PTHR42721	SUGAR HYDROLASE-RELATED	1	742	0	T	2021-10-07	-	-
fusterID_29664_orf1001	ab9bb1634f1dffc22ab5264e91071486	743	Pfam	PF14310	Fibronectin type III-like domain	671	734	3.7e-10	T	2021-10-07	IPR026891	Fibronectin type III-like domain	-
fusterID_34124_orf2216	5418a6e5e9c5f5eeb1f670b364aecfa0	767	Pfam	PF02518	Histidine kinase-, DNA gyrase B-, and HSP90-like ATPase	95	248	1.1e-12	T	2021-10-07	IPR003594	Histidine kinase/HSP90-like ATPase	-
fusterID_34124_orf2216	5418a6e5e9c5f5eeb1f670b364aecfa0	767	PANTHER	PTHR11528:SF103	BNAA08G14800D PROTEIN	17	757	0	T	2021-10-07	-	-
fusterID_34124_orf2216	5418a6e5e9c5f5eeb1f670b364aecfa0	767	CDD	cd16927	HATPase_Hsp90-like	81	269	2.85098e-101	T	2021-10-07	-	-
fusterID_34124_orf2216	5418a6e5e9c5f5eeb1f670b364aecfa0	767	Pfam	PF00183	Hsp90 protein	251	757	1e-220	T	2021-10-07	IPR001404	Heat shock protein Hsp90 family	GO:0005524|GO:0006457|GO:0016887|GO:0051082
fusterID_34124_orf2216	5418a6e5e9c5f5eeb1f670b364aecfa0	767	PANTHER	PTHR11528	HEAT SHOCK PROTEIN 90 FAMILY MEMBER	17	757	0	T	2021-10-07	IPR001404	Heat shock protein Hsp90 family	GO:0005524|GO:0006457|GO:0016887|GO:0051082
fusterID_25632_orf3162	671f9783d5b11ce2da111a3e3ff3360d	416	CDD	cd03784	GT1_Gtf-like	3	395	4.60195e-72	T	2021-10-07	IPR002213	UDP-glucuronosyl/UDP-glucosyltransferase	GO:0008194
fusterID_25632_orf3162	671f9783d5b11ce2da111a3e3ff3360d	416	PANTHER	PTHR48045:SF12	GLYCOSYLTRANSFERASE	2	415	3.3e-160	T	2021-10-07	-	-
fusterID_25632_orf3162	671f9783d5b11ce2da111a3e3ff3360d	416	Pfam	PF00201	UDP-glucoronosyl and UDP-glucosyl transferase	235	346	4.7e-23	T	2021-10-07	IPR002213	UDP-glucuronosyl/UDP-glucosyltransferase	GO:0008194
fusterID_25632_orf3162	671f9783d5b11ce2da111a3e3ff3360d	416	PANTHER	PTHR48045	UDP-GLYCOSYLTRANSFERASE 72B1	2	415	3.3e-160	T	2021-10-07	-	-
fusterID_33069_orf3279	b4abd8e5b11bab9dc6b851ba3e82b45d	171	PANTHER	PTHR33265:SF26	AVR9/CF-9 RAPIDLY ELICITED PROTEIN	1	171	7.7e-58	T	2021-10-07	-	-
fusterID_33069_orf3279	b4abd8e5b11bab9dc6b851ba3e82b45d	171	PANTHER	PTHR33265	AVR9/CF-9 RAPIDLY ELICITED PROTEIN-RELATED	1	171	7.7e-58	T	2021-10-07	-	-
fusterID_89923_orf2812	34b446714f0887a6283a79af8a4cdcae	240	Pfam	PF03330	Lytic transglycolase	57	128	1.2e-11	T	2021-10-07	IPR009009	RlpA-like protein, double-psi beta-barrel domain	-
fusterID_89923_orf2812	34b446714f0887a6283a79af8a4cdcae	240	PANTHER	PTHR31692:SF92	EXPANSIN-LIKE B1	5	240	4.4e-114	T	2021-10-07	-	-
fusterID_89923_orf2812	34b446714f0887a6283a79af8a4cdcae	240	Pfam	PF01357	Expansin C-terminal domain	141	214	6.3e-16	T	2021-10-07	IPR007117	Expansin, cellulose-binding-like domain	-
fusterID_89923_orf2812	34b446714f0887a6283a79af8a4cdcae	240	PANTHER	PTHR31692	EXPANSIN-B3	5	240	4.4e-114	T	2021-10-07	-	-
fusterID_103483_orf618	be24b0cb6e9e81e63f274e486fac499b	249	PANTHER	PTHR31595:SF8	(MEMBRANE BOUND O-ACYL TRANSFERASE) FAMILY PROTEIN, PUTATIVE-RELATED	1	247	3e-91	T	2021-10-07	-	-
fusterID_103483_orf618	be24b0cb6e9e81e63f274e486fac499b	249	PANTHER	PTHR31595	LONG-CHAIN-ALCOHOL O-FATTY-ACYLTRANSFERASE 3-RELATED	1	247	3e-91	T	2021-10-07	IPR044851	Wax synthase	GO:0006629|GO:0008374
fusterID_103483_orf618	be24b0cb6e9e81e63f274e486fac499b	249	Pfam	PF13813	Membrane bound O-acyl transferase family	95	177	2e-15	T	2021-10-07	IPR032805	Wax synthase domain	-
fusterID_30277_orf1301	e05478cc6f15171f9b90ac44b1b84bc2	469	PANTHER	PTHR13301	X-BOX TRANSCRIPTION FACTOR-RELATED	112	465	2.7e-298	T	2021-10-07	-	-
fusterID_30277_orf1301	e05478cc6f15171f9b90ac44b1b84bc2	469	PANTHER	PTHR13301	X-BOX TRANSCRIPTION FACTOR-RELATED	1	95	2.7e-298	T	2021-10-07	-	-
fusterID_30277_orf1301	e05478cc6f15171f9b90ac44b1b84bc2	469	PANTHER	PTHR13301:SF208	CELLULOSE SYNTHASE	1	95	2.7e-298	T	2021-10-07	-	-
fusterID_30277_orf1301	e05478cc6f15171f9b90ac44b1b84bc2	469	PANTHER	PTHR13301:SF208	CELLULOSE SYNTHASE	112	465	2.7e-298	T	2021-10-07	-	-
fusterID_30277_orf1301	e05478cc6f15171f9b90ac44b1b84bc2	469	Pfam	PF03552	Cellulose synthase	108	465	2.9e-194	T	2021-10-07	IPR005150	Cellulose synthase	GO:0016020|GO:0016760|GO:0030244
fusterID_30277_orf1301	e05478cc6f15171f9b90ac44b1b84bc2	469	Pfam	PF03552	Cellulose synthase	1	101	2.5e-54	T	2021-10-07	IPR005150	Cellulose synthase	GO:0016020|GO:0016760|GO:0030244
fusterID_157661_orf2907	7fc8292ef19a641f76fdd76914cec682	293	Pfam	PF07859	alpha/beta hydrolase fold	196	265	2.1e-07	T	2021-10-07	IPR013094	Alpha/beta hydrolase fold-3	GO:0016787
fusterID_157661_orf2907	7fc8292ef19a641f76fdd76914cec682	293	Pfam	PF07859	alpha/beta hydrolase fold	70	192	1.5e-36	T	2021-10-07	IPR013094	Alpha/beta hydrolase fold-3	GO:0016787
fusterID_157661_orf2907	7fc8292ef19a641f76fdd76914cec682	293	PANTHER	PTHR23024:SF467	CARBOXYLESTERASE 13-RELATED	5	291	3.4e-115	T	2021-10-07	-	-
fusterID_157661_orf2907	7fc8292ef19a641f76fdd76914cec682	293	PANTHER	PTHR23024	ARYLACETAMIDE DEACETYLASE	5	291	3.4e-115	T	2021-10-07	-	-
fusterID_40672_orf1265	7d96a3650320d2218a9a2be987543d02	345	PANTHER	PTHR31319:SF39	ZINC FINGER PROTEIN CONSTANS-LIKE 1	6	345	7.2e-112	T	2021-10-07	-	-
fusterID_40672_orf1265	7d96a3650320d2218a9a2be987543d02	345	CDD	cd19821	Bbox1_BBX-like	9	52	1.74524e-19	T	2021-10-07	-	-
fusterID_40672_orf1265	7d96a3650320d2218a9a2be987543d02	345	Pfam	PF06203	CCT motif	276	318	7.5e-18	T	2021-10-07	IPR010402	CCT domain	GO:0005515
fusterID_40672_orf1265	7d96a3650320d2218a9a2be987543d02	345	Pfam	PF00643	B-box zinc finger	50	95	9.7e-07	T	2021-10-07	IPR000315	B-box-type zinc finger	GO:0008270
fusterID_40672_orf1265	7d96a3650320d2218a9a2be987543d02	345	CDD	cd19821	Bbox1_BBX-like	52	95	5.21761e-16	T	2021-10-07	-	-
fusterID_40672_orf1265	7d96a3650320d2218a9a2be987543d02	345	PANTHER	PTHR31319	ZINC FINGER PROTEIN CONSTANS-LIKE 4	6	345	7.2e-112	T	2021-10-07	-	-
fusterID_30059_orf1097	59fb476d0cca99208306cc1699eb34e5	252	Pfam	PF12697	Alpha/beta hydrolase family	9	236	1.2e-13	T	2021-10-07	IPR000073	Alpha/beta hydrolase fold-1	-
fusterID_30059_orf1097	59fb476d0cca99208306cc1699eb34e5	252	PANTHER	PTHR10992	METHYLESTERASE FAMILY MEMBER	2	250	5.7e-96	T	2021-10-07	-	-
fusterID_30059_orf1097	59fb476d0cca99208306cc1699eb34e5	252	PANTHER	PTHR10992:SF1010	METHYLESTERASE 17-LIKE	2	250	5.7e-96	T	2021-10-07	-	-
fusterID_4838_orf159	daa6afcf005b1b1799663a65fbb21d40	169	PANTHER	PTHR11071	PEPTIDYL-PROLYL CIS-TRANS ISOMERASE	1	169	2.8e-82	T	2021-10-07	-	-
fusterID_4838_orf159	daa6afcf005b1b1799663a65fbb21d40	169	Pfam	PF00160	Cyclophilin type peptidyl-prolyl cis-trans isomerase/CLD	8	167	2.7e-48	T	2021-10-07	IPR002130	Cyclophilin-type peptidyl-prolyl cis-trans isomerase domain	GO:0000413|GO:0003755
fusterID_4838_orf159	daa6afcf005b1b1799663a65fbb21d40	169	PANTHER	PTHR11071:SF443	PEPTIDYL-PROLYL CIS-TRANS ISOMERASE H	1	169	2.8e-82	T	2021-10-07	-	-
fusterID_4838_orf159	daa6afcf005b1b1799663a65fbb21d40	169	CDD	cd01926	cyclophilin_ABH_like	4	167	9.47862e-117	T	2021-10-07	-	-
fusterID_78886_orf2187	9749960e5bc12017321ff27aae2ac7a9	168	PANTHER	PTHR31213:SF155	PYR1-LIKE 7-RELATED	4	166	6.1e-91	T	2021-10-07	-	-
fusterID_78886_orf2187	9749960e5bc12017321ff27aae2ac7a9	168	CDD	cd07821	PYR_PYL_RCAR_like	19	163	2.98855e-38	T	2021-10-07	-	-
fusterID_78886_orf2187	9749960e5bc12017321ff27aae2ac7a9	168	Pfam	PF10604	Polyketide cyclase / dehydrase and lipid transport	19	163	2.9e-23	T	2021-10-07	IPR019587	Polyketide cyclase/dehydrase	-
fusterID_78886_orf2187	9749960e5bc12017321ff27aae2ac7a9	168	PANTHER	PTHR31213	-	4	166	6.1e-91	T	2021-10-07	-	-
fusterID_150239_orf3303	af75439e8908da17751d06d09825b0e6	587	PANTHER	PTHR47988:SF5	LRR RECEPTOR-LIKE KINASE	10	587	7e-281	T	2021-10-07	-	-
fusterID_150239_orf3303	af75439e8908da17751d06d09825b0e6	587	PANTHER	PTHR47988	SOMATIC EMBRYOGENESIS RECEPTOR KINASE 1	10	587	7e-281	T	2021-10-07	-	-
fusterID_150239_orf3303	af75439e8908da17751d06d09825b0e6	587	Pfam	PF13855	Leucine rich repeat	95	153	3.3e-08	T	2021-10-07	IPR001611	Leucine-rich repeat	GO:0005515
fusterID_150239_orf3303	af75439e8908da17751d06d09825b0e6	587	Pfam	PF00069	Protein kinase domain	267	536	6.6e-44	T	2021-10-07	IPR000719	Protein kinase domain	GO:0004672|GO:0005524|GO:0006468
fusterID_150239_orf3303	af75439e8908da17751d06d09825b0e6	587	Pfam	PF08263	Leucine rich repeat N-terminal domain	30	66	5.8e-07	T	2021-10-07	IPR013210	Leucine-rich repeat-containing N-terminal, plant-type	-
fusterID_85143_orf964	9a38945d5fa29a3ba7393fa2b06cf05b	223	CDD	cd15798	PMEI-like_3	59	217	9.63e-49	T	2021-10-07	-	-
fusterID_85143_orf964	9a38945d5fa29a3ba7393fa2b06cf05b	223	PANTHER	PTHR31080	PECTINESTERASE INHIBITOR-LIKE	34	219	3.4e-76	T	2021-10-07	-	-
fusterID_85143_orf964	9a38945d5fa29a3ba7393fa2b06cf05b	223	PANTHER	PTHR31080:SF207	PECTINESTERASE INHIBITOR 9	34	219	3.4e-76	T	2021-10-07	-	-
fusterID_85143_orf964	9a38945d5fa29a3ba7393fa2b06cf05b	223	Pfam	PF04043	Plant invertase/pectin methylesterase inhibitor	56	211	5.6e-39	T	2021-10-07	IPR006501	Pectinesterase inhibitor domain	GO:0004857
fusterID_133813_orf1195	a1c366e243380b53d450be0fec8f54a2	247	PANTHER	PTHR48100	BROAD-SPECIFICITY PHOSPHATASE YOR283W-RELATED	1	246	3.8e-118	T	2021-10-07	-	-
fusterID_133813_orf1195	a1c366e243380b53d450be0fec8f54a2	247	Pfam	PF00300	Histidine phosphatase superfamily (branch 1)	18	89	2e-07	T	2021-10-07	IPR013078	Histidine phosphatase superfamily, clade-1	-
fusterID_133813_orf1195	a1c366e243380b53d450be0fec8f54a2	247	CDD	cd07067	HP_PGM_like	18	86	2.53041e-13	T	2021-10-07	IPR013078	Histidine phosphatase superfamily, clade-1	-
fusterID_133813_orf1195	a1c366e243380b53d450be0fec8f54a2	247	PANTHER	PTHR48100:SF30	PHOSPHOGLYCERATE MUTASE-LIKE PROTEIN 1	1	246	3.8e-118	T	2021-10-07	-	-
fusterID_133417_orf2289	0c4b3788b0c9dff5e949e6000f673437	1085	CDD	cd15475	MyosinXI_CBD	688	1052	0	T	2021-10-07	IPR037975	Class XI myosin, cargo binding domain	GO:0007015
fusterID_133417_orf2289	0c4b3788b0c9dff5e949e6000f673437	1085	PANTHER	PTHR13140:SF799	MYOSIN-7	6	1081	0	T	2021-10-07	-	-
fusterID_133417_orf2289	0c4b3788b0c9dff5e949e6000f673437	1085	PANTHER	PTHR13140	MYOSIN	6	1081	0	T	2021-10-07	-	-
fusterID_133417_orf2289	0c4b3788b0c9dff5e949e6000f673437	1085	Pfam	PF01843	DIL domain	904	1008	4.6e-23	T	2021-10-07	IPR002710	Dilute domain	-
fusterID_133417_orf2289	0c4b3788b0c9dff5e949e6000f673437	1085	Pfam	PF00612	IQ calmodulin-binding motif	379	397	0.015	T	2021-10-07	IPR000048	IQ motif, EF-hand binding site	GO:0005515
fusterID_133417_orf2289	0c4b3788b0c9dff5e949e6000f673437	1085	Pfam	PF00612	IQ calmodulin-binding motif	426	445	5.4e-05	T	2021-10-07	IPR000048	IQ motif, EF-hand binding site	GO:0005515
fusterID_133417_orf2289	0c4b3788b0c9dff5e949e6000f673437	1085	Pfam	PF00612	IQ calmodulin-binding motif	449	469	0.026	T	2021-10-07	IPR000048	IQ motif, EF-hand binding site	GO:0005515
fusterID_133417_orf2289	0c4b3788b0c9dff5e949e6000f673437	1085	Pfam	PF00612	IQ calmodulin-binding motif	355	369	0.24	T	2021-10-07	IPR000048	IQ motif, EF-hand binding site	GO:0005515
fusterID_133417_orf2289	0c4b3788b0c9dff5e949e6000f673437	1085	Pfam	PF00063	Myosin head (motor domain)	5	314	2.2e-113	T	2021-10-07	IPR001609	Myosin head, motor domain	GO:0003774|GO:0005524|GO:0016459
fusterID_203139_orf931	47b0152e8339cba4d88ed098d55d07fa	475	PANTHER	PTHR47925:SF86	PENTATRICOPEPTIDE REPEAT-CONTAINING PROTEIN	5	182	4.4e-236	T	2021-10-07	-	-
fusterID_203139_orf931	47b0152e8339cba4d88ed098d55d07fa	475	PANTHER	PTHR47925:SF86	PENTATRICOPEPTIDE REPEAT-CONTAINING PROTEIN	158	475	4.4e-236	T	2021-10-07	-	-
fusterID_203139_orf931	47b0152e8339cba4d88ed098d55d07fa	475	PANTHER	PTHR47925	OS01G0913400 PROTEIN-RELATED	5	182	4.4e-236	T	2021-10-07	-	-
fusterID_203139_orf931	47b0152e8339cba4d88ed098d55d07fa	475	PANTHER	PTHR47925	OS01G0913400 PROTEIN-RELATED	158	475	4.4e-236	T	2021-10-07	-	-
fusterID_203139_orf931	47b0152e8339cba4d88ed098d55d07fa	475	Pfam	PF13041	PPR repeat family	297	343	5.2e-11	T	2021-10-07	IPR002885	Pentatricopeptide repeat	-
fusterID_203139_orf931	47b0152e8339cba4d88ed098d55d07fa	475	Pfam	PF13041	PPR repeat family	195	243	2.4e-09	T	2021-10-07	IPR002885	Pentatricopeptide repeat	-
fusterID_203139_orf931	47b0152e8339cba4d88ed098d55d07fa	475	Pfam	PF13041	PPR repeat family	63	111	4.1e-11	T	2021-10-07	IPR002885	Pentatricopeptide repeat	-
fusterID_203139_orf931	47b0152e8339cba4d88ed098d55d07fa	475	Pfam	PF01535	PPR repeat	139	165	0.00082	T	2021-10-07	IPR002885	Pentatricopeptide repeat	-
fusterID_203139_orf931	47b0152e8339cba4d88ed098d55d07fa	475	Pfam	PF01535	PPR repeat	371	396	0.0016	T	2021-10-07	IPR002885	Pentatricopeptide repeat	-
fusterID_123750_orf564	59b470f305b20f059dd50fe7661151d0	269	PANTHER	PTHR47992:SF91	PROTEIN PHOSPHATASE 2C 71-RELATED	3	269	4.9e-160	T	2021-10-07	-	-
fusterID_123750_orf564	59b470f305b20f059dd50fe7661151d0	269	CDD	cd00143	PP2Cc	24	268	2.92208e-97	T	2021-10-07	IPR001932	PPM-type phosphatase domain	GO:0016791
fusterID_123750_orf564	59b470f305b20f059dd50fe7661151d0	269	Pfam	PF00481	Protein phosphatase 2C	54	261	1.5e-65	T	2021-10-07	IPR001932	PPM-type phosphatase domain	GO:0016791
fusterID_123750_orf564	59b470f305b20f059dd50fe7661151d0	269	PANTHER	PTHR47992	ALPHABET, ISOFORM E-RELATED	3	269	4.9e-160	T	2021-10-07	-	-
fusterID_83705_orf82	cc34df7ae61ba39ec79ee6eb20b8befb	250	Pfam	PF12481	Aluminium induced protein	2	228	4.2e-108	T	2021-10-07	IPR024286	Domain of unknown function DUF3700	-
fusterID_83705_orf82	cc34df7ae61ba39ec79ee6eb20b8befb	250	PANTHER	PTHR45952:SF4	ALUMINUM INDUCED PROTEIN WITH YGL AND LRDR MOTIFS	1	250	3.6e-123	T	2021-10-07	-	-
fusterID_83705_orf82	cc34df7ae61ba39ec79ee6eb20b8befb	250	CDD	cd01910	Wali7	2	228	7.68159e-134	T	2021-10-07	-	-
fusterID_83705_orf82	cc34df7ae61ba39ec79ee6eb20b8befb	250	PANTHER	PTHR45952	ALUMINUM INDUCED PROTEIN WITH YGL AND LRDR MOTIFS	1	250	3.6e-123	T	2021-10-07	IPR044828	Stem-specific protein TSJT1-like	-
fusterID_103378_orf205	d7a441bfe03319ac290997bdee9c37e4	311	CDD	cd05327	retinol-DH_like_SDR_c_like	31	303	2.2234e-95	T	2021-10-07	-	-
fusterID_103378_orf205	d7a441bfe03319ac290997bdee9c37e4	311	PANTHER	PTHR24320:SF210	MITOCHONDRIAL PYRUVATE CARRIER	4	310	3.8e-198	T	2021-10-07	-	-
fusterID_103378_orf205	d7a441bfe03319ac290997bdee9c37e4	311	PANTHER	PTHR24320	RETINOL DEHYDROGENASE	4	310	3.8e-198	T	2021-10-07	-	-
fusterID_103378_orf205	d7a441bfe03319ac290997bdee9c37e4	311	Pfam	PF00106	short chain dehydrogenase	31	171	7.8e-27	T	2021-10-07	IPR002347	Short-chain dehydrogenase/reductase SDR	GO:0016491
fusterID_165959_orf2961	5885578c4ca31b86b3a421830de685ea	200	PANTHER	PTHR12725	HALOACID DEHALOGENASE-LIKE HYDROLASE	1	148	7.9e-110	T	2021-10-07	-	-
fusterID_165959_orf2961	5885578c4ca31b86b3a421830de685ea	200	Pfam	PF13419	Haloacid dehalogenase-like hydrolase	15	197	1.6e-14	T	2021-10-07	IPR041492	Haloacid dehalogenase-like hydrolase	-
fusterID_165959_orf2961	5885578c4ca31b86b3a421830de685ea	200	CDD	cd02604	HAD_5NT	14	197	4.48935e-85	T	2021-10-07	IPR010237	Pyrimidine 5-nucleotidase	-
fusterID_165959_orf2961	5885578c4ca31b86b3a421830de685ea	200	PANTHER	PTHR12725:SF82	HALOACID DEHALOGENASE-LIKE HYDROLASE (HAD) SUPERFAMILY PROTEIN	1	148	7.9e-110	T	2021-10-07	-	-
fusterID_165959_orf2961	5885578c4ca31b86b3a421830de685ea	200	PANTHER	PTHR12725	HALOACID DEHALOGENASE-LIKE HYDROLASE	146	199	7.9e-110	T	2021-10-07	-	-
fusterID_165959_orf2961	5885578c4ca31b86b3a421830de685ea	200	PANTHER	PTHR12725:SF82	HALOACID DEHALOGENASE-LIKE HYDROLASE (HAD) SUPERFAMILY PROTEIN	146	199	7.9e-110	T	2021-10-07	-	-
fusterID_43204_orf1061	883b8b6fda3fd23b82392b148e62ad48	562	CDD	cd00170	SEC14	136	307	8.77497e-42	T	2021-10-07	IPR001251	CRAL-TRIO lipid binding domain	-
fusterID_43204_orf1061	883b8b6fda3fd23b82392b148e62ad48	562	Pfam	PF00650	CRAL/TRIO domain	141	307	6.9e-34	T	2021-10-07	IPR001251	CRAL-TRIO lipid binding domain	-
fusterID_43204_orf1061	883b8b6fda3fd23b82392b148e62ad48	562	PANTHER	PTHR45657:SF29	PHOSPHATIDYLINOSITOL/PHOSPHATIDYLCHOLINE TRANSFER PROTEIN SFH10-RELATED	18	559	2.5e-269	T	2021-10-07	-	-
fusterID_43204_orf1061	883b8b6fda3fd23b82392b148e62ad48	562	Pfam	PF03765	CRAL/TRIO, N-terminal domain	90	117	1.7e-07	T	2021-10-07	IPR011074	CRAL/TRIO, N-terminal domain	-
fusterID_43204_orf1061	883b8b6fda3fd23b82392b148e62ad48	562	PANTHER	PTHR45657	CRAL-TRIO DOMAIN-CONTAINING PROTEIN YKL091C-RELATED	18	559	2.5e-269	T	2021-10-07	-	-
fusterID_162619_orf3073	0c8a1992aa33baa0a3eccba679ab8c49	355	PANTHER	PTHR42683	ALDEHYDE REDUCTASE	2	353	1e-189	T	2021-10-07	-	-
fusterID_162619_orf3073	0c8a1992aa33baa0a3eccba679ab8c49	355	Pfam	PF08240	Alcohol dehydrogenase GroES-like domain	35	148	3e-22	T	2021-10-07	IPR013154	Alcohol dehydrogenase, N-terminal	-
fusterID_162619_orf3073	0c8a1992aa33baa0a3eccba679ab8c49	355	PANTHER	PTHR42683:SF55	-	2	353	1e-189	T	2021-10-07	-	-
fusterID_162619_orf3073	0c8a1992aa33baa0a3eccba679ab8c49	355	CDD	cd05283	CAD1	12	348	1.22607e-171	T	2021-10-07	-	-
fusterID_162619_orf3073	0c8a1992aa33baa0a3eccba679ab8c49	355	Pfam	PF00107	Zinc-binding dehydrogenase	191	313	1.3e-14	T	2021-10-07	IPR013149	Alcohol dehydrogenase, C-terminal	-
fusterID_98239_orf362	386acbac64cbe68f815d5078bf4ab480	287	PANTHER	PTHR11132:SF436	NUCLEOTIDE-SUGAR TRANSPORTER FAMILY PROTEIN-RELATED	1	286	1.8e-158	T	2021-10-07	-	-
fusterID_98239_orf362	386acbac64cbe68f815d5078bf4ab480	287	PANTHER	PTHR11132	SOLUTE CARRIER FAMILY 35	1	286	1.8e-158	T	2021-10-07	-	-
fusterID_98239_orf362	386acbac64cbe68f815d5078bf4ab480	287	Pfam	PF03151	Triose-phosphate Transporter family	1	279	1.4e-41	T	2021-10-07	IPR004853	Sugar phosphate transporter domain	-
