# Supplementary material for: Transcriptome Profiling and Functional Validation of RING-Type E3 Ligases in Halophyte Sesuvium verrucosum under Salinity Stress
Source: Int J Mol Sci. 2022 Mar 4;23(5):2821. doi: 10.3390/ijms23052821 (PMC8911510; doi:10.3390/ijms23052821)
Supplement: Supplementary file 1 [file ijms-23-02821-s001.zip › Table_S5.xls]

## Sheet: sesuvium_kegg_annotation_final
Supplementary Table 5 KEGG pathway analysis
Transcript_id	KO	Gene	Pathway
TRINITY_DN24093_c0_g2_i1	K18875	EDS1; enhanced disease susceptibility 1 protein	04626 Plant-pathogen interaction [PATH:ko04626];
TRINITY_DN24060_c0_g1_i2	K04035	E1.14.13.81, acsF, chlE; magnesium-protoporphyrin IX monomethyl ester (oxidative) cyclase [EC:1.14.13.81]	00860 Porphyrin and chlorophyll metabolism [PATH:ko00860];
TRINITY_DN24060_c0_g1_i4	K04035	E1.14.13.81, acsF, chlE; magnesium-protoporphyrin IX monomethyl ester (oxidative) cyclase [EC:1.14.13.81]	00860 Porphyrin and chlorophyll metabolism [PATH:ko00860];
TRINITY_DN48929_c0_g3_i1	K07195	EXOC7, EXO70; exocyst complex component 7	04910 Insulin signaling pathway [PATH:ko04910]; 05132 Salmonella infection [PATH:ko05132]; 04131 Membrane trafficking [BR:ko04131]; 03036 Chromosome and associated proteins [BR:ko03036];
TRINITY_DN48992_c0_g1_i10	K08064	NFYA, HAP2; nuclear transcription factor Y, alpha	04612 Antigen processing and presentation [PATH:ko04612]; 05152 Tuberculosis [PATH:ko05152]; 05017 Spinocerebellar ataxia [PATH:ko05017]; 03000 Transcription factors [BR:ko03000];
TRINITY_DN48992_c0_g1_i14	K08064	NFYA, HAP2; nuclear transcription factor Y, alpha	04612 Antigen processing and presentation [PATH:ko04612]; 05152 Tuberculosis [PATH:ko05152]; 05017 Spinocerebellar ataxia [PATH:ko05017]; 03000 Transcription factors [BR:ko03000];
TRINITY_DN20283_c0_g1_i1	K14568	EMG1, NEP1; rRNA small subunit pseudouridine methyltransferase Nep1 [EC:2.1.1.260]	03008 Ribosome biogenesis in eukaryotes [PATH:ko03008]; 03009 Ribosome biogenesis [BR:ko03009];
TRINITY_DN20283_c0_g1_i30	K14568	EMG1, NEP1; rRNA small subunit pseudouridine methyltransferase Nep1 [EC:2.1.1.260]	03008 Ribosome biogenesis in eukaryotes [PATH:ko03008]; 03009 Ribosome biogenesis [BR:ko03009];
TRINITY_DN20283_c0_g1_i5	K14568	EMG1, NEP1; rRNA small subunit pseudouridine methyltransferase Nep1 [EC:2.1.1.260]	03008 Ribosome biogenesis in eukaryotes [PATH:ko03008]; 03009 Ribosome biogenesis [BR:ko03009];
TRINITY_DN20229_c0_g1_i1	K14557	UTP6; U3 small nucleolar RNA-associated protein 6	03008 Ribosome biogenesis in eukaryotes [PATH:ko03008]; 03009 Ribosome biogenesis [BR:ko03009];
TRINITY_DN20215_c0_g1_i5	K00281	GLDC, gcvP; glycine dehydrogenase [EC:1.4.4.2]	00630 Glyoxylate and dicarboxylate metabolism [PATH:ko00630]; 00260 Glycine, serine and threonine metabolism [PATH:ko00260];
TRINITY_DN20207_c0_g1_i1	K02603	ORC1; origin recognition complex subunit 1	04110 Cell cycle [PATH:ko04110]; 04111 Cell cycle - yeast [PATH:ko04111]; 04113 Meiosis - yeast [PATH:ko04113]; 03032 DNA replication proteins [BR:ko03032]; 03036 Chromosome and associated proteins [BR:ko03036];
TRINITY_DN20207_c0_g1_i14	K02603	ORC1; origin recognition complex subunit 1	04110 Cell cycle [PATH:ko04110]; 04111 Cell cycle - yeast [PATH:ko04111]; 04113 Meiosis - yeast [PATH:ko04113]; 03032 DNA replication proteins [BR:ko03032]; 03036 Chromosome and associated proteins [BR:ko03036];
TRINITY_DN20207_c0_g1_i6	K02603	ORC1; origin recognition complex subunit 1	04110 Cell cycle [PATH:ko04110]; 04111 Cell cycle - yeast [PATH:ko04111]; 04113 Meiosis - yeast [PATH:ko04113]; 03032 DNA replication proteins [BR:ko03032]; 03036 Chromosome and associated proteins [BR:ko03036];
TRINITY_DN68644_c0_g5_i1	K09338	HD-ZIP; homeobox-leucine zipper protein	03000 Transcription factors [BR:ko03000];
TRINITY_DN68644_c0_g1_i2	K18789	XGD1; xylogalacturonan beta-1,3-xylosyltransferase [EC:2.4.2.41]	01003 Glycosyltransferases [BR:ko01003];
TRINITY_DN89741_c0_g1_i1	K14488	SAUR; SAUR family protein	04075 Plant hormone signal transduction [PATH:ko04075];
TRINITY_DN45729_c0_g1_i29	K08869	ADCK, ABC1; aarF domain-containing kinase	01001 Protein kinases [BR:ko01001];
TRINITY_DN45729_c0_g1_i4	K08869	ADCK, ABC1; aarF domain-containing kinase	01001 Protein kinases [BR:ko01001];
TRINITY_DN40308_c0_g1_i1	K04120	E5.5.1.13; ent-copalyl diphosphate synthase [EC:5.5.1.13]	00904 Diterpenoid biosynthesis [PATH:ko00904];
TRINITY_DN96775_c0_g1_i1	K19985	EXOC6, SEC15; exocyst complex component 6	04131 Membrane trafficking [BR:ko04131];
TRINITY_DN96721_c0_g1_i1	K13449	PR1; pathogenesis-related protein 1	04016 MAPK signaling pathway - plant [PATH:ko04016]; 04075 Plant hormone signal transduction [PATH:ko04075]; 04626 Plant-pathogen interaction [PATH:ko04626];
TRINITY_DN58695_c0_g1_i2	K01213	E3.2.1.67; galacturan 1,4-alpha-galacturonidase [EC:3.2.1.67]	00040 Pentose and glucuronate interconversions [PATH:ko00040];
TRINITY_DN11021_c0_g1_i1	K05391	CNGC; cyclic nucleotide gated channel, plant	04626 Plant-pathogen interaction [PATH:ko04626]; 04040 Ion channels [BR:ko04040];
TRINITY_DN11021_c0_g1_i27	K05391	CNGC; cyclic nucleotide gated channel, plant	04626 Plant-pathogen interaction [PATH:ko04626]; 04040 Ion channels [BR:ko04040];
TRINITY_DN11081_c0_g1_i1	K13863	SLC7A1, ATRC1; solute carrier family 7 (cationic amino acid transporter), member 1	05206 MicroRNAs in cancer [PATH:ko05206]; 02000 Transporters [BR:ko02000];
TRINITY_DN11081_c0_g1_i6	K13863	SLC7A1, ATRC1; solute carrier family 7 (cationic amino acid transporter), member 1	05206 MicroRNAs in cancer [PATH:ko05206]; 02000 Transporters [BR:ko02000];
TRINITY_DN11009_c0_g2_i5	K01244	MTN; 5'-methylthioadenosine nucleosidase [EC:3.2.2.16]	00270 Cysteine and methionine metabolism [PATH:ko00270];
TRINITY_DN11009_c0_g2_i6	K01244	MTN; 5'-methylthioadenosine nucleosidase [EC:3.2.2.16]	00270 Cysteine and methionine metabolism [PATH:ko00270];
TRINITY_DN11044_c1_g1_i1	K03327	TC.MATE, SLC47A, norM, mdtK, dinF; multidrug resistance protein, MATE family	02000 Transporters [BR:ko02000];
TRINITY_DN11005_c0_g2_i11	K07897	RAB7A; Ras-related protein Rab-7A	04144 Endocytosis [PATH:ko04144]; 04145 Phagosome [PATH:ko04145]; 04140 Autophagy - animal [PATH:ko04140]; 04138 Autophagy - yeast [PATH:ko04138]; 04137 Mitophagy - animal [PATH:ko04137]; 05132 Salmonella infection [PATH:ko05132]; 05152 Tuberculosis [PATH:ko05152]; 05146 Amoebiasis [PATH:ko05146]; 04131 Membrane trafficking [BR:ko04131]; 04147 Exosome [BR:ko04147]; 04031 GTP-binding proteins [BR:…
TRINITY_DN11005_c0_g2_i3	K07897	RAB7A; Ras-related protein Rab-7A	04144 Endocytosis [PATH:ko04144]; 04145 Phagosome [PATH:ko04145]; 04140 Autophagy - animal [PATH:ko04140]; 04138 Autophagy - yeast [PATH:ko04138]; 04137 Mitophagy - animal [PATH:ko04137]; 05132 Salmonella infection [PATH:ko05132]; 05152 Tuberculosis [PATH:ko05152]; 05146 Amoebiasis [PATH:ko05146]; 04131 Membrane trafficking [BR:ko04131]; 04147 Exosome [BR:ko04147]; 04031 GTP-binding proteins [BR:…
TRINITY_DN11005_c0_g2_i8	K07897	RAB7A; Ras-related protein Rab-7A	04144 Endocytosis [PATH:ko04144]; 04145 Phagosome [PATH:ko04145]; 04140 Autophagy - animal [PATH:ko04140]; 04138 Autophagy - yeast [PATH:ko04138]; 04137 Mitophagy - animal [PATH:ko04137]; 05132 Salmonella infection [PATH:ko05132]; 05152 Tuberculosis [PATH:ko05152]; 05146 Amoebiasis [PATH:ko05146]; 04131 Membrane trafficking [BR:ko04131]; 04147 Exosome [BR:ko04147]; 04031 GTP-binding proteins [BR:…
TRINITY_DN11082_c0_g1_i7	K03349	APC2; anaphase-promoting complex subunit 2	04120 Ubiquitin mediated proteolysis [PATH:ko04120]; 04110 Cell cycle [PATH:ko04110]; 04111 Cell cycle - yeast [PATH:ko04111]; 04113 Meiosis - yeast [PATH:ko04113]; 04114 Oocyte meiosis [PATH:ko04114]; 04914 Progesterone-mediated oocyte maturation [PATH:ko04914]; 05166 Human T-cell leukemia virus 1 infection [PATH:ko05166]; 04121 Ubiquitin system [BR:ko04121]; 03036 Chromosome and associated prot…
TRINITY_DN11074_c1_g1_i2	K02993	RP-S7e, RPS7; small subunit ribosomal protein S7e	03010 Ribosome [PATH:ko03010]; 05171 Coronavirus disease - COVID-19 [PATH:ko05171]; 03011 Ribosome [BR:ko03011];
TRINITY_DN11074_c0_g1_i19	K03267	ERF3, GSPT; peptide chain release factor subunit 3	03015 mRNA surveillance pathway [PATH:ko03015]; 03019 Messenger RNA biogenesis [BR:ko03019]; 03012 Translation factors [BR:ko03012];
TRINITY_DN11074_c0_g1_i42	K03267	ERF3, GSPT; peptide chain release factor subunit 3	03015 mRNA surveillance pathway [PATH:ko03015]; 03019 Messenger RNA biogenesis [BR:ko03019]; 03012 Translation factors [BR:ko03012];
TRINITY_DN11003_c0_g2_i1	K00059	fabG, OAR1; 3-oxoacyl-[acyl-carrier protein] reductase [EC:1.1.1.100]	00061 Fatty acid biosynthesis [PATH:ko00061]; 00780 Biotin metabolism [PATH:ko00780]; 00333 Prodigiosin biosynthesis [PATH:ko00333]; 01004 Lipid biosynthesis proteins [BR:ko01004];
TRINITY_DN11003_c0_g2_i3	K00059	fabG, OAR1; 3-oxoacyl-[acyl-carrier protein] reductase [EC:1.1.1.100]	00061 Fatty acid biosynthesis [PATH:ko00061]; 00780 Biotin metabolism [PATH:ko00780]; 00333 Prodigiosin biosynthesis [PATH:ko00333]; 01004 Lipid biosynthesis proteins [BR:ko01004];
TRINITY_DN11003_c0_g1_i1	K00059	fabG, OAR1; 3-oxoacyl-[acyl-carrier protein] reductase [EC:1.1.1.100]	00061 Fatty acid biosynthesis [PATH:ko00061]; 00780 Biotin metabolism [PATH:ko00780]; 00333 Prodigiosin biosynthesis [PATH:ko00333]; 01004 Lipid biosynthesis proteins [BR:ko01004];
TRINITY_DN11003_c0_g1_i3	K00059	fabG, OAR1; 3-oxoacyl-[acyl-carrier protein] reductase [EC:1.1.1.100]	00061 Fatty acid biosynthesis [PATH:ko00061]; 00780 Biotin metabolism [PATH:ko00780]; 00333 Prodigiosin biosynthesis [PATH:ko00333]; 01004 Lipid biosynthesis proteins [BR:ko01004];
TRINITY_DN11013_c0_g1_i2	K20869	IRX9; putative beta-1,4-xylosyltransferase IRX9 [EC:2.4.2.-]	01003 Glycosyltransferases [BR:ko01003];
TRINITY_DN11066_c0_g1_i14	K12868	SYF2; pre-mRNA-splicing factor SYF2	03040 Spliceosome [PATH:ko03040]; 03041 Spliceosome [BR:ko03041];
TRINITY_DN11066_c0_g1_i32	K12868	SYF2; pre-mRNA-splicing factor SYF2	03040 Spliceosome [PATH:ko03040]; 03041 Spliceosome [BR:ko03041];
TRINITY_DN11012_c0_g1_i13	K02995	RP-S8e, RPS8; small subunit ribosomal protein S8e	03010 Ribosome [PATH:ko03010]; 05171 Coronavirus disease - COVID-19 [PATH:ko05171]; 03011 Ribosome [BR:ko03011];
TRINITY_DN11035_c0_g2_i6	K06910	PEBP, TFS1; phosphatidylethanolamine-binding protein	01002 Peptidases and inhibitors [BR:ko01002];
TRINITY_DN11035_c0_g2_i7	K06910	PEBP, TFS1; phosphatidylethanolamine-binding protein	01002 Peptidases and inhibitors [BR:ko01002];
TRINITY_DN11047_c0_g1_i1	K02941	RP-LP0, RPLP0; large subunit ribosomal protein LP0	03010 Ribosome [PATH:ko03010]; 05171 Coronavirus disease - COVID-19 [PATH:ko05171]; 03011 Ribosome [BR:ko03011];
TRINITY_DN11047_c0_g1_i2	K02941	RP-LP0, RPLP0; large subunit ribosomal protein LP0	03010 Ribosome [PATH:ko03010]; 05171 Coronavirus disease - COVID-19 [PATH:ko05171]; 03011 Ribosome [BR:ko03011];
TRINITY_DN11031_c0_g1_i2	K02957	RP-S15Ae, RPS15A; small subunit ribosomal protein S15Ae	03010 Ribosome [PATH:ko03010]; 05171 Coronavirus disease - COVID-19 [PATH:ko05171]; 03011 Ribosome [BR:ko03011];
TRINITY_DN11010_c0_g1_i10	K10875	RAD54L, RAD54; DNA repair and recombination protein RAD54 and RAD54-like protein [EC:3.6.4.-]	03440 Homologous recombination [PATH:ko03440]; 03400 DNA repair and recombination proteins [BR:ko03400];
TRINITY_DN11010_c0_g1_i12	K10875	RAD54L, RAD54; DNA repair and recombination protein RAD54 and RAD54-like protein [EC:3.6.4.-]	03440 Homologous recombination [PATH:ko03440]; 03400 DNA repair and recombination proteins [BR:ko03400];
TRINITY_DN11085_c0_g1_i3	K22419	VEP1; Delta4-3-oxosteroid 5beta-reductase [EC:1.3.1.3]	99980 Enzymes with EC numbers;
TRINITY_DN11080_c0_g1_i15	K22767	MCC1; histone acetyltransferase MCC1 [EC:2.3.1.48]	03036 Chromosome and associated proteins [BR:ko03036];
TRINITY_DN11080_c0_g1_i8	K22767	MCC1; histone acetyltransferase MCC1 [EC:2.3.1.48]	03036 Chromosome and associated proteins [BR:ko03036];
TRINITY_DN11028_c0_g1_i19	K10901	BLM, RECQL3, SGS1; bloom syndrome protein [EC:3.6.4.12]	03440 Homologous recombination [PATH:ko03440]; 03460 Fanconi anemia pathway [PATH:ko03460]; 03032 DNA replication proteins [BR:ko03032]; 03400 DNA repair and recombination proteins [BR:ko03400];
TRINITY_DN11028_c0_g1_i23	K10899	RECQL; ATP-dependent DNA helicase Q1 [EC:3.6.4.12]	03400 DNA repair and recombination proteins [BR:ko03400];
TRINITY_DN11028_c0_g1_i27	K10901	BLM, RECQL3, SGS1; bloom syndrome protein [EC:3.6.4.12]	03440 Homologous recombination [PATH:ko03440]; 03460 Fanconi anemia pathway [PATH:ko03460]; 03032 DNA replication proteins [BR:ko03032]; 03400 DNA repair and recombination proteins [BR:ko03400];
TRINITY_DN16159_c0_g1_i2	K03671	trxA; thioredoxin 1	04621 NOD-like receptor signaling pathway [PATH:ko04621]; 05132 Salmonella infection [PATH:ko05132]; 05012 Parkinson disease [PATH:ko05012]; 05418 Fluid shear stress and atherosclerosis [PATH:ko05418]; 03110 Chaperones and folding catalysts [BR:ko03110];
TRINITY_DN16133_c0_g1_i2	K19269	PGP, PGLP; phosphoglycolate phosphatase [EC:3.1.3.18 3.1.3.48]	00630 Glyoxylate and dicarboxylate metabolism [PATH:ko00630]; 01009 Protein phosphatases and associated proteins [BR:ko01009];
TRINITY_DN16133_c0_g1_i3	K19269	PGP, PGLP; phosphoglycolate phosphatase [EC:3.1.3.18 3.1.3.48]	00630 Glyoxylate and dicarboxylate metabolism [PATH:ko00630]; 01009 Protein phosphatases and associated proteins [BR:ko01009];
TRINITY_DN16168_c0_g1_i18	K01411	NRD1; nardilysin [EC:3.4.24.61]	01002 Peptidases and inhibitors [BR:ko01002];
TRINITY_DN16178_c0_g1_i6	K15601	KDM3; [histone H3]-dimethyl-L-lysine9 demethylase [EC:1.14.11.65]	04714 Thermogenesis [PATH:ko04714]; 03036 Chromosome and associated proteins [BR:ko03036];
TRINITY_DN16178_c0_g1_i8	K15601	KDM3; [histone H3]-dimethyl-L-lysine9 demethylase [EC:1.14.11.65]	04714 Thermogenesis [PATH:ko04714]; 03036 Chromosome and associated proteins [BR:ko03036];
TRINITY_DN16108_c0_g1_i14	K00737	MGAT3; beta-1,4-mannosyl-glycoprotein beta-1,4-N-acetylglucosaminyltransferase [EC:2.4.1.144]	00510 N-Glycan biosynthesis [PATH:ko00510]; 01003 Glycosyltransferases [BR:ko01003];
TRINITY_DN16194_c0_g1_i5	K00800	aroA; 3-phosphoshikimate 1-carboxyvinyltransferase [EC:2.5.1.19]	00400 Phenylalanine, tyrosine and tryptophan biosynthesis [PATH:ko00400];
TRINITY_DN16114_c0_g1_i8	K17807	TAM41, MMP37; mitochondrial translocator assembly and maintenance protein 41	03029 Mitochondrial biogenesis [BR:ko03029];
TRINITY_DN16146_c0_g1_i8	K24748	WDR53; WD repeat-containing protein 53	04990 Domain-containing proteins not elsewhere classified [BR:ko04990];
TRINITY_DN16172_c0_g1_i1	K10268	FBXL2_20; F-box and leucine-rich repeat protein 2/20	04121 Ubiquitin system [BR:ko04121];
TRINITY_DN16116_c0_g1_i6	K00025	MDH1; malate dehydrogenase [EC:1.1.1.37]	00020 Citrate cycle (TCA cycle) [PATH:ko00020]; 00620 Pyruvate metabolism [PATH:ko00620]; 00630 Glyoxylate and dicarboxylate metabolism [PATH:ko00630]; 00710 Carbon fixation in photosynthetic organisms [PATH:ko00710]; 00270 Cysteine and methionine metabolism [PATH:ko00270]; 04964 Proximal tubule bicarbonate reclamation [PATH:ko04964];
TRINITY_DN16157_c0_g1_i1	K14496	PYL; abscisic acid receptor PYR/PYL family	04016 MAPK signaling pathway - plant [PATH:ko04016]; 04075 Plant hormone signal transduction [PATH:ko04075];
TRINITY_DN16188_c0_g1_i8	K23878	AAGAB; alpha- and gamma-adaptin-binding protein p34	04131 Membrane trafficking [BR:ko04131];
TRINITY_DN16192_c0_g1_i10	K00306	PIPOX; sarcosine oxidase / L-pipecolate oxidase [EC:1.5.3.1 1.5.3.7]	00260 Glycine, serine and threonine metabolism [PATH:ko00260]; 00310 Lysine degradation [PATH:ko00310]; 04146 Peroxisome [PATH:ko04146];
TRINITY_DN16192_c0_g1_i6	K00306	PIPOX; sarcosine oxidase / L-pipecolate oxidase [EC:1.5.3.1 1.5.3.7]	00260 Glycine, serine and threonine metabolism [PATH:ko00260]; 00310 Lysine degradation [PATH:ko00310]; 04146 Peroxisome [PATH:ko04146];
TRINITY_DN16147_c0_g1_i6	K00799	GST, gst; glutathione S-transferase [EC:2.5.1.18]	00480 Glutathione metabolism [PATH:ko00480]; 00980 Metabolism of xenobiotics by cytochrome P450 [PATH:ko00980]; 00982 Drug metabolism - cytochrome P450 [PATH:ko00982]; 00983 Drug metabolism - other enzymes [PATH:ko00983]; 04212 Longevity regulating pathway - worm [PATH:ko04212]; 05200 Pathways in cancer [PATH:ko05200]; 05204 Chemical carcinogenesis [PATH:ko05204]; 05225 Hepatocellular carcinoma […
TRINITY_DN2421_c0_g1_i1	K08880	STK19; serine/threonine kinase 19 [EC:2.7.11.1]	01001 Protein kinases [BR:ko01001];
TRINITY_DN2421_c0_g1_i10	K08880	STK19; serine/threonine kinase 19 [EC:2.7.11.1]	01001 Protein kinases [BR:ko01001];
TRINITY_DN2421_c0_g1_i23	K08880	STK19; serine/threonine kinase 19 [EC:2.7.11.1]	01001 Protein kinases [BR:ko01001];
TRINITY_DN2421_c0_g1_i25	K08880	STK19; serine/threonine kinase 19 [EC:2.7.11.1]	01001 Protein kinases [BR:ko01001];
TRINITY_DN2421_c0_g1_i4	K08880	STK19; serine/threonine kinase 19 [EC:2.7.11.1]	01001 Protein kinases [BR:ko01001];
TRINITY_DN2421_c0_g1_i5	K08880	STK19; serine/threonine kinase 19 [EC:2.7.11.1]	01001 Protein kinases [BR:ko01001];
TRINITY_DN2491_c0_g1_i4	K18757	LARP1; la-related protein 1	03019 Messenger RNA biogenesis [BR:ko03019];
TRINITY_DN2491_c0_g1_i5	K18757	LARP1; la-related protein 1	03019 Messenger RNA biogenesis [BR:ko03019];
TRINITY_DN2443_c0_g2_i4	K01807	rpiA; ribose 5-phosphate isomerase A [EC:5.3.1.6]	00030 Pentose phosphate pathway [PATH:ko00030]; 00710 Carbon fixation in photosynthetic organisms [PATH:ko00710];
TRINITY_DN2417_c0_g1_i95	K00013	hisD; histidinol dehydrogenase [EC:1.1.1.23]	00340 Histidine metabolism [PATH:ko00340];
TRINITY_DN2493_c0_g1_i18	K08511	ATVAMP72; vesicle-associated membrane protein 72	04131 Membrane trafficking [BR:ko04131];
TRINITY_DN2493_c1_g1_i12	K03655	recG; ATP-dependent DNA helicase RecG [EC:3.6.4.12]	03440 Homologous recombination [PATH:ko03440]; 03400 DNA repair and recombination proteins [BR:ko03400];
TRINITY_DN2489_c0_g1_i4	K23901	CALU; calumenin	04990 Domain-containing proteins not elsewhere classified [BR:ko04990];
TRINITY_DN2453_c0_g1_i10	K13430	PBS1; serine/threonine-protein kinase PBS1 [EC:2.7.11.1]	04626 Plant-pathogen interaction [PATH:ko04626]; 01001 Protein kinases [BR:ko01001];
TRINITY_DN2453_c0_g1_i5	K13430	PBS1; serine/threonine-protein kinase PBS1 [EC:2.7.11.1]	04626 Plant-pathogen interaction [PATH:ko04626]; 01001 Protein kinases [BR:ko01001];
TRINITY_DN2440_c0_g1_i2	K12492	ARFGAP1; ADP-ribosylation factor GTPase-activating protein 1	04144 Endocytosis [PATH:ko04144]; 04131 Membrane trafficking [BR:ko04131];
TRINITY_DN2409_c0_g1_i5	K02882	RP-L18Ae, RPL18A; large subunit ribosomal protein L18Ae	03010 Ribosome [PATH:ko03010]; 05171 Coronavirus disease - COVID-19 [PATH:ko05171]; 03011 Ribosome [BR:ko03011];
TRINITY_DN2409_c0_g1_i7	K02882	RP-L18Ae, RPL18A; large subunit ribosomal protein L18Ae	03010 Ribosome [PATH:ko03010]; 05171 Coronavirus disease - COVID-19 [PATH:ko05171]; 03011 Ribosome [BR:ko03011];
TRINITY_DN2496_c0_g1_i6	K01426	E3.5.1.4, amiE; amidase [EC:3.5.1.4]	00330 Arginine and proline metabolism [PATH:ko00330]; 00360 Phenylalanine metabolism [PATH:ko00360]; 00380 Tryptophan metabolism [PATH:ko00380]; 00627 Aminobenzoate degradation [PATH:ko00627]; 00643 Styrene degradation [PATH:ko00643];
TRINITY_DN2492_c0_g1_i11	K12471	EPN; epsin	04144 Endocytosis [PATH:ko04144]; 04131 Membrane trafficking [BR:ko04131];
TRINITY_DN2492_c0_g1_i17	K12471	EPN; epsin	04144 Endocytosis [PATH:ko04144]; 04131 Membrane trafficking [BR:ko04131];
TRINITY_DN2492_c0_g1_i21	K12471	EPN; epsin	04144 Endocytosis [PATH:ko04144]; 04131 Membrane trafficking [BR:ko04131];
TRINITY_DN2492_c0_g1_i3	K12471	EPN; epsin	04144 Endocytosis [PATH:ko04144]; 04131 Membrane trafficking [BR:ko04131];
TRINITY_DN2492_c0_g1_i53	K12471	EPN; epsin	04144 Endocytosis [PATH:ko04144]; 04131 Membrane trafficking [BR:ko04131];
TRINITY_DN2492_c0_g1_i56	K12471	EPN; epsin	04144 Endocytosis [PATH:ko04144]; 04131 Membrane trafficking [BR:ko04131];
TRINITY_DN2492_c0_g1_i6	K12471	EPN; epsin	04144 Endocytosis [PATH:ko04144]; 04131 Membrane trafficking [BR:ko04131];
TRINITY_DN2492_c0_g1_i66	K12471	EPN; epsin	04144 Endocytosis [PATH:ko04144]; 04131 Membrane trafficking [BR:ko04131];
TRINITY_DN2492_c0_g1_i76	K12471	EPN; epsin	04144 Endocytosis [PATH:ko04144]; 04131 Membrane trafficking [BR:ko04131];
TRINITY_DN2486_c0_g1_i12	K19525	VPS13A_C; vacuolar protein sorting-associated protein 13A/C	04131 Membrane trafficking [BR:ko04131];
TRINITY_DN2486_c0_g1_i128	K19525	VPS13A_C; vacuolar protein sorting-associated protein 13A/C	04131 Membrane trafficking [BR:ko04131];
TRINITY_DN2486_c0_g1_i39	K19525	VPS13A_C; vacuolar protein sorting-associated protein 13A/C	04131 Membrane trafficking [BR:ko04131];
TRINITY_DN2474_c0_g1_i10	K05607	AUH; methylglutaconyl-CoA hydratase [EC:4.2.1.18]	00280 Valine, leucine and isoleucine degradation [PATH:ko00280];
TRINITY_DN2474_c0_g1_i5	K05607	AUH; methylglutaconyl-CoA hydratase [EC:4.2.1.18]	00280 Valine, leucine and isoleucine degradation [PATH:ko00280];
TRINITY_DN2423_c0_g3_i1	K11254	H4; histone H4	04613 Neutrophil extracellular trap formation [PATH:ko04613]; 05203 Viral carcinogenesis [PATH:ko05203]; 05322 Systemic lupus erythematosus [PATH:ko05322]; 05034 Alcoholism [PATH:ko05034]; 03036 Chromosome and associated proteins [BR:ko03036];
TRINITY_DN2423_c0_g1_i1	K11254	H4; histone H4	04613 Neutrophil extracellular trap formation [PATH:ko04613]; 05203 Viral carcinogenesis [PATH:ko05203]; 05322 Systemic lupus erythematosus [PATH:ko05322]; 05034 Alcoholism [PATH:ko05034]; 03036 Chromosome and associated proteins [BR:ko03036];
TRINITY_DN2423_c0_g2_i1	K11254	H4; histone H4	04613 Neutrophil extracellular trap formation [PATH:ko04613]; 05203 Viral carcinogenesis [PATH:ko05203]; 05322 Systemic lupus erythematosus [PATH:ko05322]; 05034 Alcoholism [PATH:ko05034]; 03036 Chromosome and associated proteins [BR:ko03036];
TRINITY_DN2423_c0_g2_i3	K11254	H4; histone H4	04613 Neutrophil extracellular trap formation [PATH:ko04613]; 05203 Viral carcinogenesis [PATH:ko05203]; 05322 Systemic lupus erythematosus [PATH:ko05322]; 05034 Alcoholism [PATH:ko05034]; 03036 Chromosome and associated proteins [BR:ko03036];
TRINITY_DN2423_c0_g2_i4	K11254	H4; histone H4	04613 Neutrophil extracellular trap formation [PATH:ko04613]; 05203 Viral carcinogenesis [PATH:ko05203]; 05322 Systemic lupus erythematosus [PATH:ko05322]; 05034 Alcoholism [PATH:ko05034]; 03036 Chromosome and associated proteins [BR:ko03036];
TRINITY_DN2456_c0_g1_i15	K00558	DNMT1, dcm; DNA (cytosine-5)-methyltransferase 1 [EC:2.1.1.37]	00270 Cysteine and methionine metabolism [PATH:ko00270]; 05206 MicroRNAs in cancer [PATH:ko05206]; 03000 Transcription factors [BR:ko03000]; 03032 DNA replication proteins [BR:ko03032]; 03036 Chromosome and associated proteins [BR:ko03036]; 02048 Prokaryotic defense system [BR:ko02048];
TRINITY_DN2456_c0_g1_i19	K00558	DNMT1, dcm; DNA (cytosine-5)-methyltransferase 1 [EC:2.1.1.37]	00270 Cysteine and methionine metabolism [PATH:ko00270]; 05206 MicroRNAs in cancer [PATH:ko05206]; 03000 Transcription factors [BR:ko03000]; 03032 DNA replication proteins [BR:ko03032]; 03036 Chromosome and associated proteins [BR:ko03036]; 02048 Prokaryotic defense system [BR:ko02048];
TRINITY_DN2456_c0_g1_i22	K00558	DNMT1, dcm; DNA (cytosine-5)-methyltransferase 1 [EC:2.1.1.37]	00270 Cysteine and methionine metabolism [PATH:ko00270]; 05206 MicroRNAs in cancer [PATH:ko05206]; 03000 Transcription factors [BR:ko03000]; 03032 DNA replication proteins [BR:ko03032]; 03036 Chromosome and associated proteins [BR:ko03036]; 02048 Prokaryotic defense system [BR:ko02048];
TRINITY_DN2456_c0_g1_i54	K00558	DNMT1, dcm; DNA (cytosine-5)-methyltransferase 1 [EC:2.1.1.37]	00270 Cysteine and methionine metabolism [PATH:ko00270]; 05206 MicroRNAs in cancer [PATH:ko05206]; 03000 Transcription factors [BR:ko03000]; 03032 DNA replication proteins [BR:ko03032]; 03036 Chromosome and associated proteins [BR:ko03036]; 02048 Prokaryotic defense system [BR:ko02048];
TRINITY_DN2456_c0_g1_i61	K13545	RCCR, ACD2; red chlorophyll catabolite reductase [EC:1.3.7.12]	00860 Porphyrin and chlorophyll metabolism [PATH:ko00860];
TRINITY_DN2418_c0_g1_i27	K08857	NEK1_4_5; NIMA (never in mitosis gene a)-related kinase 1/4/5 [EC:2.7.11.1]	01001 Protein kinases [BR:ko01001]; 03036 Chromosome and associated proteins [BR:ko03036]; 03400 DNA repair and recombination proteins [BR:ko03400];
TRINITY_DN2418_c0_g1_i59	K08857	NEK1_4_5; NIMA (never in mitosis gene a)-related kinase 1/4/5 [EC:2.7.11.1]	01001 Protein kinases [BR:ko01001]; 03036 Chromosome and associated proteins [BR:ko03036]; 03400 DNA repair and recombination proteins [BR:ko03400];
TRINITY_DN2418_c0_g1_i6	K08857	NEK1_4_5; NIMA (never in mitosis gene a)-related kinase 1/4/5 [EC:2.7.11.1]	01001 Protein kinases [BR:ko01001]; 03036 Chromosome and associated proteins [BR:ko03036]; 03400 DNA repair and recombination proteins [BR:ko03400];
TRINITY_DN2487_c0_g1_i20	K10532	HGSNAT; heparan-alpha-glucosaminide N-acetyltransferase [EC:2.3.1.78]	00531 Glycosaminoglycan degradation [PATH:ko00531]; 04142 Lysosome [PATH:ko04142];
TRINITY_DN2487_c0_g1_i46	K10532	HGSNAT; heparan-alpha-glucosaminide N-acetyltransferase [EC:2.3.1.78]	00531 Glycosaminoglycan degradation [PATH:ko00531]; 04142 Lysosome [PATH:ko04142];
TRINITY_DN2470_c0_g1_i9	K09422	MYBP; transcription factor MYB, plant	03000 Transcription factors [BR:ko03000];
TRINITY_DN2450_c0_g1_i1	K18163	NDUFAF6; NADH dehydrogenase [ubiquinone] 1 alpha subcomplex assembly factor 6	04714 Thermogenesis [PATH:ko04714]; 03029 Mitochondrial biogenesis [BR:ko03029];
TRINITY_DN2436_c1_g1_i7	K14782	AATF, BFR2; protein AATF/BFR2	03009 Ribosome biogenesis [BR:ko03009];
TRINITY_DN2436_c1_g1_i8	K14782	AATF, BFR2; protein AATF/BFR2	03009 Ribosome biogenesis [BR:ko03009];
TRINITY_DN2436_c0_g1_i3	K09419	HSFF; heat shock transcription factor, other eukaryote	03000 Transcription factors [BR:ko03000];
TRINITY_DN2497_c0_g1_i5	K22935	XK1, psk; D-ribulokinase [EC:2.7.1.47]	00040 Pentose and glucuronate interconversions [PATH:ko00040];
TRINITY_DN2476_c0_g2_i2	K08869	ADCK, ABC1; aarF domain-containing kinase	01001 Protein kinases [BR:ko01001];
TRINITY_DN2476_c0_g1_i1	K08869	ADCK, ABC1; aarF domain-containing kinase	01001 Protein kinases [BR:ko01001];
TRINITY_DN2428_c0_g1_i4	K00026	MDH2; malate dehydrogenase [EC:1.1.1.37]	00020 Citrate cycle (TCA cycle) [PATH:ko00020]; 00620 Pyruvate metabolism [PATH:ko00620]; 00630 Glyoxylate and dicarboxylate metabolism [PATH:ko00630]; 00710 Carbon fixation in photosynthetic organisms [PATH:ko00710]; 00270 Cysteine and methionine metabolism [PATH:ko00270];
TRINITY_DN2422_c1_g1_i3	K13447	RBOH; respiratory burst oxidase [EC:1.6.3.- 1.11.1.-]	04016 MAPK signaling pathway - plant [PATH:ko04016]; 04626 Plant-pathogen interaction [PATH:ko04626];
TRINITY_DN2422_c0_g1_i24	K05841	E2.4.1.173; sterol 3beta-glucosyltransferase [EC:2.4.1.173]	01003 Glycosyltransferases [BR:ko01003];
TRINITY_DN2458_c0_g1_i141	K11517	HAO; (S)-2-hydroxy-acid oxidase [EC:1.1.3.15]	00630 Glyoxylate and dicarboxylate metabolism [PATH:ko00630]; 04146 Peroxisome [PATH:ko04146];
TRINITY_DN2410_c0_g1_i7	K22684	MCA1; metacaspase-1 [EC:3.4.22.-]	01002 Peptidases and inhibitors [BR:ko01002];
TRINITY_DN2444_c0_g1_i8	K16732	PRC1, ASE1, MAP65; Ase1/PRC1/MAP65 family protein	03036 Chromosome and associated proteins [BR:ko03036]; 04812 Cytoskeleton proteins [BR:ko04812];
TRINITY_DN2444_c2_g1_i1	K14003	PREB, SEC12; prolactin regulatory element-binding protein	04141 Protein processing in endoplasmic reticulum [PATH:ko04141]; 04131 Membrane trafficking [BR:ko04131];
TRINITY_DN2463_c1_g1_i13	K19269	PGP, PGLP; phosphoglycolate phosphatase [EC:3.1.3.18 3.1.3.48]	00630 Glyoxylate and dicarboxylate metabolism [PATH:ko00630]; 01009 Protein phosphatases and associated proteins [BR:ko01009];
TRINITY_DN2463_c1_g1_i3	K19269	PGP, PGLP; phosphoglycolate phosphatase [EC:3.1.3.18 3.1.3.48]	00630 Glyoxylate and dicarboxylate metabolism [PATH:ko00630]; 01009 Protein phosphatases and associated proteins [BR:ko01009];
TRINITY_DN2408_c0_g1_i2	K13448	CML; calcium-binding protein CML	04626 Plant-pathogen interaction [PATH:ko04626];
TRINITY_DN2460_c0_g1_i89	K06228	FU; fused [EC:2.7.11.1]	04341 Hedgehog signaling pathway - fly [PATH:ko04341]; 01001 Protein kinases [BR:ko01001];
TRINITY_DN2460_c0_g2_i1	K17470	SULTR1; sulfate transporter 1, high-affinity	02000 Transporters [BR:ko02000];
TRINITY_DN2460_c0_g2_i6	K17470	SULTR1; sulfate transporter 1, high-affinity	02000 Transporters [BR:ko02000];
TRINITY_DN2403_c0_g1_i8	K19729	GNAT3; guanine nucleotide-binding protein G(t) subunit alpha 3	04973 Carbohydrate digestion and absorption [PATH:ko04973]; 04742 Taste transduction [PATH:ko04742]; 04031 GTP-binding proteins [BR:ko04031];
TRINITY_DN2403_c0_g1_i96	K19729	GNAT3; guanine nucleotide-binding protein G(t) subunit alpha 3	04973 Carbohydrate digestion and absorption [PATH:ko04973]; 04742 Taste transduction [PATH:ko04742]; 04031 GTP-binding proteins [BR:ko04031];
TRINITY_DN2446_c0_g1_i2	K01537	ATP2C; P-type Ca2+ transporter type 2C [EC:7.2.2.10]	99980 Enzymes with EC numbers;
TRINITY_DN2438_c0_g1_i22	K10526	OPCL1; OPC-8:0 CoA ligase 1 [EC:6.2.1.-]	00592 alpha-Linolenic acid metabolism [PATH:ko00592];
TRINITY_DN2438_c0_g1_i26	K10526	OPCL1; OPC-8:0 CoA ligase 1 [EC:6.2.1.-]	00592 alpha-Linolenic acid metabolism [PATH:ko00592];
TRINITY_DN2464_c0_g2_i1	K19658	ECH2; peroxisomal enoyl-CoA hydratase 2 [EC:4.2.1.119]	99980 Enzymes with EC numbers;
TRINITY_DN2431_c2_g1_i25	K20855	B3GALT1S; beta-1,3-galactosyltransferase 1/2/3/4/5/7/8 [EC:2.4.1.-]	01003 Glycosyltransferases [BR:ko01003];
TRINITY_DN2431_c2_g1_i32	K20855	B3GALT1S; beta-1,3-galactosyltransferase 1/2/3/4/5/7/8 [EC:2.4.1.-]	01003 Glycosyltransferases [BR:ko01003];
TRINITY_DN2471_c0_g1_i1	K02358	tuf, TUFM; elongation factor Tu	04626 Plant-pathogen interaction [PATH:ko04626]; 03012 Translation factors [BR:ko03012]; 03029 Mitochondrial biogenesis [BR:ko03029]; 04147 Exosome [BR:ko04147];
TRINITY_DN2454_c0_g1_i19	K10765	ALKBH1; alkylated DNA repair protein alkB homolog 1 [EC:1.14.11.51 4.2.99.18 1.14.11.-]	99980 Enzymes with EC numbers;
TRINITY_DN2454_c0_g1_i24	K10765	ALKBH1; alkylated DNA repair protein alkB homolog 1 [EC:1.14.11.51 4.2.99.18 1.14.11.-]	99980 Enzymes with EC numbers;
TRINITY_DN2454_c0_g1_i9	K10765	ALKBH1; alkylated DNA repair protein alkB homolog 1 [EC:1.14.11.51 4.2.99.18 1.14.11.-]	99980 Enzymes with EC numbers;
TRINITY_DN2402_c1_g1_i15	K00889	PIP5K; 1-phosphatidylinositol-4-phosphate 5-kinase [EC:2.7.1.68]	00562 Inositol phosphate metabolism [PATH:ko00562]; 04011 MAPK signaling pathway - yeast [PATH:ko04011]; 04070 Phosphatidylinositol signaling system [PATH:ko04070]; 04072 Phospholipase D signaling pathway [PATH:ko04072]; 04144 Endocytosis [PATH:ko04144]; 04139 Mitophagy - yeast [PATH:ko04139]; 04510 Focal adhesion [PATH:ko04510]; 04810 Regulation of actin cytoskeleton [PATH:ko04810]; 04666 Fc gam…
TRINITY_DN2402_c1_g1_i28	K00889	PIP5K; 1-phosphatidylinositol-4-phosphate 5-kinase [EC:2.7.1.68]	00562 Inositol phosphate metabolism [PATH:ko00562]; 04011 MAPK signaling pathway - yeast [PATH:ko04011]; 04070 Phosphatidylinositol signaling system [PATH:ko04070]; 04072 Phospholipase D signaling pathway [PATH:ko04072]; 04144 Endocytosis [PATH:ko04144]; 04139 Mitophagy - yeast [PATH:ko04139]; 04510 Focal adhesion [PATH:ko04510]; 04810 Regulation of actin cytoskeleton [PATH:ko04810]; 04666 Fc gam…
TRINITY_DN2402_c1_g1_i3	K00889	PIP5K; 1-phosphatidylinositol-4-phosphate 5-kinase [EC:2.7.1.68]	00562 Inositol phosphate metabolism [PATH:ko00562]; 04011 MAPK signaling pathway - yeast [PATH:ko04011]; 04070 Phosphatidylinositol signaling system [PATH:ko04070]; 04072 Phospholipase D signaling pathway [PATH:ko04072]; 04144 Endocytosis [PATH:ko04144]; 04139 Mitophagy - yeast [PATH:ko04139]; 04510 Focal adhesion [PATH:ko04510]; 04810 Regulation of actin cytoskeleton [PATH:ko04810]; 04666 Fc gam…
TRINITY_DN2429_c0_g3_i2	K02965	RP-S19, rpsS; small subunit ribosomal protein S19	03010 Ribosome [PATH:ko03010]; 03011 Ribosome [BR:ko03011];
TRINITY_DN2429_c0_g1_i60	K08869	ADCK, ABC1; aarF domain-containing kinase	01001 Protein kinases [BR:ko01001];
TRINITY_DN2419_c0_g1_i2	K02863	RP-L1, MRPL1, rplA; large subunit ribosomal protein L1	03010 Ribosome [PATH:ko03010]; 03011 Ribosome [BR:ko03011];
TRINITY_DN2401_c0_g1_i1	K14492	ARR-A; two-component response regulator ARR-A family	04075 Plant hormone signal transduction [PATH:ko04075];
TRINITY_DN2401_c0_g1_i2	K14492	ARR-A; two-component response regulator ARR-A family	04075 Plant hormone signal transduction [PATH:ko04075];
TRINITY_DN2498_c0_g1_i4	K00469	MIOX; inositol oxygenase [EC:1.13.99.1]	00053 Ascorbate and aldarate metabolism [PATH:ko00053]; 00562 Inositol phosphate metabolism [PATH:ko00562];
TRINITY_DN17331_c0_g2_i5	K01662	dxs; 1-deoxy-D-xylulose-5-phosphate synthase [EC:2.2.1.7]	00730 Thiamine metabolism [PATH:ko00730]; 00900 Terpenoid backbone biosynthesis [PATH:ko00900];
TRINITY_DN17325_c0_g1_i112	K14003	PREB, SEC12; prolactin regulatory element-binding protein	04141 Protein processing in endoplasmic reticulum [PATH:ko04141]; 04131 Membrane trafficking [BR:ko04131];
TRINITY_DN17325_c0_g1_i16	K14003	PREB, SEC12; prolactin regulatory element-binding protein	04141 Protein processing in endoplasmic reticulum [PATH:ko04141]; 04131 Membrane trafficking [BR:ko04131];
TRINITY_DN17325_c0_g1_i49	K14003	PREB, SEC12; prolactin regulatory element-binding protein	04141 Protein processing in endoplasmic reticulum [PATH:ko04141]; 04131 Membrane trafficking [BR:ko04131];
TRINITY_DN17325_c0_g1_i7	K14003	PREB, SEC12; prolactin regulatory element-binding protein	04141 Protein processing in endoplasmic reticulum [PATH:ko04141]; 04131 Membrane trafficking [BR:ko04131];
TRINITY_DN17377_c0_g1_i3	K10251	HSD17B12, KAR, IFA38; 17beta-estradiol 17-dehydrogenase / very-long-chain 3-oxoacyl-CoA reductase [EC:1.1.1.62 1.1.1.330]	00062 Fatty acid elongation [PATH:ko00062]; 00140 Steroid hormone biosynthesis [PATH:ko00140]; 01040 Biosynthesis of unsaturated fatty acids [PATH:ko01040]; 01004 Lipid biosynthesis proteins [BR:ko01004];
TRINITY_DN17323_c0_g1_i8	K17422	MRPL41; large subunit ribosomal protein L41	03011 Ribosome [BR:ko03011];
TRINITY_DN17323_c0_g1_i9	K17422	MRPL41; large subunit ribosomal protein L41	03011 Ribosome [BR:ko03011];
TRINITY_DN17365_c0_g1_i1	K06125	COQ2; 4-hydroxybenzoate polyprenyltransferase [EC:2.5.1.39]	00130 Ubiquinone and other terpenoid-quinone biosynthesis [PATH:ko00130]; 01006 Prenyltransferases [BR:ko01006];
TRINITY_DN17364_c0_g1_i10	K10364	CAPZA; capping protein (actin filament) muscle Z-line, alpha	04144 Endocytosis [PATH:ko04144]; 04131 Membrane trafficking [BR:ko04131]; 04812 Cytoskeleton proteins [BR:ko04812]; 04147 Exosome [BR:ko04147];
TRINITY_DN17364_c0_g1_i17	K10364	CAPZA; capping protein (actin filament) muscle Z-line, alpha	04144 Endocytosis [PATH:ko04144]; 04131 Membrane trafficking [BR:ko04131]; 04812 Cytoskeleton proteins [BR:ko04812]; 04147 Exosome [BR:ko04147];
TRINITY_DN17315_c0_g1_i3	K00912	lpxK; tetraacyldisaccharide 4'-kinase [EC:2.7.1.130]	00540 Lipopolysaccharide biosynthesis [PATH:ko00540]; 01005 Lipopolysaccharide biosynthesis proteins [BR:ko01005];
TRINITY_DN17333_c0_g1_i2	K02214	CDC7; cell division control protein 7 [EC:2.7.11.1]	04110 Cell cycle [PATH:ko04110]; 04111 Cell cycle - yeast [PATH:ko04111]; 04113 Meiosis - yeast [PATH:ko04113]; 01001 Protein kinases [BR:ko01001]; 03032 DNA replication proteins [BR:ko03032];
TRINITY_DN17333_c0_g1_i3	K02214	CDC7; cell division control protein 7 [EC:2.7.11.1]	04110 Cell cycle [PATH:ko04110]; 04111 Cell cycle - yeast [PATH:ko04111]; 04113 Meiosis - yeast [PATH:ko04113]; 01001 Protein kinases [BR:ko01001]; 03032 DNA replication proteins [BR:ko03032];
TRINITY_DN17324_c0_g2_i1	K14484	IAA; auxin-responsive protein IAA	04075 Plant hormone signal transduction [PATH:ko04075];
TRINITY_DN17395_c0_g1_i3	K00924	E2.7.1.-; kinase [EC:2.7.1.-]	99980 Enzymes with EC numbers;
TRINITY_DN17381_c0_g2_i1	K12188	SNF8, EAP30; ESCRT-II complex subunit VPS22	04144 Endocytosis [PATH:ko04144]; 04131 Membrane trafficking [BR:ko04131]; 04147 Exosome [BR:ko04147];
TRINITY_DN17381_c0_g2_i5	K12188	SNF8, EAP30; ESCRT-II complex subunit VPS22	04144 Endocytosis [PATH:ko04144]; 04131 Membrane trafficking [BR:ko04131]; 04147 Exosome [BR:ko04147];
TRINITY_DN17379_c0_g1_i1	K23051	ndhT; NAD(P)H-quinone oxidoreductase subunit T, chloroplastic [EC:7.1.1.-]	99980 Enzymes with EC numbers;
TRINITY_DN17306_c0_g1_i14	K08064	NFYA, HAP2; nuclear transcription factor Y, alpha	04612 Antigen processing and presentation [PATH:ko04612]; 05152 Tuberculosis [PATH:ko05152]; 05017 Spinocerebellar ataxia [PATH:ko05017]; 03000 Transcription factors [BR:ko03000];
TRINITY_DN17306_c0_g1_i29	K08064	NFYA, HAP2; nuclear transcription factor Y, alpha	04612 Antigen processing and presentation [PATH:ko04612]; 05152 Tuberculosis [PATH:ko05152]; 05017 Spinocerebellar ataxia [PATH:ko05017]; 03000 Transcription factors [BR:ko03000];
TRINITY_DN17306_c0_g1_i37	K08064	NFYA, HAP2; nuclear transcription factor Y, alpha	04612 Antigen processing and presentation [PATH:ko04612]; 05152 Tuberculosis [PATH:ko05152]; 05017 Spinocerebellar ataxia [PATH:ko05017]; 03000 Transcription factors [BR:ko03000];
TRINITY_DN17378_c0_g1_i2	K02537	MAD2; mitotic spindle assembly checkpoint protein MAD2	04110 Cell cycle [PATH:ko04110]; 04111 Cell cycle - yeast [PATH:ko04111]; 04113 Meiosis - yeast [PATH:ko04113]; 04114 Oocyte meiosis [PATH:ko04114]; 04914 Progesterone-mediated oocyte maturation [PATH:ko04914]; 05166 Human T-cell leukemia virus 1 infection [PATH:ko05166]; 03036 Chromosome and associated proteins [BR:ko03036];
TRINITY_DN17378_c0_g1_i4	K02537	MAD2; mitotic spindle assembly checkpoint protein MAD2	04110 Cell cycle [PATH:ko04110]; 04111 Cell cycle - yeast [PATH:ko04111]; 04113 Meiosis - yeast [PATH:ko04113]; 04114 Oocyte meiosis [PATH:ko04114]; 04914 Progesterone-mediated oocyte maturation [PATH:ko04914]; 05166 Human T-cell leukemia virus 1 infection [PATH:ko05166]; 03036 Chromosome and associated proteins [BR:ko03036];
TRINITY_DN59612_c0_g1_i4	K15255	PIF1; ATP-dependent DNA helicase PIF1 [EC:3.6.4.12]	03032 DNA replication proteins [BR:ko03032]; 03029 Mitochondrial biogenesis [BR:ko03029];
TRINITY_DN31426_c0_g1_i12	K03124	TFIIB, GTF2B, SUA7, tfb; transcription initiation factor TFIIB	03022 Basal transcription factors [PATH:ko03022]; 05203 Viral carcinogenesis [PATH:ko05203]; 05017 Spinocerebellar ataxia [PATH:ko05017]; 03021 Transcription machinery [BR:ko03021];
TRINITY_DN31433_c1_g1_i2	K08235	E2.4.1.207; xyloglucan:xyloglucosyl transferase [EC:2.4.1.207]	99980 Enzymes with EC numbers;
TRINITY_DN6606_c0_g1_i14	K14765	NGDN, LCP5; U3 small nucleolar ribonucleoprotein protein LCP5	03009 Ribosome biogenesis [BR:ko03009];
TRINITY_DN6606_c0_g1_i5	K14765	NGDN, LCP5; U3 small nucleolar ribonucleoprotein protein LCP5	03009 Ribosome biogenesis [BR:ko03009];
TRINITY_DN6605_c0_g1_i1	K01704	leuD, IPMI-S; 3-isopropylmalate/(R)-2-methylmalate dehydratase small subunit [EC:4.2.1.33 4.2.1.35]	00660 C5-Branched dibasic acid metabolism [PATH:ko00660]; 00290 Valine, leucine and isoleucine biosynthesis [PATH:ko00290];
TRINITY_DN6605_c0_g1_i2	K01704	leuD, IPMI-S; 3-isopropylmalate/(R)-2-methylmalate dehydratase small subunit [EC:4.2.1.33 4.2.1.35]	00660 C5-Branched dibasic acid metabolism [PATH:ko00660]; 00290 Valine, leucine and isoleucine biosynthesis [PATH:ko00290];
TRINITY_DN6633_c0_g1_i2	K12872	RBM22, SLT11; pre-mRNA-splicing factor RBM22/SLT11	03040 Spliceosome [PATH:ko03040]; 03041 Spliceosome [BR:ko03041];
TRINITY_DN6633_c0_g1_i3	K12872	RBM22, SLT11; pre-mRNA-splicing factor RBM22/SLT11	03040 Spliceosome [PATH:ko03040]; 03041 Spliceosome [BR:ko03041];
TRINITY_DN6693_c0_g1_i3	K12741	HNRNPA1_3; heterogeneous nuclear ribonucleoprotein A1/A3	03040 Spliceosome [PATH:ko03040]; 05014 Amyotrophic lateral sclerosis [PATH:ko05014]; 03019 Messenger RNA biogenesis [BR:ko03019]; 03041 Spliceosome [BR:ko03041];
TRINITY_DN6693_c0_g1_i6	K12741	HNRNPA1_3; heterogeneous nuclear ribonucleoprotein A1/A3	03040 Spliceosome [PATH:ko03040]; 05014 Amyotrophic lateral sclerosis [PATH:ko05014]; 03019 Messenger RNA biogenesis [BR:ko03019]; 03041 Spliceosome [BR:ko03041];
TRINITY_DN6681_c0_g1_i4	K17805	PAM16, TIM16; mitochondrial import inner membrane translocase subunit TIM16	03029 Mitochondrial biogenesis [BR:ko03029];
TRINITY_DN6601_c0_g1_i3	K06627	CCNA; cyclin-A	04152 AMPK signaling pathway [PATH:ko04152]; 04110 Cell cycle [PATH:ko04110]; 04218 Cellular senescence [PATH:ko04218]; 04914 Progesterone-mediated oocyte maturation [PATH:ko04914]; 05200 Pathways in cancer [PATH:ko05200]; 05202 Transcriptional misregulation in cancer [PATH:ko05202]; 05203 Viral carcinogenesis [PATH:ko05203]; 05221 Acute myeloid leukemia [PATH:ko05221]; 05166 Human T-cell leukemi…
TRINITY_DN6620_c0_g1_i4	K07893	RAB6A; Ras-related protein Rab-6A	04131 Membrane trafficking [BR:ko04131]; 04147 Exosome [BR:ko04147]; 04031 GTP-binding proteins [BR:ko04031];
TRINITY_DN6689_c1_g1_i2	K14403	CPSF3, YSH1; cleavage and polyadenylation specificity factor subunit 3 [EC:3.1.27.-]	03015 mRNA surveillance pathway [PATH:ko03015]; 03021 Transcription machinery [BR:ko03021]; 03019 Messenger RNA biogenesis [BR:ko03019];
TRINITY_DN6676_c0_g2_i9	K00053	ilvC; ketol-acid reductoisomerase [EC:1.1.1.86]	00290 Valine, leucine and isoleucine biosynthesis [PATH:ko00290]; 00770 Pantothenate and CoA biosynthesis [PATH:ko00770];
TRINITY_DN6676_c0_g1_i7	K00434	E1.11.1.11; L-ascorbate peroxidase [EC:1.11.1.11]	00053 Ascorbate and aldarate metabolism [PATH:ko00053]; 00480 Glutathione metabolism [PATH:ko00480];
TRINITY_DN6692_c0_g1_i1	K01892	HARS, hisS; histidyl-tRNA synthetase [EC:6.1.1.21]	00970 Aminoacyl-tRNA biosynthesis [PATH:ko00970]; 01007 Amino acid related enzymes [BR:ko01007]; 03016 Transfer RNA biogenesis [BR:ko03016];
TRINITY_DN6638_c0_g1_i30	K11426	SMYD; [histone H3]-lysine4/36 N-trimethyltransferase SMYD [EC:2.1.1.354 2.1.1.357]	00310 Lysine degradation [PATH:ko00310]; 03036 Chromosome and associated proteins [BR:ko03036];
TRINITY_DN6682_c0_g1_i6	K21444	PCBP3_4; poly(rC)-binding protein 3/4	03019 Messenger RNA biogenesis [BR:ko03019];
TRINITY_DN6690_c0_g1_i17	K01490	AMPD; AMP deaminase [EC:3.5.4.6]	00230 Purine metabolism [PATH:ko00230];
TRINITY_DN6690_c0_g1_i73	K01490	AMPD; AMP deaminase [EC:3.5.4.6]	00230 Purine metabolism [PATH:ko00230];
TRINITY_DN6627_c0_g1_i2	K09828	DHCR24, DWF1; Delta24-sterol reductase [EC:1.3.1.72 1.3.1.-]	00100 Steroid biosynthesis [PATH:ko00100];
TRINITY_DN6639_c0_g1_i2	K12197	CHMP1, VPS46, DID2; charged multivesicular body protein 1	04144 Endocytosis [PATH:ko04144]; 04217 Necroptosis [PATH:ko04217]; 04131 Membrane trafficking [BR:ko04131]; 04147 Exosome [BR:ko04147];
TRINITY_DN6604_c0_g1_i10	K23095	MENG, menG; demethylphylloquinol methyltransferase [EC:2.1.1.329]	00130 Ubiquinone and other terpenoid-quinone biosynthesis [PATH:ko00130];
TRINITY_DN6604_c0_g1_i13	K23095	MENG, menG; demethylphylloquinol methyltransferase [EC:2.1.1.329]	00130 Ubiquinone and other terpenoid-quinone biosynthesis [PATH:ko00130];
TRINITY_DN6604_c0_g1_i15	K23095	MENG, menG; demethylphylloquinol methyltransferase [EC:2.1.1.329]	00130 Ubiquinone and other terpenoid-quinone biosynthesis [PATH:ko00130];
TRINITY_DN6604_c0_g1_i5	K23095	MENG, menG; demethylphylloquinol methyltransferase [EC:2.1.1.329]	00130 Ubiquinone and other terpenoid-quinone biosynthesis [PATH:ko00130];
TRINITY_DN6612_c0_g1_i10	K17686	copA, ctpA, ATP7; P-type Cu+ transporter [EC:7.2.2.8]	04016 MAPK signaling pathway - plant [PATH:ko04016]; 04978 Mineral absorption [PATH:ko04978]; 01524 Platinum drug resistance [PATH:ko01524];
TRINITY_DN6612_c0_g1_i6	K20870	IRX10; putative beta-1,4-xylosyltransferase IRX10 [EC:2.4.2.-]	01003 Glycosyltransferases [BR:ko01003];
TRINITY_DN6654_c0_g1_i128	K24774	FNBP4; formin-binding protein 4	04990 Domain-containing proteins not elsewhere classified [BR:ko04990];
TRINITY_DN6654_c0_g1_i137	K24774	FNBP4; formin-binding protein 4	04990 Domain-containing proteins not elsewhere classified [BR:ko04990];
TRINITY_DN6654_c0_g1_i16	K24774	FNBP4; formin-binding protein 4	04990 Domain-containing proteins not elsewhere classified [BR:ko04990];
TRINITY_DN6654_c0_g1_i43	K24774	FNBP4; formin-binding protein 4	04990 Domain-containing proteins not elsewhere classified [BR:ko04990];
TRINITY_DN6654_c0_g1_i83	K24774	FNBP4; formin-binding protein 4	04990 Domain-containing proteins not elsewhere classified [BR:ko04990];
TRINITY_DN6635_c0_g1_i3	K01595	ppc; phosphoenolpyruvate carboxylase [EC:4.1.1.31]	00620 Pyruvate metabolism [PATH:ko00620]; 00710 Carbon fixation in photosynthetic organisms [PATH:ko00710]; 00720 Carbon fixation pathways in prokaryotes [PATH:ko00720]; 00680 Methane metabolism [PATH:ko00680];
TRINITY_DN6635_c0_g1_i6	K01595	ppc; phosphoenolpyruvate carboxylase [EC:4.1.1.31]	00620 Pyruvate metabolism [PATH:ko00620]; 00710 Carbon fixation in photosynthetic organisms [PATH:ko00710]; 00720 Carbon fixation pathways in prokaryotes [PATH:ko00720]; 00680 Methane metabolism [PATH:ko00680];
TRINITY_DN6646_c0_g3_i1	K08238	XXT; xyloglucan 6-xylosyltransferase [EC:2.4.2.39]	01003 Glycosyltransferases [BR:ko01003];
TRINITY_DN6614_c0_g1_i14	K17426	MRPL45; large subunit ribosomal protein L45	03011 Ribosome [BR:ko03011];
TRINITY_DN6614_c0_g1_i18	K17426	MRPL45; large subunit ribosomal protein L45	03011 Ribosome [BR:ko03011];
TRINITY_DN6614_c0_g1_i44	K17426	MRPL45; large subunit ribosomal protein L45	03011 Ribosome [BR:ko03011];
TRINITY_DN6614_c0_g1_i5	K17426	MRPL45; large subunit ribosomal protein L45	03011 Ribosome [BR:ko03011];
TRINITY_DN6670_c0_g1_i9	K23136	CYP82C4; fraxetin 5-hydroxylase [EC:1.14.14.164]	00199 Cytochrome P450 [BR:ko00199];
TRINITY_DN6697_c0_g1_i10	K17508	PTC7, PPTC7; protein phosphatase PTC7 [EC:3.1.3.16]	01009 Protein phosphatases and associated proteins [BR:ko01009];
TRINITY_DN6697_c0_g1_i16	K17508	PTC7, PPTC7; protein phosphatase PTC7 [EC:3.1.3.16]	01009 Protein phosphatases and associated proteins [BR:ko01009];
TRINITY_DN6680_c0_g1_i1	K02955	RP-S14e, RPS14; small subunit ribosomal protein S14e	03010 Ribosome [PATH:ko03010]; 05171 Coronavirus disease - COVID-19 [PATH:ko05171]; 03011 Ribosome [BR:ko03011];
TRINITY_DN6680_c0_g1_i6	K02955	RP-S14e, RPS14; small subunit ribosomal protein S14e	03010 Ribosome [PATH:ko03010]; 05171 Coronavirus disease - COVID-19 [PATH:ko05171]; 03011 Ribosome [BR:ko03011];
TRINITY_DN6659_c0_g1_i1	K08495	GOSR1, GOS1; golgi SNAP receptor complex member 1	04130 SNARE interactions in vesicular transport [PATH:ko04130]; 04131 Membrane trafficking [BR:ko04131];
TRINITY_DN6659_c0_g1_i10	K08495	GOSR1, GOS1; golgi SNAP receptor complex member 1	04130 SNARE interactions in vesicular transport [PATH:ko04130]; 04131 Membrane trafficking [BR:ko04131];
TRINITY_DN6659_c0_g1_i13	K08495	GOSR1, GOS1; golgi SNAP receptor complex member 1	04130 SNARE interactions in vesicular transport [PATH:ko04130]; 04131 Membrane trafficking [BR:ko04131];
TRINITY_DN6659_c0_g1_i15	K08495	GOSR1, GOS1; golgi SNAP receptor complex member 1	04130 SNARE interactions in vesicular transport [PATH:ko04130]; 04131 Membrane trafficking [BR:ko04131];
TRINITY_DN6653_c0_g1_i1	K11884	PNO1, DIM2; RNA-binding protein PNO1	03009 Ribosome biogenesis [BR:ko03009]; 03051 Proteasome [BR:ko03051];
TRINITY_DN6653_c0_g1_i3	K11884	PNO1, DIM2; RNA-binding protein PNO1	03009 Ribosome biogenesis [BR:ko03009]; 03051 Proteasome [BR:ko03051];
TRINITY_DN6632_c0_g1_i18	K10401	KIF18_19; kinesin family member 18/19	04812 Cytoskeleton proteins [BR:ko04812];
TRINITY_DN6600_c0_g1_i9	K09131	K09131; uncharacterized protein	99997 Function unknown;
TRINITY_DN6611_c0_g1_i1	K07953	SAR1; GTP-binding protein SAR1 [EC:3.6.5.-]	04141 Protein processing in endoplasmic reticulum [PATH:ko04141]; 05134 Legionellosis [PATH:ko05134]; 04131 Membrane trafficking [BR:ko04131]; 04031 GTP-binding proteins [BR:ko04031];
TRINITY_DN6684_c1_g1_i6	K03133	TAF9B, TAF9; transcription initiation factor TFIID subunit 9B	03022 Basal transcription factors [PATH:ko03022]; 03021 Transcription machinery [BR:ko03021]; 03036 Chromosome and associated proteins [BR:ko03036];
TRINITY_DN82395_c0_g1_i4	K22825	NSMCE4, NSE4; non-structural maintenance of chromosomes element 4	03400 DNA repair and recombination proteins [BR:ko03400];
TRINITY_DN8455_c0_g1_i1	K12622	LSM3; U6 snRNA-associated Sm-like protein LSm3	03040 Spliceosome [PATH:ko03040]; 03018 RNA degradation [PATH:ko03018]; 03019 Messenger RNA biogenesis [BR:ko03019]; 03041 Spliceosome [BR:ko03041];
TRINITY_DN8485_c0_g1_i25	K14774	UTP25, DEF; U3 small nucleolar RNA-associated protein 25	03009 Ribosome biogenesis [BR:ko03009];
TRINITY_DN8485_c0_g1_i31	K14774	UTP25, DEF; U3 small nucleolar RNA-associated protein 25	03009 Ribosome biogenesis [BR:ko03009];
TRINITY_DN8416_c0_g1_i1	K03426	E3.6.1.22, NUDT12, nudC; NAD+ diphosphatase [EC:3.6.1.22]	00760 Nicotinate and nicotinamide metabolism [PATH:ko00760]; 04146 Peroxisome [PATH:ko04146];
TRINITY_DN8416_c0_g1_i3	K03426	E3.6.1.22, NUDT12, nudC; NAD+ diphosphatase [EC:3.6.1.22]	00760 Nicotinate and nicotinamide metabolism [PATH:ko00760]; 04146 Peroxisome [PATH:ko04146];
TRINITY_DN8416_c0_g1_i8	K03426	E3.6.1.22, NUDT12, nudC; NAD+ diphosphatase [EC:3.6.1.22]	00760 Nicotinate and nicotinamide metabolism [PATH:ko00760]; 04146 Peroxisome [PATH:ko04146];
TRINITY_DN8496_c0_g1_i37	K08775	BRCA2, FANCD1; breast cancer 2 susceptibility protein	03440 Homologous recombination [PATH:ko03440]; 03460 Fanconi anemia pathway [PATH:ko03460]; 05200 Pathways in cancer [PATH:ko05200]; 05212 Pancreatic cancer [PATH:ko05212]; 05224 Breast cancer [PATH:ko05224]; 04121 Ubiquitin system [BR:ko04121]; 03036 Chromosome and associated proteins [BR:ko03036]; 03400 DNA repair and recombination proteins [BR:ko03400];
TRINITY_DN8439_c0_g1_i1	K13082	DFR; bifunctional dihydroflavonol 4-reductase/flavanone 4-reductase [EC:1.1.1.219 1.1.1.234]	00941 Flavonoid biosynthesis [PATH:ko00941];
TRINITY_DN8413_c1_g1_i3	K07052	K07052; uncharacterized protein	99997 Function unknown;
TRINITY_DN8413_c1_g1_i8	K07052	K07052; uncharacterized protein	99997 Function unknown;
TRINITY_DN8413_c0_g1_i15	K00294	E1.2.1.88; 1-pyrroline-5-carboxylate dehydrogenase [EC:1.2.1.88]	00250 Alanine, aspartate and glutamate metabolism [PATH:ko00250]; 00330 Arginine and proline metabolism [PATH:ko00330];
TRINITY_DN8413_c0_g1_i7	K00294	E1.2.1.88; 1-pyrroline-5-carboxylate dehydrogenase [EC:1.2.1.88]	00250 Alanine, aspartate and glutamate metabolism [PATH:ko00250]; 00330 Arginine and proline metabolism [PATH:ko00330];
TRINITY_DN8491_c0_g1_i80	K03165	TOP3; DNA topoisomerase III [EC:5.6.2.1]	03440 Homologous recombination [PATH:ko03440]; 03460 Fanconi anemia pathway [PATH:ko03460]; 03032 DNA replication proteins [BR:ko03032]; 03400 DNA repair and recombination proteins [BR:ko03400];
TRINITY_DN8441_c0_g1_i3	K12165	UFC1; ufm1-conjugating enzyme 1	04121 Ubiquitin system [BR:ko04121];
TRINITY_DN8441_c0_g1_i6	K12165	UFC1; ufm1-conjugating enzyme 1	04121 Ubiquitin system [BR:ko04121];
TRINITY_DN8470_c0_g1_i1	K08237	E2.4.1.218; hydroquinone glucosyltransferase [EC:2.4.1.218]	01003 Glycosyltransferases [BR:ko01003];
TRINITY_DN8411_c0_g1_i20	K20102	YTHDF; YTH domain-containing family protein	03019 Messenger RNA biogenesis [BR:ko03019];
TRINITY_DN8411_c0_g1_i27	K20102	YTHDF; YTH domain-containing family protein	03019 Messenger RNA biogenesis [BR:ko03019];
TRINITY_DN8411_c0_g1_i32	K20102	YTHDF; YTH domain-containing family protein	03019 Messenger RNA biogenesis [BR:ko03019];
TRINITY_DN8411_c0_g1_i7	K20102	YTHDF; YTH domain-containing family protein	03019 Messenger RNA biogenesis [BR:ko03019];
TRINITY_DN8466_c0_g1_i26	K02865	RP-L10Ae, RPL10A; large subunit ribosomal protein L10Ae	03010 Ribosome [PATH:ko03010]; 05171 Coronavirus disease - COVID-19 [PATH:ko05171]; 03011 Ribosome [BR:ko03011];
TRINITY_DN8466_c0_g1_i8	K02865	RP-L10Ae, RPL10A; large subunit ribosomal protein L10Ae	03010 Ribosome [PATH:ko03010]; 05171 Coronavirus disease - COVID-19 [PATH:ko05171]; 03011 Ribosome [BR:ko03011];
TRINITY_DN8426_c0_g2_i1	K02925	RP-L3e, RPL3; large subunit ribosomal protein L3e	03010 Ribosome [PATH:ko03010]; 05171 Coronavirus disease - COVID-19 [PATH:ko05171]; 03011 Ribosome [BR:ko03011];
TRINITY_DN8426_c0_g2_i5	K02925	RP-L3e, RPL3; large subunit ribosomal protein L3e	03010 Ribosome [PATH:ko03010]; 05171 Coronavirus disease - COVID-19 [PATH:ko05171]; 03011 Ribosome [BR:ko03011];
TRINITY_DN8434_c0_g1_i11	K15177	LEO1; RNA polymerase-associated protein LEO1	03021 Transcription machinery [BR:ko03021];
TRINITY_DN8434_c0_g1_i32	K15177	LEO1; RNA polymerase-associated protein LEO1	03021 Transcription machinery [BR:ko03021];
TRINITY_DN8434_c0_g1_i35	K15177	LEO1; RNA polymerase-associated protein LEO1	03021 Transcription machinery [BR:ko03021];
TRINITY_DN8434_c0_g1_i4	K15177	LEO1; RNA polymerase-associated protein LEO1	03021 Transcription machinery [BR:ko03021];
TRINITY_DN8434_c0_g1_i40	K15177	LEO1; RNA polymerase-associated protein LEO1	03021 Transcription machinery [BR:ko03021];
TRINITY_DN8434_c0_g1_i7	K15177	LEO1; RNA polymerase-associated protein LEO1	03021 Transcription machinery [BR:ko03021];
TRINITY_DN8488_c1_g1_i14	K23094	ABC4, menA; 2-carboxy-1,4-naphthoquinone phytyltransferase [EC:2.5.1.130]	00130 Ubiquinone and other terpenoid-quinone biosynthesis [PATH:ko00130];
TRINITY_DN8488_c0_g2_i3	K00789	metK; S-adenosylmethionine synthetase [EC:2.5.1.6]	00270 Cysteine and methionine metabolism [PATH:ko00270];
TRINITY_DN8488_c0_g1_i1	K00789	metK; S-adenosylmethionine synthetase [EC:2.5.1.6]	00270 Cysteine and methionine metabolism [PATH:ko00270];
TRINITY_DN8472_c0_g1_i16	K24127	MAGE; melanoma-associated antigen	04990 Domain-containing proteins not elsewhere classified [BR:ko04990];
TRINITY_DN8472_c0_g1_i23	K24127	MAGE; melanoma-associated antigen	04990 Domain-containing proteins not elsewhere classified [BR:ko04990];
TRINITY_DN8472_c0_g1_i3	K24127	MAGE; melanoma-associated antigen	04990 Domain-containing proteins not elsewhere classified [BR:ko04990];
TRINITY_DN8404_c2_g1_i3	K10355	ACTF; actin, other eukaryote	04812 Cytoskeleton proteins [BR:ko04812];
TRINITY_DN8438_c0_g1_i12	K08900	BCS1; mitochondrial chaperone BCS1	03029 Mitochondrial biogenesis [BR:ko03029];
TRINITY_DN8449_c0_g1_i22	K21777	CCNB; G2/mitotic-specific cyclin-B, other	03032 DNA replication proteins [BR:ko03032]; 03036 Chromosome and associated proteins [BR:ko03036];
TRINITY_DN8449_c0_g1_i8	K21777	CCNB; G2/mitotic-specific cyclin-B, other	03032 DNA replication proteins [BR:ko03032]; 03036 Chromosome and associated proteins [BR:ko03036];
TRINITY_DN8480_c0_g1_i4	K13260	CYP81E; isoflavone/4'-methoxyisoflavone 2'-hydroxylase [EC:1.14.14.90 1.14.14.89]	00943 Isoflavonoid biosynthesis [PATH:ko00943]; 00199 Cytochrome P450 [BR:ko00199];
TRINITY_DN24815_c0_g1_i1	K22683	APF2; aspartyl protease family protein [EC:3.4.23.-]	01002 Peptidases and inhibitors [BR:ko01002];
TRINITY_DN24830_c0_g1_i3	K05387	GRIP; glutamate receptor, ionotropic, plant	04040 Ion channels [BR:ko04040];
TRINITY_DN24817_c1_g3_i2	K15191	LARP7; La-related protein 7	03021 Transcription machinery [BR:ko03021];
TRINITY_DN24886_c0_g2_i1	K11975	RNF144; E3 ubiquitin-protein ligase RNF144 [EC:2.3.2.31]	04121 Ubiquitin system [BR:ko04121];
TRINITY_DN36078_c0_g1_i1	K17784	MICOS10, MINOS1, MIC10; MICOS complex subunit MIC10	03029 Mitochondrial biogenesis [BR:ko03029];
TRINITY_DN36078_c0_g1_i2	K17784	MICOS10, MINOS1, MIC10; MICOS complex subunit MIC10	03029 Mitochondrial biogenesis [BR:ko03029];
TRINITY_DN36078_c1_g1_i4	K01061	E3.1.1.45; carboxymethylenebutenolidase [EC:3.1.1.45]	00364 Fluorobenzoate degradation [PATH:ko00364]; 00361 Chlorocyclohexane and chlorobenzene degradation [PATH:ko00361]; 00623 Toluene degradation [PATH:ko00623];
TRINITY_DN36016_c0_g1_i3	K00430	E1.11.1.7; peroxidase [EC:1.11.1.7]	00940 Phenylpropanoid biosynthesis [PATH:ko00940];
TRINITY_DN73174_c0_g3_i1	K11642	CHD3, MI2A; chromodomain-helicase-DNA-binding protein 3 [EC:3.6.4.12]	03036 Chromosome and associated proteins [BR:ko03036];
TRINITY_DN93623_c0_g1_i1	K08908	LHCA2; light-harvesting complex I chlorophyll a/b binding protein 2	00196 Photosynthesis - antenna proteins [PATH:ko00196]; 00194 Photosynthesis proteins [BR:ko00194];
TRINITY_DN22079_c0_g1_i1	K02903	RP-L28e, RPL28; large subunit ribosomal protein L28e	03010 Ribosome [PATH:ko03010]; 05171 Coronavirus disease - COVID-19 [PATH:ko05171]; 03011 Ribosome [BR:ko03011];
TRINITY_DN22015_c0_g1_i2	K17479	GRXCR1; glutaredoxin domain-containing cysteine-rich protein 1	01009 Protein phosphatases and associated proteins [BR:ko01009]; 03110 Chaperones and folding catalysts [BR:ko03110];
TRINITY_DN22076_c1_g1_i1	K15178	RTF1; RNA polymerase-associated protein RTF1	03021 Transcription machinery [BR:ko03021];
TRINITY_DN22012_c0_g1_i1	K02701	psaN; photosystem I subunit PsaN	00195 Photosynthesis [PATH:ko00195]; 00194 Photosynthesis proteins [BR:ko00194];
TRINITY_DN22049_c0_g1_i1	K19998	SCFD1, SLY1; sec1 family domain-containing protein 1	04131 Membrane trafficking [BR:ko04131];
TRINITY_DN22081_c0_g1_i1	K06949	rsgA, engC; ribosome biogenesis GTPase / thiamine phosphate phosphatase [EC:3.6.1.- 3.1.3.100]	00730 Thiamine metabolism [PATH:ko00730]; 03009 Ribosome biogenesis [BR:ko03009];
TRINITY_DN22025_c0_g1_i1	K21626	CCNDBP1, DIP1, GCIP; cyclin-D1-binding protein 1	03000 Transcription factors [BR:ko03000];
TRINITY_DN22025_c0_g1_i2	K21626	CCNDBP1, DIP1, GCIP; cyclin-D1-binding protein 1	03000 Transcription factors [BR:ko03000];
TRINITY_DN22013_c1_g1_i1	K07937	ARF1_2; ADP-ribosylation factor 1/2	04072 Phospholipase D signaling pathway [PATH:ko04072]; 04144 Endocytosis [PATH:ko04144]; 05110 Vibrio cholerae infection [PATH:ko05110]; 05130 Pathogenic Escherichia coli infection [PATH:ko05130]; 05132 Salmonella infection [PATH:ko05132]; 05131 Shigellosis [PATH:ko05131]; 05134 Legionellosis [PATH:ko05134]; 04131 Membrane trafficking [BR:ko04131]; 04147 Exosome [BR:ko04147]; 04031 GTP-binding p…
TRINITY_DN22042_c0_g1_i1	K13095	SF1; splicing factor 1	03041 Spliceosome [BR:ko03041];
TRINITY_DN22068_c0_g1_i5	K02937	RP-L7e, RPL7; large subunit ribosomal protein L7e	03010 Ribosome [PATH:ko03010]; 05171 Coronavirus disease - COVID-19 [PATH:ko05171]; 03011 Ribosome [BR:ko03011];
TRINITY_DN22068_c0_g1_i6	K02937	RP-L7e, RPL7; large subunit ribosomal protein L7e	03010 Ribosome [PATH:ko03010]; 05171 Coronavirus disease - COVID-19 [PATH:ko05171]; 03011 Ribosome [BR:ko03011];
TRINITY_DN31624_c1_g1_i1	K13425	WRKY22; WRKY transcription factor 22	04016 MAPK signaling pathway - plant [PATH:ko04016]; 04626 Plant-pathogen interaction [PATH:ko04626]; 03000 Transcription factors [BR:ko03000];
TRINITY_DN31613_c0_g1_i1	K03259	EIF4E; translation initiation factor 4E	03013 RNA transport [PATH:ko03013]; 04066 HIF-1 signaling pathway [PATH:ko04066]; 04151 PI3K-Akt signaling pathway [PATH:ko04151]; 04150 mTOR signaling pathway [PATH:ko04150]; 04910 Insulin signaling pathway [PATH:ko04910]; 04211 Longevity regulating pathway [PATH:ko04211]; 01521 EGFR tyrosine kinase inhibitor resistance [PATH:ko01521]; 03019 Messenger RNA biogenesis [BR:ko03019]; 03012 Translati…
TRINITY_DN31620_c0_g1_i11	K03686	dnaJ; molecular chaperone DnaJ	03110 Chaperones and folding catalysts [BR:ko03110]; 03029 Mitochondrial biogenesis [BR:ko03029];
TRINITY_DN31620_c0_g1_i3	K03686	dnaJ; molecular chaperone DnaJ	03110 Chaperones and folding catalysts [BR:ko03110]; 03029 Mitochondrial biogenesis [BR:ko03029];
TRINITY_DN31601_c0_g1_i7	K17776	MTX; metaxin	03029 Mitochondrial biogenesis [BR:ko03029];
TRINITY_DN31601_c0_g1_i8	K17776	MTX; metaxin	03029 Mitochondrial biogenesis [BR:ko03029];
TRINITY_DN31608_c0_g1_i4	K08472	MLO; mlo protein	04030 G protein-coupled receptors [BR:ko04030];
TRINITY_DN31608_c0_g1_i5	K08472	MLO; mlo protein	04030 G protein-coupled receptors [BR:ko04030];
TRINITY_DN85762_c0_g1_i27	K08675	PRSS15, PIM1; ATP-dependent Lon protease [EC:3.4.21.53]	01002 Peptidases and inhibitors [BR:ko01002]; 03029 Mitochondrial biogenesis [BR:ko03029];
TRINITY_DN85762_c0_g1_i69	K08675	PRSS15, PIM1; ATP-dependent Lon protease [EC:3.4.21.53]	01002 Peptidases and inhibitors [BR:ko01002]; 03029 Mitochondrial biogenesis [BR:ko03029];
TRINITY_DN85784_c0_g1_i1	K24193	STP; MFS transporter, SP family, sugar:H+ symporter	02000 Transporters [BR:ko02000];
TRINITY_DN85713_c0_g1_i3	K06067	HDAC1_2; histone deacetylase 1/2 [EC:3.5.1.98]	04330 Notch signaling pathway [PATH:ko04330]; 04110 Cell cycle [PATH:ko04110]; 04613 Neutrophil extracellular trap formation [PATH:ko04613]; 04919 Thyroid hormone signaling pathway [PATH:ko04919]; 04213 Longevity regulating pathway - multiple species [PATH:ko04213]; 05200 Pathways in cancer [PATH:ko05200]; 05202 Transcriptional misregulation in cancer [PATH:ko05202]; 05206 MicroRNAs in cancer [PA…
TRINITY_DN85713_c0_g1_i4	K06067	HDAC1_2; histone deacetylase 1/2 [EC:3.5.1.98]	04330 Notch signaling pathway [PATH:ko04330]; 04110 Cell cycle [PATH:ko04110]; 04613 Neutrophil extracellular trap formation [PATH:ko04613]; 04919 Thyroid hormone signaling pathway [PATH:ko04919]; 04213 Longevity regulating pathway - multiple species [PATH:ko04213]; 05200 Pathways in cancer [PATH:ko05200]; 05202 Transcriptional misregulation in cancer [PATH:ko05202]; 05206 MicroRNAs in cancer [PA…
TRINITY_DN85757_c0_g3_i1	K00430	E1.11.1.7; peroxidase [EC:1.11.1.7]	00940 Phenylpropanoid biosynthesis [PATH:ko00940];
TRINITY_DN38725_c0_g1_i1	K08059	IFI30, GILT; interferon, gamma-inducible protein 30	04612 Antigen processing and presentation [PATH:ko04612];
TRINITY_DN35524_c1_g1_i10	K10849	ERCC1; DNA excision repair protein ERCC-1	03420 Nucleotide excision repair [PATH:ko03420]; 03460 Fanconi anemia pathway [PATH:ko03460]; 01524 Platinum drug resistance [PATH:ko01524]; 03400 DNA repair and recombination proteins [BR:ko03400];
TRINITY_DN35529_c0_g1_i1	K11968	ARIH1; ariadne-1 [EC:2.3.2.31]	04121 Ubiquitin system [BR:ko04121];
TRINITY_DN35538_c0_g1_i2	K13508	GPAT; glycerol-3-phosphate acyltransferase [EC:2.3.1.15 2.3.1.198]	00561 Glycerolipid metabolism [PATH:ko00561]; 00564 Glycerophospholipid metabolism [PATH:ko00564]; 01004 Lipid biosynthesis proteins [BR:ko01004];
TRINITY_DN35507_c0_g1_i7	K00592	RBCMT; [ribulose-bisphosphate carboxylase]/[fructose-bisphosphate aldolase]-lysine N-methyltransferase [EC:2.1.1.127 2.1.1.259]	99980 Enzymes with EC numbers;
TRINITY_DN51447_c0_g1_i4	K05954	FNTB; protein farnesyltransferase subunit beta [EC:2.5.1.58]	00900 Terpenoid backbone biosynthesis [PATH:ko00900]; 01006 Prenyltransferases [BR:ko01006];
TRINITY_DN51447_c0_g1_i5	K05954	FNTB; protein farnesyltransferase subunit beta [EC:2.5.1.58]	00900 Terpenoid backbone biosynthesis [PATH:ko00900]; 01006 Prenyltransferases [BR:ko01006];
TRINITY_DN51436_c0_g1_i2	K09422	MYBP; transcription factor MYB, plant	03000 Transcription factors [BR:ko03000];
TRINITY_DN51468_c0_g1_i1	K12761	SNF1; carbon catabolite-derepressing protein kinase [EC:2.7.11.1]	04138 Autophagy - yeast [PATH:ko04138]; 04113 Meiosis - yeast [PATH:ko04113]; 01001 Protein kinases [BR:ko01001];
TRINITY_DN51468_c1_g2_i1	K20359	RABAC1, PRAF1; PRA1 family protein 1	04131 Membrane trafficking [BR:ko04131];
TRINITY_DN51468_c1_g2_i2	K20359	RABAC1, PRAF1; PRA1 family protein 1	04131 Membrane trafficking [BR:ko04131];
TRINITY_DN51468_c1_g2_i4	K20359	RABAC1, PRAF1; PRA1 family protein 1	04131 Membrane trafficking [BR:ko04131];
TRINITY_DN23284_c0_g1_i3	K05605	HIBCH; 3-hydroxyisobutyryl-CoA hydrolase [EC:3.1.2.4]	00640 Propanoate metabolism [PATH:ko00640]; 00280 Valine, leucine and isoleucine degradation [PATH:ko00280]; 00410 beta-Alanine metabolism [PATH:ko00410];
TRINITY_DN23284_c0_g1_i5	K05605	HIBCH; 3-hydroxyisobutyryl-CoA hydrolase [EC:3.1.2.4]	00640 Propanoate metabolism [PATH:ko00640]; 00280 Valine, leucine and isoleucine degradation [PATH:ko00280]; 00410 beta-Alanine metabolism [PATH:ko00410];
TRINITY_DN23217_c1_g1_i1	K14516	ERF1; ethylene-responsive transcription factor 1	04016 MAPK signaling pathway - plant [PATH:ko04016]; 04075 Plant hormone signal transduction [PATH:ko04075]; 03000 Transcription factors [BR:ko03000];
TRINITY_DN23218_c0_g1_i3	K09527	DNAJC7; DnaJ homolog subfamily C member 7	03110 Chaperones and folding catalysts [BR:ko03110];
TRINITY_DN23222_c0_g1_i2	K01184	E3.2.1.15; polygalacturonase [EC:3.2.1.15]	00040 Pentose and glucuronate interconversions [PATH:ko00040];
TRINITY_DN23222_c0_g1_i3	K01184	E3.2.1.15; polygalacturonase [EC:3.2.1.15]	00040 Pentose and glucuronate interconversions [PATH:ko00040];
TRINITY_DN23238_c0_g1_i1	K13065	E2.3.1.133, HCT; shikimate O-hydroxycinnamoyltransferase [EC:2.3.1.133]	00940 Phenylpropanoid biosynthesis [PATH:ko00940]; 00945 Stilbenoid, diarylheptanoid and gingerol biosynthesis [PATH:ko00945]; 00941 Flavonoid biosynthesis [PATH:ko00941];
TRINITY_DN23238_c0_g1_i4	K13065	E2.3.1.133, HCT; shikimate O-hydroxycinnamoyltransferase [EC:2.3.1.133]	00940 Phenylpropanoid biosynthesis [PATH:ko00940]; 00945 Stilbenoid, diarylheptanoid and gingerol biosynthesis [PATH:ko00945]; 00941 Flavonoid biosynthesis [PATH:ko00941];
TRINITY_DN23254_c0_g1_i1	K15397	KCS; 3-ketoacyl-CoA synthase [EC:2.3.1.199]	00062 Fatty acid elongation [PATH:ko00062]; 04626 Plant-pathogen interaction [PATH:ko04626];
TRINITY_DN23212_c1_g1_i1	K22966	HINT4; sulfate adenylyltransferase (ADP) / adenylylsulfatase [EC:2.7.7.5 3.6.2.1]	00920 Sulfur metabolism [PATH:ko00920];
TRINITY_DN23229_c0_g1_i27	K23387	GET4; golgi to ER traffic protein 4	04131 Membrane trafficking [BR:ko04131]; 03400 DNA repair and recombination proteins [BR:ko03400];
TRINITY_DN23229_c0_g1_i5	K23387	GET4; golgi to ER traffic protein 4	04131 Membrane trafficking [BR:ko04131]; 03400 DNA repair and recombination proteins [BR:ko03400];
TRINITY_DN19963_c0_g2_i1	K11099	SNRPG, SMG; small nuclear ribonucleoprotein G	03040 Spliceosome [PATH:ko03040]; 03041 Spliceosome [BR:ko03041]; 03032 DNA replication proteins [BR:ko03032];
TRINITY_DN19963_c0_g1_i4	K11099	SNRPG, SMG; small nuclear ribonucleoprotein G	03040 Spliceosome [PATH:ko03040]; 03041 Spliceosome [BR:ko03041]; 03032 DNA replication proteins [BR:ko03032];
TRINITY_DN19916_c0_g1_i24	K00432	gpx, btuE, bsaA; glutathione peroxidase [EC:1.11.1.9]	00590 Arachidonic acid metabolism [PATH:ko00590]; 00480 Glutathione metabolism [PATH:ko00480]; 04918 Thyroid hormone synthesis [PATH:ko04918]; 05014 Amyotrophic lateral sclerosis [PATH:ko05014]; 05016 Huntington disease [PATH:ko05016]; 05022 Pathways of neurodegeneration - multiple diseases [PATH:ko05022];
TRINITY_DN19916_c0_g1_i25	K00432	gpx, btuE, bsaA; glutathione peroxidase [EC:1.11.1.9]	00590 Arachidonic acid metabolism [PATH:ko00590]; 00480 Glutathione metabolism [PATH:ko00480]; 04918 Thyroid hormone synthesis [PATH:ko04918]; 05014 Amyotrophic lateral sclerosis [PATH:ko05014]; 05016 Huntington disease [PATH:ko05016]; 05022 Pathways of neurodegeneration - multiple diseases [PATH:ko05022];
TRINITY_DN19967_c0_g1_i1	K00547	mmuM, BHMT2; homocysteine S-methyltransferase [EC:2.1.1.10]	00270 Cysteine and methionine metabolism [PATH:ko00270];
TRINITY_DN19939_c0_g1_i4	K06158	ABCF3; ATP-binding cassette, subfamily F, member 3	03012 Translation factors [BR:ko03012];
TRINITY_DN19939_c0_g1_i6	K06158	ABCF3; ATP-binding cassette, subfamily F, member 3	03012 Translation factors [BR:ko03012];
TRINITY_DN19939_c0_g1_i7	K06158	ABCF3; ATP-binding cassette, subfamily F, member 3	03012 Translation factors [BR:ko03012];
TRINITY_DN19934_c0_g2_i2	K11096	SNRPD2, SMD2; small nuclear ribonucleoprotein D2	03040 Spliceosome [PATH:ko03040]; 03041 Spliceosome [BR:ko03041]; 03032 DNA replication proteins [BR:ko03032];
TRINITY_DN19934_c0_g2_i3	K11096	SNRPD2, SMD2; small nuclear ribonucleoprotein D2	03040 Spliceosome [PATH:ko03040]; 03041 Spliceosome [BR:ko03041]; 03032 DNA replication proteins [BR:ko03032];
TRINITY_DN19927_c0_g1_i3	K10664	ATL6S; E3 ubiquitin-protein ligase ATL6/9/15/31/42/55 [EC:2.3.2.27]	04121 Ubiquitin system [BR:ko04121];
TRINITY_DN19903_c0_g1_i2	K13993	HSP20; HSP20 family protein	04141 Protein processing in endoplasmic reticulum [PATH:ko04141]; 03110 Chaperones and folding catalysts [BR:ko03110];
TRINITY_DN4818_c0_g1_i10	K10393	KIF2_24, MCAK; kinesin family member 2/24	04361 Axon regeneration [PATH:ko04361]; 03036 Chromosome and associated proteins [BR:ko03036]; 04812 Cytoskeleton proteins [BR:ko04812];
TRINITY_DN4867_c0_g1_i2	K00167	BCKDHB, bkdA2; 2-oxoisovalerate dehydrogenase E1 component beta subunit [EC:1.2.4.4]	00640 Propanoate metabolism [PATH:ko00640]; 00280 Valine, leucine and isoleucine degradation [PATH:ko00280];
TRINITY_DN4867_c0_g1_i43	K00167	BCKDHB, bkdA2; 2-oxoisovalerate dehydrogenase E1 component beta subunit [EC:1.2.4.4]	00640 Propanoate metabolism [PATH:ko00640]; 00280 Valine, leucine and isoleucine degradation [PATH:ko00280];
TRINITY_DN4867_c0_g1_i44	K00167	BCKDHB, bkdA2; 2-oxoisovalerate dehydrogenase E1 component beta subunit [EC:1.2.4.4]	00640 Propanoate metabolism [PATH:ko00640]; 00280 Valine, leucine and isoleucine degradation [PATH:ko00280];
TRINITY_DN4866_c0_g1_i8	K05765	CFL; cofilin	04810 Regulation of actin cytoskeleton [PATH:ko04810]; 04666 Fc gamma R-mediated phagocytosis [PATH:ko04666]; 04360 Axon guidance [PATH:ko04360]; 05170 Human immunodeficiency virus 1 infection [PATH:ko05170]; 05133 Pertussis [PATH:ko05133]; 04131 Membrane trafficking [BR:ko04131]; 04812 Cytoskeleton proteins [BR:ko04812]; 04147 Exosome [BR:ko04147];
TRINITY_DN4866_c0_g2_i4	K03553	recA; recombination protein RecA	03440 Homologous recombination [PATH:ko03440]; 03400 DNA repair and recombination proteins [BR:ko03400];
TRINITY_DN4874_c1_g1_i7	K14486	K14486, ARF; auxin response factor	04075 Plant hormone signal transduction [PATH:ko04075];
TRINITY_DN4884_c0_g1_i12	K06941	rlmN; 23S rRNA (adenine2503-C2)-methyltransferase [EC:2.1.1.192]	03009 Ribosome biogenesis [BR:ko03009];
TRINITY_DN4869_c0_g2_i3	K05681	ABCG2, CD338; ATP-binding cassette, subfamily G (WHITE), member 2	02010 ABC transporters [PATH:ko02010]; 04976 Bile secretion [PATH:ko04976]; 01523 Antifolate resistance [PATH:ko01523]; 02000 Transporters [BR:ko02000]; 04147 Exosome [BR:ko04147]; 04090 CD molecules [BR:ko04090];
TRINITY_DN4845_c0_g1_i2	K08332	VAC8; vacuolar protein 8	04131 Membrane trafficking [BR:ko04131]; 03029 Mitochondrial biogenesis [BR:ko03029];
TRINITY_DN4865_c0_g1_i1	K12846	SNRNP27; U4/U6.U5 tri-snRNP-associated protein 3	03040 Spliceosome [PATH:ko03040]; 03041 Spliceosome [BR:ko03041];
TRINITY_DN4865_c0_g1_i3	K12846	SNRNP27; U4/U6.U5 tri-snRNP-associated protein 3	03040 Spliceosome [PATH:ko03040]; 03041 Spliceosome [BR:ko03041];
TRINITY_DN4865_c0_g1_i4	K12846	SNRNP27; U4/U6.U5 tri-snRNP-associated protein 3	03040 Spliceosome [PATH:ko03040]; 03041 Spliceosome [BR:ko03041];
TRINITY_DN4865_c0_g1_i5	K12846	SNRNP27; U4/U6.U5 tri-snRNP-associated protein 3	03040 Spliceosome [PATH:ko03040]; 03041 Spliceosome [BR:ko03041];
TRINITY_DN4885_c0_g3_i5	K02921	RP-L37Ae, RPL37A; large subunit ribosomal protein L37Ae	03010 Ribosome [PATH:ko03010]; 05171 Coronavirus disease - COVID-19 [PATH:ko05171]; 03011 Ribosome [BR:ko03011];
TRINITY_DN4851_c0_g1_i30	K12598	MTR4, SKIV2L2; ATP-dependent RNA helicase DOB1 [EC:3.6.4.13]	03018 RNA degradation [PATH:ko03018]; 03019 Messenger RNA biogenesis [BR:ko03019]; 03041 Spliceosome [BR:ko03041]; 03009 Ribosome biogenesis [BR:ko03009]; 03016 Transfer RNA biogenesis [BR:ko03016];
TRINITY_DN4851_c0_g1_i33	K12598	MTR4, SKIV2L2; ATP-dependent RNA helicase DOB1 [EC:3.6.4.13]	03018 RNA degradation [PATH:ko03018]; 03019 Messenger RNA biogenesis [BR:ko03019]; 03041 Spliceosome [BR:ko03041]; 03009 Ribosome biogenesis [BR:ko03009]; 03016 Transfer RNA biogenesis [BR:ko03016];
TRINITY_DN4834_c0_g1_i121	K22686	NMA111; pro-apoptotic serine protease NMA111 [EC:3.4.21.-]	01002 Peptidases and inhibitors [BR:ko01002];
TRINITY_DN4834_c0_g1_i204	K22686	NMA111; pro-apoptotic serine protease NMA111 [EC:3.4.21.-]	01002 Peptidases and inhibitors [BR:ko01002];
TRINITY_DN4834_c0_g1_i215	K22686	NMA111; pro-apoptotic serine protease NMA111 [EC:3.4.21.-]	01002 Peptidases and inhibitors [BR:ko01002];
TRINITY_DN4830_c0_g1_i1	K17506	PPM1L, PP2CE; protein phosphatase 1L [EC:3.1.3.16]	01009 Protein phosphatases and associated proteins [BR:ko01009];
TRINITY_DN4878_c0_g1_i1	K15285	SLC35E3; solute carrier family 35, member E3	02000 Transporters [BR:ko02000];
TRINITY_DN4896_c1_g2_i1	K20726	TMEM222; transmembrane protein 222	04016 MAPK signaling pathway - plant [PATH:ko04016];
TRINITY_DN4896_c1_g2_i4	K20726	TMEM222; transmembrane protein 222	04016 MAPK signaling pathway - plant [PATH:ko04016];
TRINITY_DN4896_c1_g2_i5	K20726	TMEM222; transmembrane protein 222	04016 MAPK signaling pathway - plant [PATH:ko04016];
TRINITY_DN4896_c0_g1_i5	K03131	TAF6; transcription initiation factor TFIID subunit 6	03022 Basal transcription factors [PATH:ko03022]; 03021 Transcription machinery [BR:ko03021]; 03036 Chromosome and associated proteins [BR:ko03036];
TRINITY_DN4896_c0_g1_i9	K03131	TAF6; transcription initiation factor TFIID subunit 6	03022 Basal transcription factors [PATH:ko03022]; 03021 Transcription machinery [BR:ko03021]; 03036 Chromosome and associated proteins [BR:ko03036];
TRINITY_DN4853_c0_g1_i33	K22913	FIG4; phosphatidylinositol 3,5-bisphosphate 5-phosphatase [EC:3.1.3.-]	00562 Inositol phosphate metabolism [PATH:ko00562]; 05014 Amyotrophic lateral sclerosis [PATH:ko05014]; 05022 Pathways of neurodegeneration - multiple diseases [PATH:ko05022];
TRINITY_DN4853_c0_g1_i36	K22913	FIG4; phosphatidylinositol 3,5-bisphosphate 5-phosphatase [EC:3.1.3.-]	00562 Inositol phosphate metabolism [PATH:ko00562]; 05014 Amyotrophic lateral sclerosis [PATH:ko05014]; 05022 Pathways of neurodegeneration - multiple diseases [PATH:ko05022];
TRINITY_DN4859_c0_g1_i19	K09580	PDIA1, P4HB; protein disulfide-isomerase A1 [EC:5.3.4.1]	04141 Protein processing in endoplasmic reticulum [PATH:ko04141]; 03110 Chaperones and folding catalysts [BR:ko03110]; 04131 Membrane trafficking [BR:ko04131]; 04147 Exosome [BR:ko04147];
TRINITY_DN4812_c0_g1_i4	K06700	PSMF1; proteasome inhibitor subunit 1 (PI31)	03050 Proteasome [PATH:ko03050]; 03051 Proteasome [BR:ko03051]; 04147 Exosome [BR:ko04147];
TRINITY_DN4837_c0_g1_i3	K08493	VTI1; vesicle transport through interaction with t-SNAREs 1	04130 SNARE interactions in vesicular transport [PATH:ko04130]; 04138 Autophagy - yeast [PATH:ko04138]; 04131 Membrane trafficking [BR:ko04131];
TRINITY_DN4837_c0_g1_i4	K08493	VTI1; vesicle transport through interaction with t-SNAREs 1	04130 SNARE interactions in vesicular transport [PATH:ko04130]; 04138 Autophagy - yeast [PATH:ko04138]; 04131 Membrane trafficking [BR:ko04131];
TRINITY_DN4857_c0_g1_i13	K14498	SNRK2; serine/threonine-protein kinase SRK2 [EC:2.7.11.1]	04016 MAPK signaling pathway - plant [PATH:ko04016]; 04075 Plant hormone signal transduction [PATH:ko04075]; 01001 Protein kinases [BR:ko01001];
TRINITY_DN4875_c1_g1_i1	K15032	MTERFD; mTERF domain-containing protein, mitochondrial	03012 Translation factors [BR:ko03012]; 03029 Mitochondrial biogenesis [BR:ko03029];
TRINITY_DN4809_c0_g1_i6	K00026	MDH2; malate dehydrogenase [EC:1.1.1.37]	00020 Citrate cycle (TCA cycle) [PATH:ko00020]; 00620 Pyruvate metabolism [PATH:ko00620]; 00630 Glyoxylate and dicarboxylate metabolism [PATH:ko00630]; 00710 Carbon fixation in photosynthetic organisms [PATH:ko00710]; 00270 Cysteine and methionine metabolism [PATH:ko00270];
TRINITY_DN4809_c0_g1_i8	K00026	MDH2; malate dehydrogenase [EC:1.1.1.37]	00020 Citrate cycle (TCA cycle) [PATH:ko00020]; 00620 Pyruvate metabolism [PATH:ko00620]; 00630 Glyoxylate and dicarboxylate metabolism [PATH:ko00630]; 00710 Carbon fixation in photosynthetic organisms [PATH:ko00710]; 00270 Cysteine and methionine metabolism [PATH:ko00270];
TRINITY_DN4888_c0_g1_i26	K24260	WDR11; WD repeat-containing protein 11	04131 Membrane trafficking [BR:ko04131];
TRINITY_DN4888_c0_g1_i30	K24260	WDR11; WD repeat-containing protein 11	04131 Membrane trafficking [BR:ko04131];
TRINITY_DN4832_c0_g1_i3	K01392	THOP1; thimet oligopeptidase [EC:3.4.24.15]	04614 Renin-angiotensin system [PATH:ko04614]; 05143 African trypanosomiasis [PATH:ko05143]; 01002 Peptidases and inhibitors [BR:ko01002];
TRINITY_DN4844_c0_g1_i12	K14484	IAA; auxin-responsive protein IAA	04075 Plant hormone signal transduction [PATH:ko04075];
TRINITY_DN4844_c0_g1_i15	K14484	IAA; auxin-responsive protein IAA	04075 Plant hormone signal transduction [PATH:ko04075];
TRINITY_DN4844_c0_g1_i8	K14484	IAA; auxin-responsive protein IAA	04075 Plant hormone signal transduction [PATH:ko04075];
TRINITY_DN4871_c0_g1_i9	K19025	AP5Z1, SPG48; AP-5 complex subunit zeta-1	03400 DNA repair and recombination proteins [BR:ko03400];
TRINITY_DN4881_c0_g1_i31	K03139	TFIIF2, GTF2F2, TFG2; transcription initiation factor TFIIF subunit beta [EC:3.6.4.12]	03022 Basal transcription factors [PATH:ko03022]; 03021 Transcription machinery [BR:ko03021];
TRINITY_DN4860_c0_g1_i3	K14404	CPSF4, YTH1; cleavage and polyadenylation specificity factor subunit 4	03015 mRNA surveillance pathway [PATH:ko03015]; 05164 Influenza A [PATH:ko05164]; 03021 Transcription machinery [BR:ko03021]; 03019 Messenger RNA biogenesis [BR:ko03019];
TRINITY_DN4890_c0_g1_i21	K17680	PEO1; twinkle protein [EC:3.6.4.12]	05017 Spinocerebellar ataxia [PATH:ko05017]; 03029 Mitochondrial biogenesis [BR:ko03029];
TRINITY_DN4890_c0_g1_i9	K17680	PEO1; twinkle protein [EC:3.6.4.12]	05017 Spinocerebellar ataxia [PATH:ko05017]; 03029 Mitochondrial biogenesis [BR:ko03029];
TRINITY_DN4854_c1_g1_i12	K08064	NFYA, HAP2; nuclear transcription factor Y, alpha	04612 Antigen processing and presentation [PATH:ko04612]; 05152 Tuberculosis [PATH:ko05152]; 05017 Spinocerebellar ataxia [PATH:ko05017]; 03000 Transcription factors [BR:ko03000];
TRINITY_DN4854_c1_g1_i33	K08064	NFYA, HAP2; nuclear transcription factor Y, alpha	04612 Antigen processing and presentation [PATH:ko04612]; 05152 Tuberculosis [PATH:ko05152]; 05017 Spinocerebellar ataxia [PATH:ko05017]; 03000 Transcription factors [BR:ko03000];
TRINITY_DN4854_c1_g1_i5	K08064	NFYA, HAP2; nuclear transcription factor Y, alpha	04612 Antigen processing and presentation [PATH:ko04612]; 05152 Tuberculosis [PATH:ko05152]; 05017 Spinocerebellar ataxia [PATH:ko05017]; 03000 Transcription factors [BR:ko03000];
TRINITY_DN4804_c0_g1_i19	K15718	LOX1_5; linoleate 9S-lipoxygenase [EC:1.13.11.58]	00591 Linoleic acid metabolism [PATH:ko00591];
TRINITY_DN4804_c0_g1_i49	K15718	LOX1_5; linoleate 9S-lipoxygenase [EC:1.13.11.58]	00591 Linoleic acid metabolism [PATH:ko00591];
TRINITY_DN4804_c0_g1_i51	K15718	LOX1_5; linoleate 9S-lipoxygenase [EC:1.13.11.58]	00591 Linoleic acid metabolism [PATH:ko00591];
TRINITY_DN4804_c0_g1_i52	K15718	LOX1_5; linoleate 9S-lipoxygenase [EC:1.13.11.58]	00591 Linoleic acid metabolism [PATH:ko00591];
TRINITY_DN4804_c0_g1_i9	K15718	LOX1_5; linoleate 9S-lipoxygenase [EC:1.13.11.58]	00591 Linoleic acid metabolism [PATH:ko00591];
TRINITY_DN4841_c0_g1_i1	K16281	RHA1; RING-H2 zinc finger protein RHA1	04121 Ubiquitin system [BR:ko04121];
TRINITY_DN4883_c0_g1_i3	K14432	ABF; ABA responsive element binding factor	04075 Plant hormone signal transduction [PATH:ko04075]; 03000 Transcription factors [BR:ko03000];
TRINITY_DN4883_c0_g1_i8	K14432	ABF; ABA responsive element binding factor	04075 Plant hormone signal transduction [PATH:ko04075]; 03000 Transcription factors [BR:ko03000];
TRINITY_DN4839_c0_g1_i20	K01897	ACSL, fadD; long-chain acyl-CoA synthetase [EC:6.2.1.3]	00061 Fatty acid biosynthesis [PATH:ko00061]; 00071 Fatty acid degradation [PATH:ko00071]; 04146 Peroxisome [PATH:ko04146]; 04216 Ferroptosis [PATH:ko04216]; 02024 Quorum sensing [PATH:ko02024]; 04920 Adipocytokine signaling pathway [PATH:ko04920]; 03320 PPAR signaling pathway [PATH:ko03320]; 04714 Thermogenesis [PATH:ko04714]; 01004 Lipid biosynthesis proteins [BR:ko01004]; 04147 Exosome [BR:ko0…
TRINITY_DN4839_c0_g1_i82	K01897	ACSL, fadD; long-chain acyl-CoA synthetase [EC:6.2.1.3]	00061 Fatty acid biosynthesis [PATH:ko00061]; 00071 Fatty acid degradation [PATH:ko00071]; 04146 Peroxisome [PATH:ko04146]; 04216 Ferroptosis [PATH:ko04216]; 02024 Quorum sensing [PATH:ko02024]; 04920 Adipocytokine signaling pathway [PATH:ko04920]; 03320 PPAR signaling pathway [PATH:ko03320]; 04714 Thermogenesis [PATH:ko04714]; 01004 Lipid biosynthesis proteins [BR:ko01004]; 04147 Exosome [BR:ko0…
TRINITY_DN4826_c0_g1_i14	K00031	IDH1, IDH2, icd; isocitrate dehydrogenase [EC:1.1.1.42]	00020 Citrate cycle (TCA cycle) [PATH:ko00020]; 00720 Carbon fixation pathways in prokaryotes [PATH:ko00720]; 00480 Glutathione metabolism [PATH:ko00480]; 04146 Peroxisome [PATH:ko04146]; 05230 Central carbon metabolism in cancer [PATH:ko05230];
TRINITY_DN4826_c0_g1_i29	K00031	IDH1, IDH2, icd; isocitrate dehydrogenase [EC:1.1.1.42]	00020 Citrate cycle (TCA cycle) [PATH:ko00020]; 00720 Carbon fixation pathways in prokaryotes [PATH:ko00720]; 00480 Glutathione metabolism [PATH:ko00480]; 04146 Peroxisome [PATH:ko04146]; 05230 Central carbon metabolism in cancer [PATH:ko05230];
TRINITY_DN4826_c0_g1_i8	K00031	IDH1, IDH2, icd; isocitrate dehydrogenase [EC:1.1.1.42]	00020 Citrate cycle (TCA cycle) [PATH:ko00020]; 00720 Carbon fixation pathways in prokaryotes [PATH:ko00720]; 00480 Glutathione metabolism [PATH:ko00480]; 04146 Peroxisome [PATH:ko04146]; 05230 Central carbon metabolism in cancer [PATH:ko05230];
TRINITY_DN4897_c0_g1_i11	K17710	PTCD1; pentatricopeptide repeat domain-containing protein 1	03016 Transfer RNA biogenesis [BR:ko03016]; 03029 Mitochondrial biogenesis [BR:ko03029];
TRINITY_DN4897_c0_g1_i12	K17710	PTCD1; pentatricopeptide repeat domain-containing protein 1	03016 Transfer RNA biogenesis [BR:ko03016]; 03029 Mitochondrial biogenesis [BR:ko03029];
TRINITY_DN4823_c0_g1_i1	K04487	iscS, NFS1; cysteine desulfurase [EC:2.8.1.7]	00730 Thiamine metabolism [PATH:ko00730]; 04122 Sulfur relay system [PATH:ko04122]; 03016 Transfer RNA biogenesis [BR:ko03016]; 03029 Mitochondrial biogenesis [BR:ko03029]; 02048 Prokaryotic defense system [BR:ko02048];
TRINITY_DN4802_c0_g1_i11	K03190	ureD, ureH; urease accessory protein	99975 Protein processing;
TRINITY_DN4802_c0_g1_i13	K03190	ureD, ureH; urease accessory protein	99975 Protein processing;
TRINITY_DN4802_c0_g1_i17	K03190	ureD, ureH; urease accessory protein	99975 Protein processing;
TRINITY_DN4802_c0_g1_i18	K03190	ureD, ureH; urease accessory protein	99975 Protein processing;
TRINITY_DN4802_c0_g1_i21	K03190	ureD, ureH; urease accessory protein	99975 Protein processing;
TRINITY_DN4802_c0_g1_i23	K03190	ureD, ureH; urease accessory protein	99975 Protein processing;
TRINITY_DN4802_c0_g1_i24	K03190	ureD, ureH; urease accessory protein	99975 Protein processing;
TRINITY_DN4802_c0_g1_i36	K03190	ureD, ureH; urease accessory protein	99975 Protein processing;
TRINITY_DN4802_c0_g1_i41	K03190	ureD, ureH; urease accessory protein	99975 Protein processing;
TRINITY_DN4802_c0_g1_i45	K03190	ureD, ureH; urease accessory protein	99975 Protein processing;
TRINITY_DN4802_c0_g1_i5	K03190	ureD, ureH; urease accessory protein	99975 Protein processing;
TRINITY_DN4802_c0_g1_i7	K03190	ureD, ureH; urease accessory protein	99975 Protein processing;
TRINITY_DN23464_c0_g1_i2	K08193	SLC17A; MFS transporter, ACS family, solute carrier family 17 (sodium-dependent inorganic phosphate cotransporter), other	02000 Transporters [BR:ko02000];
TRINITY_DN23433_c0_g1_i1	K03564	BCP, PRXQ, DOT5; thioredoxin-dependent peroxiredoxin [EC:1.11.1.24]	99980 Enzymes with EC numbers;
TRINITY_DN23414_c0_g1_i5	K05941	E2.3.2.15; glutathione gamma-glutamylcysteinyltransferase [EC:2.3.2.15]	99980 Enzymes with EC numbers;
TRINITY_DN23414_c0_g1_i9	K05941	E2.3.2.15; glutathione gamma-glutamylcysteinyltransferase [EC:2.3.2.15]	99980 Enzymes with EC numbers;
TRINITY_DN23404_c0_g1_i3	K11816	YUCCA; indole-3-pyruvate monooxygenase [EC:1.14.13.168]	00380 Tryptophan metabolism [PATH:ko00380];
TRINITY_DN23426_c0_g1_i4	K15032	MTERFD; mTERF domain-containing protein, mitochondrial	03012 Translation factors [BR:ko03012]; 03029 Mitochondrial biogenesis [BR:ko03029];
TRINITY_DN23434_c0_g1_i3	K17413	MRPS35; small subunit ribosomal protein S35	03011 Ribosome [BR:ko03011];
TRINITY_DN23483_c0_g1_i1	K13260	CYP81E; isoflavone/4'-methoxyisoflavone 2'-hydroxylase [EC:1.14.14.90 1.14.14.89]	00943 Isoflavonoid biosynthesis [PATH:ko00943]; 00199 Cytochrome P450 [BR:ko00199];
TRINITY_DN89050_c0_g1_i1	K13993	HSP20; HSP20 family protein	04141 Protein processing in endoplasmic reticulum [PATH:ko04141]; 03110 Chaperones and folding catalysts [BR:ko03110];
TRINITY_DN97908_c0_g1_i1	K14488	SAUR; SAUR family protein	04075 Plant hormone signal transduction [PATH:ko04075];
TRINITY_DN5966_c0_g1_i11	K08065	NFYB, HAP3; nuclear transcription Y subunit beta	04612 Antigen processing and presentation [PATH:ko04612]; 05166 Human T-cell leukemia virus 1 infection [PATH:ko05166]; 05152 Tuberculosis [PATH:ko05152]; 03000 Transcription factors [BR:ko03000];
TRINITY_DN5966_c0_g1_i3	K08065	NFYB, HAP3; nuclear transcription Y subunit beta	04612 Antigen processing and presentation [PATH:ko04612]; 05166 Human T-cell leukemia virus 1 infection [PATH:ko05166]; 05152 Tuberculosis [PATH:ko05152]; 03000 Transcription factors [BR:ko03000];
TRINITY_DN5932_c0_g1_i11	K01885	EARS, gltX; glutamyl-tRNA synthetase [EC:6.1.1.17]	00860 Porphyrin and chlorophyll metabolism [PATH:ko00860]; 00970 Aminoacyl-tRNA biosynthesis [PATH:ko00970]; 01007 Amino acid related enzymes [BR:ko01007]; 03016 Transfer RNA biogenesis [BR:ko03016]; 02048 Prokaryotic defense system [BR:ko02048];
TRINITY_DN5934_c0_g1_i2	K01623	ALDO; fructose-bisphosphate aldolase, class I [EC:4.1.2.13]	00010 Glycolysis / Gluconeogenesis [PATH:ko00010]; 00030 Pentose phosphate pathway [PATH:ko00030]; 00051 Fructose and mannose metabolism [PATH:ko00051]; 00710 Carbon fixation in photosynthetic organisms [PATH:ko00710]; 00680 Methane metabolism [PATH:ko00680]; 04066 HIF-1 signaling pathway [PATH:ko04066]; 04131 Membrane trafficking [BR:ko04131]; 03036 Chromosome and associated proteins [BR:ko03036…
TRINITY_DN5958_c0_g1_i4	K09422	MYBP; transcription factor MYB, plant	03000 Transcription factors [BR:ko03000];
TRINITY_DN5958_c0_g1_i5	K09422	MYBP; transcription factor MYB, plant	03000 Transcription factors [BR:ko03000];
TRINITY_DN5902_c0_g2_i8	K23544	SERINC1_3; serine incorporator 1/3	04131 Membrane trafficking [BR:ko04131];
TRINITY_DN5903_c0_g1_i1	K00915	IPMK, IPK2; inositol-polyphosphate multikinase [EC:2.7.1.140 2.7.1.151]	00562 Inositol phosphate metabolism [PATH:ko00562]; 04070 Phosphatidylinositol signaling system [PATH:ko04070]; 04138 Autophagy - yeast [PATH:ko04138];
TRINITY_DN5905_c0_g3_i4	K02915	RP-L34e, RPL34; large subunit ribosomal protein L34e	03010 Ribosome [PATH:ko03010]; 05171 Coronavirus disease - COVID-19 [PATH:ko05171]; 03011 Ribosome [BR:ko03011];
TRINITY_DN5900_c0_g1_i2	K08286	E2.7.11.-; protein-serine/threonine kinase [EC:2.7.11.-]	99980 Enzymes with EC numbers;
TRINITY_DN5940_c1_g1_i126	K00558	DNMT1, dcm; DNA (cytosine-5)-methyltransferase 1 [EC:2.1.1.37]	00270 Cysteine and methionine metabolism [PATH:ko00270]; 05206 MicroRNAs in cancer [PATH:ko05206]; 03000 Transcription factors [BR:ko03000]; 03032 DNA replication proteins [BR:ko03032]; 03036 Chromosome and associated proteins [BR:ko03036]; 02048 Prokaryotic defense system [BR:ko02048];
TRINITY_DN5971_c0_g3_i1	K02693	psaE; photosystem I subunit IV	00195 Photosynthesis [PATH:ko00195]; 00194 Photosynthesis proteins [BR:ko00194];
TRINITY_DN5959_c0_g1_i3	K14559	MPP10; U3 small nucleolar RNA-associated protein MPP10	03008 Ribosome biogenesis in eukaryotes [PATH:ko03008]; 01009 Protein phosphatases and associated proteins [BR:ko01009]; 03009 Ribosome biogenesis [BR:ko03009];
TRINITY_DN5959_c0_g1_i43	K14559	MPP10; U3 small nucleolar RNA-associated protein MPP10	03008 Ribosome biogenesis in eukaryotes [PATH:ko03008]; 01009 Protein phosphatases and associated proteins [BR:ko01009]; 03009 Ribosome biogenesis [BR:ko03009];
TRINITY_DN5918_c1_g1_i1	K09264	K09264; MADS-box transcription factor, plant	03000 Transcription factors [BR:ko03000];
TRINITY_DN5918_c1_g1_i3	K09264	K09264; MADS-box transcription factor, plant	03000 Transcription factors [BR:ko03000];
TRINITY_DN5918_c1_g1_i5	K09264	K09264; MADS-box transcription factor, plant	03000 Transcription factors [BR:ko03000];
TRINITY_DN5907_c0_g1_i1	K01939	purA, ADSS; adenylosuccinate synthase [EC:6.3.4.4]	00230 Purine metabolism [PATH:ko00230]; 00250 Alanine, aspartate and glutamate metabolism [PATH:ko00250];
TRINITY_DN5999_c0_g2_i1	K05759	PFN; profilin	04013 MAPK signaling pathway - fly [PATH:ko04013]; 04015 Rap1 signaling pathway [PATH:ko04015]; 04810 Regulation of actin cytoskeleton [PATH:ko04810]; 05132 Salmonella infection [PATH:ko05132]; 05131 Shigellosis [PATH:ko05131]; 05014 Amyotrophic lateral sclerosis [PATH:ko05014]; 04131 Membrane trafficking [BR:ko04131]; 04812 Cytoskeleton proteins [BR:ko04812]; 04147 Exosome [BR:ko04147];
TRINITY_DN5913_c0_g1_i15	K03255	TIF31, CLU1; protein TIF31	03012 Translation factors [BR:ko03012];
TRINITY_DN5913_c0_g1_i5	K03255	TIF31, CLU1; protein TIF31	03012 Translation factors [BR:ko03012];
TRINITY_DN5913_c0_g1_i8	K03255	TIF31, CLU1; protein TIF31	03012 Translation factors [BR:ko03012];
TRINITY_DN5979_c0_g1_i6	K22285	OSBPL8, ORP8; oxysterol-binding protein-related protein 8	04131 Membrane trafficking [BR:ko04131]; 02000 Transporters [BR:ko02000];
TRINITY_DN5982_c0_g1_i7	K09422	MYBP; transcription factor MYB, plant	03000 Transcription factors [BR:ko03000];
TRINITY_DN5962_c0_g1_i3	K01104	E3.1.3.48; protein-tyrosine phosphatase [EC:3.1.3.48]	02020 Two-component system [PATH:ko02020];
TRINITY_DN5921_c0_g1_i15	K06685	MOB1, Mats; MOB kinase activator 1	04390 Hippo signaling pathway [PATH:ko04390]; 04391 Hippo signaling pathway - fly [PATH:ko04391]; 04392 Hippo signaling pathway - multiple species [PATH:ko04392]; 04111 Cell cycle - yeast [PATH:ko04111];
TRINITY_DN5921_c0_g1_i6	K06685	MOB1, Mats; MOB kinase activator 1	04390 Hippo signaling pathway [PATH:ko04390]; 04391 Hippo signaling pathway - fly [PATH:ko04391]; 04392 Hippo signaling pathway - multiple species [PATH:ko04392]; 04111 Cell cycle - yeast [PATH:ko04111];
TRINITY_DN5929_c0_g1_i1	K16365	SGTA; small glutamine-rich tetratricopeptide repeat-containing protein alpha	04147 Exosome [BR:ko04147];
TRINITY_DN5929_c0_g1_i10	K16365	SGTA; small glutamine-rich tetratricopeptide repeat-containing protein alpha	04147 Exosome [BR:ko04147];
TRINITY_DN5929_c0_g1_i4	K16365	SGTA; small glutamine-rich tetratricopeptide repeat-containing protein alpha	04147 Exosome [BR:ko04147];
TRINITY_DN5929_c0_g1_i8	K16365	SGTA; small glutamine-rich tetratricopeptide repeat-containing protein alpha	04147 Exosome [BR:ko04147];
TRINITY_DN5929_c0_g2_i1	K05577	ndhF; NAD(P)H-quinone oxidoreductase subunit 5 [EC:7.1.1.2]	00190 Oxidative phosphorylation [PATH:ko00190];
TRINITY_DN5920_c0_g1_i3	K13941	folKP; 2-amino-4-hydroxy-6-hydroxymethyldihydropteridine diphosphokinase / dihydropteroate synthase [EC:2.7.6.3 2.5.1.15]	00790 Folate biosynthesis [PATH:ko00790];
TRINITY_DN5910_c0_g1_i2	K13120	FAM32A; protein FAM32A	03041 Spliceosome [BR:ko03041];
TRINITY_DN5910_c0_g1_i3	K13120	FAM32A; protein FAM32A	03041 Spliceosome [BR:ko03041];
TRINITY_DN5930_c0_g2_i1	K17710	PTCD1; pentatricopeptide repeat domain-containing protein 1	03016 Transfer RNA biogenesis [BR:ko03016]; 03029 Mitochondrial biogenesis [BR:ko03029];
TRINITY_DN5987_c0_g2_i1	K02634	petA; apocytochrome f	00195 Photosynthesis [PATH:ko00195]; 00194 Photosynthesis proteins [BR:ko00194];
TRINITY_DN5912_c0_g1_i10	K23720	UVSSA; UV-stimulated scaffold protein A	03400 DNA repair and recombination proteins [BR:ko03400];
TRINITY_DN5983_c0_g1_i14	K15115	SLC25A32, MFT; solute carrier family 25 (mitochondrial folate transporter), member 32	02000 Transporters [BR:ko02000];
TRINITY_DN5983_c0_g1_i17	K15115	SLC25A32, MFT; solute carrier family 25 (mitochondrial folate transporter), member 32	02000 Transporters [BR:ko02000];
TRINITY_DN5983_c0_g1_i4	K15115	SLC25A32, MFT; solute carrier family 25 (mitochondrial folate transporter), member 32	02000 Transporters [BR:ko02000];
TRINITY_DN5983_c0_g1_i6	K15115	SLC25A32, MFT; solute carrier family 25 (mitochondrial folate transporter), member 32	02000 Transporters [BR:ko02000];
TRINITY_DN5955_c0_g1_i37	K13800	CMPK1, UMPK; UMP-CMP kinase [EC:2.7.4.14]	00240 Pyrimidine metabolism [PATH:ko00240]; 00983 Drug metabolism - other enzymes [PATH:ko00983];
TRINITY_DN5955_c0_g1_i41	K13800	CMPK1, UMPK; UMP-CMP kinase [EC:2.7.4.14]	00240 Pyrimidine metabolism [PATH:ko00240]; 00983 Drug metabolism - other enzymes [PATH:ko00983];
TRINITY_DN5955_c0_g1_i45	K13800	CMPK1, UMPK; UMP-CMP kinase [EC:2.7.4.14]	00240 Pyrimidine metabolism [PATH:ko00240]; 00983 Drug metabolism - other enzymes [PATH:ko00983];
TRINITY_DN5955_c0_g1_i49	K13800	CMPK1, UMPK; UMP-CMP kinase [EC:2.7.4.14]	00240 Pyrimidine metabolism [PATH:ko00240]; 00983 Drug metabolism - other enzymes [PATH:ko00983];
TRINITY_DN5955_c0_g1_i50	K13800	CMPK1, UMPK; UMP-CMP kinase [EC:2.7.4.14]	00240 Pyrimidine metabolism [PATH:ko00240]; 00983 Drug metabolism - other enzymes [PATH:ko00983];
TRINITY_DN5955_c0_g1_i68	K13800	CMPK1, UMPK; UMP-CMP kinase [EC:2.7.4.14]	00240 Pyrimidine metabolism [PATH:ko00240]; 00983 Drug metabolism - other enzymes [PATH:ko00983];
TRINITY_DN7864_c0_g1_i37	K19043	RHF; E3 ubiquitin-protein ligase RHF [EC:2.3.2.27]	04121 Ubiquitin system [BR:ko04121];
TRINITY_DN7889_c0_g1_i2	K15113	SLC25A28_37, MFRN; solute carrier family 25 (mitochondrial iron transporter), member 28/37	03029 Mitochondrial biogenesis [BR:ko03029]; 02000 Transporters [BR:ko02000];
TRINITY_DN7872_c0_g1_i2	K22763	DESI2, PPPDE1; deubiquitinase DESI2 [EC:3.4.19.12]	01002 Peptidases and inhibitors [BR:ko01002]; 04121 Ubiquitin system [BR:ko04121];
TRINITY_DN7872_c0_g1_i3	K22763	DESI2, PPPDE1; deubiquitinase DESI2 [EC:3.4.19.12]	01002 Peptidases and inhibitors [BR:ko01002]; 04121 Ubiquitin system [BR:ko04121];
TRINITY_DN7877_c0_g1_i127	K11000	CALS; callose synthase [EC:2.4.1.-]	01003 Glycosyltransferases [BR:ko01003];
TRINITY_DN7877_c0_g1_i83	K11000	CALS; callose synthase [EC:2.4.1.-]	01003 Glycosyltransferases [BR:ko01003];
TRINITY_DN7824_c0_g1_i1	K08238	XXT; xyloglucan 6-xylosyltransferase [EC:2.4.2.39]	01003 Glycosyltransferases [BR:ko01003];
TRINITY_DN7898_c0_g1_i6	K10406	KIFC2_3; kinesin family member C2/C3	04812 Cytoskeleton proteins [BR:ko04812];
TRINITY_DN7806_c0_g1_i1	K07565	NIP7; 60S ribosome subunit biogenesis protein NIP7	03009 Ribosome biogenesis [BR:ko03009];
TRINITY_DN7825_c0_g1_i6	K15925	XYL1; alpha-D-xyloside xylohydrolase [EC:3.2.1.177]	99980 Enzymes with EC numbers;
TRINITY_DN7859_c0_g1_i15	K14016	UFD1; ubiquitin fusion degradation protein 1	04141 Protein processing in endoplasmic reticulum [PATH:ko04141];
TRINITY_DN7859_c0_g1_i5	K14016	UFD1; ubiquitin fusion degradation protein 1	04141 Protein processing in endoplasmic reticulum [PATH:ko04141];
TRINITY_DN7859_c0_g2_i12	K14016	UFD1; ubiquitin fusion degradation protein 1	04141 Protein processing in endoplasmic reticulum [PATH:ko04141];
TRINITY_DN7879_c0_g1_i3	K13508	GPAT; glycerol-3-phosphate acyltransferase [EC:2.3.1.15 2.3.1.198]	00561 Glycerolipid metabolism [PATH:ko00561]; 00564 Glycerophospholipid metabolism [PATH:ko00564]; 01004 Lipid biosynthesis proteins [BR:ko01004];
TRINITY_DN7879_c1_g1_i1	K23566	MMGT1, EMG5; membrane magnesium transporter 1	04131 Membrane trafficking [BR:ko04131];
TRINITY_DN7861_c0_g1_i15	K13412	CPK; calcium-dependent protein kinase [EC:2.7.11.1]	04626 Plant-pathogen interaction [PATH:ko04626]; 05145 Toxoplasmosis [PATH:ko05145]; 01001 Protein kinases [BR:ko01001];
TRINITY_DN7856_c1_g1_i1	K12663	ECH1; Delta3,5-Delta2,4-dienoyl-CoA isomerase [EC:5.3.3.21]	04146 Peroxisome [PATH:ko04146];
TRINITY_DN7856_c1_g1_i3	K12663	ECH1; Delta3,5-Delta2,4-dienoyl-CoA isomerase [EC:5.3.3.21]	04146 Peroxisome [PATH:ko04146];
TRINITY_DN7888_c0_g1_i13	K02830	HRAD1, RAD17; cell cycle checkpoint protein [EC:3.1.11.2]	04111 Cell cycle - yeast [PATH:ko04111]; 04113 Meiosis - yeast [PATH:ko04113]; 04218 Cellular senescence [PATH:ko04218]; 03400 DNA repair and recombination proteins [BR:ko03400];
TRINITY_DN7888_c0_g1_i3	K02830	HRAD1, RAD17; cell cycle checkpoint protein [EC:3.1.11.2]	04111 Cell cycle - yeast [PATH:ko04111]; 04113 Meiosis - yeast [PATH:ko04113]; 04218 Cellular senescence [PATH:ko04218]; 03400 DNA repair and recombination proteins [BR:ko03400];
TRINITY_DN7888_c0_g1_i6	K02830	HRAD1, RAD17; cell cycle checkpoint protein [EC:3.1.11.2]	04111 Cell cycle - yeast [PATH:ko04111]; 04113 Meiosis - yeast [PATH:ko04113]; 04218 Cellular senescence [PATH:ko04218]; 03400 DNA repair and recombination proteins [BR:ko03400];
TRINITY_DN7888_c0_g1_i9	K02830	HRAD1, RAD17; cell cycle checkpoint protein [EC:3.1.11.2]	04111 Cell cycle - yeast [PATH:ko04111]; 04113 Meiosis - yeast [PATH:ko04113]; 04218 Cellular senescence [PATH:ko04218]; 03400 DNA repair and recombination proteins [BR:ko03400];
TRINITY_DN7896_c0_g1_i1	K24140	PRXII; glutaredoxin-dependent peroxiredoxin [EC:1.11.1.25]	99980 Enzymes with EC numbers;
TRINITY_DN7848_c0_g2_i1	K19033	PSRP4, RPS31; 30S ribosomal protein S31	03011 Ribosome [BR:ko03011];
TRINITY_DN7899_c0_g1_i2	K03798	ftsH, hflB; cell division protease FtsH [EC:3.4.24.-]	01002 Peptidases and inhibitors [BR:ko01002]; 03110 Chaperones and folding catalysts [BR:ko03110];
TRINITY_DN7880_c0_g2_i12	K19355	MAN; mannan endo-1,4-beta-mannosidase [EC:3.2.1.78]	00051 Fructose and mannose metabolism [PATH:ko00051];
TRINITY_DN7880_c0_g2_i3	K19355	MAN; mannan endo-1,4-beta-mannosidase [EC:3.2.1.78]	00051 Fructose and mannose metabolism [PATH:ko00051];
TRINITY_DN7880_c0_g2_i4	K19355	MAN; mannan endo-1,4-beta-mannosidase [EC:3.2.1.78]	00051 Fructose and mannose metabolism [PATH:ko00051];
TRINITY_DN7892_c0_g1_i3	K14497	PP2C; protein phosphatase 2C [EC:3.1.3.16]	04016 MAPK signaling pathway - plant [PATH:ko04016]; 04075 Plant hormone signal transduction [PATH:ko04075]; 04931 Insulin resistance [PATH:ko04931];
TRINITY_DN7814_c0_g1_i1	K14545	RRP7; ribosomal RNA-processing protein 7	03008 Ribosome biogenesis in eukaryotes [PATH:ko03008]; 03009 Ribosome biogenesis [BR:ko03009];
TRINITY_DN7831_c0_g1_i1	K23877	AXY4, AXY4L; xyloglucan O-acetyltransferase	99986 Glycan metabolism;
TRINITY_DN7852_c0_g1_i18	K00919	ispE; 4-diphosphocytidyl-2-C-methyl-D-erythritol kinase [EC:2.7.1.148]	00900 Terpenoid backbone biosynthesis [PATH:ko00900];
TRINITY_DN7826_c0_g1_i61	K21596	CAMTA; calmodulin-binding transcription activator	03000 Transcription factors [BR:ko03000];
TRINITY_DN7826_c0_g1_i64	K21596	CAMTA; calmodulin-binding transcription activator	03000 Transcription factors [BR:ko03000];
TRINITY_DN7826_c0_g1_i65	K21596	CAMTA; calmodulin-binding transcription activator	03000 Transcription factors [BR:ko03000];
TRINITY_DN7826_c0_g1_i72	K21596	CAMTA; calmodulin-binding transcription activator	03000 Transcription factors [BR:ko03000];
TRINITY_DN7850_c0_g1_i4	K00820	glmS, GFPT; glutamine---fructose-6-phosphate transaminase (isomerizing) [EC:2.6.1.16]	00520 Amino sugar and nucleotide sugar metabolism [PATH:ko00520]; 00250 Alanine, aspartate and glutamate metabolism [PATH:ko00250]; 05415 Diabetic cardiomyopathy [PATH:ko05415]; 04931 Insulin resistance [PATH:ko04931]; 01002 Peptidases and inhibitors [BR:ko01002];
TRINITY_DN7850_c0_g1_i8	K00820	glmS, GFPT; glutamine---fructose-6-phosphate transaminase (isomerizing) [EC:2.6.1.16]	00520 Amino sugar and nucleotide sugar metabolism [PATH:ko00520]; 00250 Alanine, aspartate and glutamate metabolism [PATH:ko00250]; 05415 Diabetic cardiomyopathy [PATH:ko05415]; 04931 Insulin resistance [PATH:ko04931]; 01002 Peptidases and inhibitors [BR:ko01002];
TRINITY_DN7867_c0_g1_i2	K03126	TAF12; transcription initiation factor TFIID subunit 12	03022 Basal transcription factors [PATH:ko03022]; 03021 Transcription machinery [BR:ko03021]; 03036 Chromosome and associated proteins [BR:ko03036];
TRINITY_DN7867_c0_g1_i29	K03126	TAF12; transcription initiation factor TFIID subunit 12	03022 Basal transcription factors [PATH:ko03022]; 03021 Transcription machinery [BR:ko03021]; 03036 Chromosome and associated proteins [BR:ko03036];
TRINITY_DN7867_c0_g1_i37	K03126	TAF12; transcription initiation factor TFIID subunit 12	03022 Basal transcription factors [PATH:ko03022]; 03021 Transcription machinery [BR:ko03021]; 03036 Chromosome and associated proteins [BR:ko03036];
TRINITY_DN7829_c0_g1_i30	K02995	RP-S8e, RPS8; small subunit ribosomal protein S8e	03010 Ribosome [PATH:ko03010]; 05171 Coronavirus disease - COVID-19 [PATH:ko05171]; 03011 Ribosome [BR:ko03011];
TRINITY_DN7829_c0_g1_i6	K02995	RP-S8e, RPS8; small subunit ribosomal protein S8e	03010 Ribosome [PATH:ko03010]; 05171 Coronavirus disease - COVID-19 [PATH:ko05171]; 03011 Ribosome [BR:ko03011];
TRINITY_DN7827_c0_g1_i4	K08967	mtnD, mtnZ, ADI1; 1,2-dihydroxy-3-keto-5-methylthiopentene dioxygenase [EC:1.13.11.53 1.13.11.54]	00270 Cysteine and methionine metabolism [PATH:ko00270];
TRINITY_DN7827_c0_g1_i5	K08967	mtnD, mtnZ, ADI1; 1,2-dihydroxy-3-keto-5-methylthiopentene dioxygenase [EC:1.13.11.53 1.13.11.54]	00270 Cysteine and methionine metabolism [PATH:ko00270];
TRINITY_DN7803_c0_g1_i156	K12599	SKI2, SKIV2L; antiviral helicase SKI2 [EC:3.6.4.-]	03018 RNA degradation [PATH:ko03018]; 03019 Messenger RNA biogenesis [BR:ko03019];
TRINITY_DN7803_c0_g1_i25	K12599	SKI2, SKIV2L; antiviral helicase SKI2 [EC:3.6.4.-]	03018 RNA degradation [PATH:ko03018]; 03019 Messenger RNA biogenesis [BR:ko03019];
TRINITY_DN7803_c0_g1_i97	K12599	SKI2, SKIV2L; antiviral helicase SKI2 [EC:3.6.4.-]	03018 RNA degradation [PATH:ko03018]; 03019 Messenger RNA biogenesis [BR:ko03019];
TRINITY_DN7845_c0_g1_i6	K13199	SERBP1; plasminogen activator inhibitor 1 RNA-binding protein	03041 Spliceosome [BR:ko03041];
TRINITY_DN7845_c0_g1_i7	K13199	SERBP1; plasminogen activator inhibitor 1 RNA-binding protein	03041 Spliceosome [BR:ko03041];
TRINITY_DN7881_c0_g1_i10	K13947	PIN; auxin efflux carrier family protein	02000 Transporters [BR:ko02000];
TRINITY_DN7881_c0_g1_i3	K13947	PIN; auxin efflux carrier family protein	02000 Transporters [BR:ko02000];
TRINITY_DN7890_c0_g1_i1	K13066	COMT; caffeic acid 3-O-methyltransferase / acetylserotonin O-methyltransferase [EC:2.1.1.68 2.1.1.4]	00380 Tryptophan metabolism [PATH:ko00380]; 00940 Phenylpropanoid biosynthesis [PATH:ko00940];
TRINITY_DN7875_c0_g1_i15	K07342	SEC61G, SSS1, secE; protein transport protein SEC61 subunit gamma and related proteins	03060 Protein export [PATH:ko03060]; 04141 Protein processing in endoplasmic reticulum [PATH:ko04141]; 04145 Phagosome [PATH:ko04145]; 05110 Vibrio cholerae infection [PATH:ko05110]; 02044 Secretion system [BR:ko02044];
TRINITY_DN7875_c0_g1_i20	K07342	SEC61G, SSS1, secE; protein transport protein SEC61 subunit gamma and related proteins	03060 Protein export [PATH:ko03060]; 04141 Protein processing in endoplasmic reticulum [PATH:ko04141]; 04145 Phagosome [PATH:ko04145]; 05110 Vibrio cholerae infection [PATH:ko05110]; 02044 Secretion system [BR:ko02044];
TRINITY_DN7875_c0_g1_i7	K07342	SEC61G, SSS1, secE; protein transport protein SEC61 subunit gamma and related proteins	03060 Protein export [PATH:ko03060]; 04141 Protein processing in endoplasmic reticulum [PATH:ko04141]; 04145 Phagosome [PATH:ko04145]; 05110 Vibrio cholerae infection [PATH:ko05110]; 02044 Secretion system [BR:ko02044];
TRINITY_DN7875_c0_g1_i8	K07342	SEC61G, SSS1, secE; protein transport protein SEC61 subunit gamma and related proteins	03060 Protein export [PATH:ko03060]; 04141 Protein processing in endoplasmic reticulum [PATH:ko04141]; 04145 Phagosome [PATH:ko04145]; 05110 Vibrio cholerae infection [PATH:ko05110]; 02044 Secretion system [BR:ko02044];
TRINITY_DN72779_c0_g1_i1	K14686	SLC31A1, CTR1; solute carrier family 31 (copper transporter), member 1	04978 Mineral absorption [PATH:ko04978]; 01524 Platinum drug resistance [PATH:ko01524]; 02000 Transporters [BR:ko02000];
TRINITY_DN3604_c2_g1_i13	K00972	UAP1; UDP-N-acetylglucosamine/UDP-N-acetylgalactosamine diphosphorylase [EC:2.7.7.23 2.7.7.83]	00520 Amino sugar and nucleotide sugar metabolism [PATH:ko00520];
TRINITY_DN3604_c1_g1_i17	K23025	AVP; H+-translocating diphosphatase [EC:7.1.3.1]	02000 Transporters [BR:ko02000];
TRINITY_DN3604_c1_g1_i21	K23025	AVP; H+-translocating diphosphatase [EC:7.1.3.1]	02000 Transporters [BR:ko02000];
TRINITY_DN3604_c1_g1_i7	K23025	AVP; H+-translocating diphosphatase [EC:7.1.3.1]	02000 Transporters [BR:ko02000];
TRINITY_DN3604_c0_g1_i1	K10532	HGSNAT; heparan-alpha-glucosaminide N-acetyltransferase [EC:2.3.1.78]	00531 Glycosaminoglycan degradation [PATH:ko00531]; 04142 Lysosome [PATH:ko04142];
TRINITY_DN3659_c0_g1_i44	K00966	GMPP; mannose-1-phosphate guanylyltransferase [EC:2.7.7.13]	00051 Fructose and mannose metabolism [PATH:ko00051]; 00520 Amino sugar and nucleotide sugar metabolism [PATH:ko00520];
TRINITY_DN3691_c0_g1_i20	K21768	TBCE; tubulin-specific chaperone E	04812 Cytoskeleton proteins [BR:ko04812];
TRINITY_DN3691_c2_g1_i3	K05768	GSN; gelsolin	04810 Regulation of actin cytoskeleton [PATH:ko04810]; 04666 Fc gamma R-mediated phagocytosis [PATH:ko04666]; 05203 Viral carcinogenesis [PATH:ko05203]; 04812 Cytoskeleton proteins [BR:ko04812]; 04147 Exosome [BR:ko04147];
TRINITY_DN3691_c1_g1_i4	K01177	E3.2.1.2; beta-amylase [EC:3.2.1.2]	00500 Starch and sucrose metabolism [PATH:ko00500];
TRINITY_DN3615_c0_g2_i3	K00033	PGD, gnd, gntZ; 6-phosphogluconate dehydrogenase [EC:1.1.1.44 1.1.1.343]	00030 Pentose phosphate pathway [PATH:ko00030]; 00480 Glutathione metabolism [PATH:ko00480];
TRINITY_DN3665_c0_g1_i1	K10773	NTH; endonuclease III [EC:4.2.99.18]	03410 Base excision repair [PATH:ko03410]; 03400 DNA repair and recombination proteins [BR:ko03400];
TRINITY_DN3665_c0_g1_i20	K10773	NTH; endonuclease III [EC:4.2.99.18]	03410 Base excision repair [PATH:ko03410]; 03400 DNA repair and recombination proteins [BR:ko03400];
TRINITY_DN3665_c0_g1_i3	K10773	NTH; endonuclease III [EC:4.2.99.18]	03410 Base excision repair [PATH:ko03410]; 03400 DNA repair and recombination proteins [BR:ko03400];
TRINITY_DN3665_c0_g1_i35	K10773	NTH; endonuclease III [EC:4.2.99.18]	03410 Base excision repair [PATH:ko03410]; 03400 DNA repair and recombination proteins [BR:ko03400];
TRINITY_DN3665_c0_g1_i43	K10773	NTH; endonuclease III [EC:4.2.99.18]	03410 Base excision repair [PATH:ko03410]; 03400 DNA repair and recombination proteins [BR:ko03400];
TRINITY_DN3665_c0_g1_i46	K10773	NTH; endonuclease III [EC:4.2.99.18]	03410 Base excision repair [PATH:ko03410]; 03400 DNA repair and recombination proteins [BR:ko03400];
TRINITY_DN3611_c0_g1_i2	K00430	E1.11.1.7; peroxidase [EC:1.11.1.7]	00940 Phenylpropanoid biosynthesis [PATH:ko00940];
TRINITY_DN3611_c1_g1_i5	K08494	NSPN; novel plant SNARE	04131 Membrane trafficking [BR:ko04131];
TRINITY_DN3651_c0_g1_i10	K01444	AGA, aspG; N4-(beta-N-acetylglucosaminyl)-L-asparaginase [EC:3.5.1.26]	00511 Other glycan degradation [PATH:ko00511]; 04142 Lysosome [PATH:ko04142];
TRINITY_DN3651_c0_g1_i20	K01444	AGA, aspG; N4-(beta-N-acetylglucosaminyl)-L-asparaginase [EC:3.5.1.26]	00511 Other glycan degradation [PATH:ko00511]; 04142 Lysosome [PATH:ko04142];
TRINITY_DN3612_c0_g1_i3	K12450	RHM; UDP-glucose 4,6-dehydratase [EC:4.2.1.76]	00520 Amino sugar and nucleotide sugar metabolism [PATH:ko00520];
TRINITY_DN3601_c2_g1_i15	K12185	VPS37; ESCRT-I complex subunit VPS37	04144 Endocytosis [PATH:ko04144]; 04131 Membrane trafficking [BR:ko04131]; 04147 Exosome [BR:ko04147];
TRINITY_DN3616_c1_g1_i1	K01961	accC; acetyl-CoA carboxylase, biotin carboxylase subunit [EC:6.4.1.2 6.3.4.14]	00620 Pyruvate metabolism [PATH:ko00620]; 00640 Propanoate metabolism [PATH:ko00640]; 00720 Carbon fixation pathways in prokaryotes [PATH:ko00720]; 00061 Fatty acid biosynthesis [PATH:ko00061];
TRINITY_DN3630_c3_g1_i1	K14664	ILR1; IAA-amino acid hydrolase [EC:3.5.1.-]	01002 Peptidases and inhibitors [BR:ko01002];
TRINITY_DN3657_c0_g1_i1	K20858	MCU; calcium uniporter protein, mitochondrial	04020 Calcium signaling pathway [PATH:ko04020]; 04218 Cellular senescence [PATH:ko04218]; 04621 NOD-like receptor signaling pathway [PATH:ko04621]; 05010 Alzheimer disease [PATH:ko05010]; 05012 Parkinson disease [PATH:ko05012]; 05014 Amyotrophic lateral sclerosis [PATH:ko05014]; 05017 Spinocerebellar ataxia [PATH:ko05017]; 05020 Prion disease [PATH:ko05020]; 05022 Pathways of neurodegeneration - …
TRINITY_DN3679_c0_g1_i167	K00791	miaA, TRIT1; tRNA dimethylallyltransferase [EC:2.5.1.75]	00908 Zeatin biosynthesis [PATH:ko00908]; 01006 Prenyltransferases [BR:ko01006]; 03016 Transfer RNA biogenesis [BR:ko03016];
TRINITY_DN3679_c0_g1_i33	K00791	miaA, TRIT1; tRNA dimethylallyltransferase [EC:2.5.1.75]	00908 Zeatin biosynthesis [PATH:ko00908]; 01006 Prenyltransferases [BR:ko01006]; 03016 Transfer RNA biogenesis [BR:ko03016];
TRINITY_DN3679_c0_g1_i40	K00791	miaA, TRIT1; tRNA dimethylallyltransferase [EC:2.5.1.75]	00908 Zeatin biosynthesis [PATH:ko00908]; 01006 Prenyltransferases [BR:ko01006]; 03016 Transfer RNA biogenesis [BR:ko03016];
TRINITY_DN3679_c0_g1_i46	K00791	miaA, TRIT1; tRNA dimethylallyltransferase [EC:2.5.1.75]	00908 Zeatin biosynthesis [PATH:ko00908]; 01006 Prenyltransferases [BR:ko01006]; 03016 Transfer RNA biogenesis [BR:ko03016];
TRINITY_DN3679_c0_g1_i74	K00791	miaA, TRIT1; tRNA dimethylallyltransferase [EC:2.5.1.75]	00908 Zeatin biosynthesis [PATH:ko00908]; 01006 Prenyltransferases [BR:ko01006]; 03016 Transfer RNA biogenesis [BR:ko03016];
TRINITY_DN3679_c0_g1_i83	K00791	miaA, TRIT1; tRNA dimethylallyltransferase [EC:2.5.1.75]	00908 Zeatin biosynthesis [PATH:ko00908]; 01006 Prenyltransferases [BR:ko01006]; 03016 Transfer RNA biogenesis [BR:ko03016];
TRINITY_DN3671_c0_g2_i17	K13648	GAUT; alpha-1,4-galacturonosyltransferase [EC:2.4.1.43]	00520 Amino sugar and nucleotide sugar metabolism [PATH:ko00520]; 01003 Glycosyltransferases [BR:ko01003];
TRINITY_DN3671_c0_g2_i22	K13648	GAUT; alpha-1,4-galacturonosyltransferase [EC:2.4.1.43]	00520 Amino sugar and nucleotide sugar metabolism [PATH:ko00520]; 01003 Glycosyltransferases [BR:ko01003];
TRINITY_DN3658_c0_g1_i40	K04371	ERK, MAPK1_3; mitogen-activated protein kinase 1/3 [EC:2.7.11.24]	04010 MAPK signaling pathway [PATH:ko04010]; 04013 MAPK signaling pathway - fly [PATH:ko04013]; 04011 MAPK signaling pathway - yeast [PATH:ko04011]; 04012 ErbB signaling pathway [PATH:ko04012]; 04014 Ras signaling pathway [PATH:ko04014]; 04015 Rap1 signaling pathway [PATH:ko04015]; 04350 TGF-beta signaling pathway [PATH:ko04350]; 04370 VEGF signaling pathway [PATH:ko04370]; 04371 Apelin signaling…
TRINITY_DN3627_c0_g1_i26	K00058	serA, PHGDH; D-3-phosphoglycerate dehydrogenase / 2-oxoglutarate reductase [EC:1.1.1.95 1.1.1.399]	00680 Methane metabolism [PATH:ko00680]; 00260 Glycine, serine and threonine metabolism [PATH:ko00260]; 00270 Cysteine and methionine metabolism [PATH:ko00270]; 04147 Exosome [BR:ko04147];
TRINITY_DN3625_c0_g2_i24	K14290	XPO1, CRM1; exportin-1	03013 RNA transport [PATH:ko03013]; 03008 Ribosome biogenesis in eukaryotes [PATH:ko03008]; 04013 MAPK signaling pathway - fly [PATH:ko04013]; 05166 Human T-cell leukemia virus 1 infection [PATH:ko05166]; 05164 Influenza A [PATH:ko05164]; 03019 Messenger RNA biogenesis [BR:ko03019]; 03009 Ribosome biogenesis [BR:ko03009]; 03016 Transfer RNA biogenesis [BR:ko03016]; 03036 Chromosome and associated…
TRINITY_DN3697_c0_g1_i20	K10268	FBXL2_20; F-box and leucine-rich repeat protein 2/20	04121 Ubiquitin system [BR:ko04121];
TRINITY_DN3697_c0_g1_i57	K10268	FBXL2_20; F-box and leucine-rich repeat protein 2/20	04121 Ubiquitin system [BR:ko04121];
TRINITY_DN3646_c0_g1_i11	K13153	SNRNP25; U11/U12 small nuclear ribonucleoprotein 25 kDa protein	03041 Spliceosome [BR:ko03041];
TRINITY_DN3626_c0_g1_i1	K22381	ZNF598; E3 ubiquitin-protein ligase ZNF598 [EC:2.3.2.27]	04121 Ubiquitin system [BR:ko04121];
TRINITY_DN3626_c0_g1_i2	K22381	ZNF598; E3 ubiquitin-protein ligase ZNF598 [EC:2.3.2.27]	04121 Ubiquitin system [BR:ko04121];
TRINITY_DN3618_c0_g1_i11	K11654	SMARCA5, SNF2H, ISWI; SWI/SNF-related matrix-associated actin-dependent regulator of chromatin subfamily A member 5 [EC:3.6.4.-]	03021 Transcription machinery [BR:ko03021]; 03036 Chromosome and associated proteins [BR:ko03036];
TRINITY_DN3675_c0_g1_i7	K06173	truA, PUS1; tRNA pseudouridine38-40 synthase [EC:5.4.99.12]	03016 Transfer RNA biogenesis [BR:ko03016];
TRINITY_DN3619_c0_g1_i10	K07252	DOLPP1; dolichyldiphosphatase [EC:3.6.1.43]	00510 N-Glycan biosynthesis [PATH:ko00510];
TRINITY_DN3619_c0_g1_i11	K07252	DOLPP1; dolichyldiphosphatase [EC:3.6.1.43]	00510 N-Glycan biosynthesis [PATH:ko00510];
TRINITY_DN3619_c0_g1_i13	K07252	DOLPP1; dolichyldiphosphatase [EC:3.6.1.43]	00510 N-Glycan biosynthesis [PATH:ko00510];
TRINITY_DN3619_c0_g1_i15	K07252	DOLPP1; dolichyldiphosphatase [EC:3.6.1.43]	00510 N-Glycan biosynthesis [PATH:ko00510];
TRINITY_DN3661_c0_g1_i192	K19199	SETD3; protein-histidine N-methyltransferase [EC:2.1.1.85]	04812 Cytoskeleton proteins [BR:ko04812];
TRINITY_DN3661_c0_g1_i31	K19199	SETD3; protein-histidine N-methyltransferase [EC:2.1.1.85]	04812 Cytoskeleton proteins [BR:ko04812];
TRINITY_DN3617_c0_g2_i2	K07575	MCTS, TMA20; malignant T-cell-amplified sequence	03019 Messenger RNA biogenesis [BR:ko03019];
TRINITY_DN3636_c0_g1_i1	K15203	GTF3C6; general transcription factor 3C polypeptide 6	03021 Transcription machinery [BR:ko03021];
TRINITY_DN3636_c0_g1_i3	K15203	GTF3C6; general transcription factor 3C polypeptide 6	03021 Transcription machinery [BR:ko03021];
TRINITY_DN3607_c1_g1_i1	K09487	HSP90B, TRA1; heat shock protein 90kDa beta	04141 Protein processing in endoplasmic reticulum [PATH:ko04141]; 04151 PI3K-Akt signaling pathway [PATH:ko04151]; 04657 IL-17 signaling pathway [PATH:ko04657]; 04915 Estrogen signaling pathway [PATH:ko04915]; 04918 Thyroid hormone synthesis [PATH:ko04918]; 04626 Plant-pathogen interaction [PATH:ko04626]; 05200 Pathways in cancer [PATH:ko05200]; 05215 Prostate cancer [PATH:ko05215]; 05132 Salmone…
TRINITY_DN3607_c2_g1_i3	K14427	SLC12A4_6, KCC1_3; solute carrier family 12 (potassium/chloride transporter), member 4/6	02000 Transporters [BR:ko02000];
TRINITY_DN3607_c2_g1_i4	K14427	SLC12A4_6, KCC1_3; solute carrier family 12 (potassium/chloride transporter), member 4/6	02000 Transporters [BR:ko02000];
TRINITY_DN3684_c0_g1_i4	K02990	RP-S6, MRPS6, rpsF; small subunit ribosomal protein S6	03010 Ribosome [PATH:ko03010]; 03011 Ribosome [BR:ko03011]; 03029 Mitochondrial biogenesis [BR:ko03029];
TRINITY_DN3684_c0_g1_i6	K02990	RP-S6, MRPS6, rpsF; small subunit ribosomal protein S6	03010 Ribosome [PATH:ko03010]; 03011 Ribosome [BR:ko03011]; 03029 Mitochondrial biogenesis [BR:ko03029];
TRINITY_DN3674_c0_g1_i3	K14803	PTC2_3; protein phosphatase PTC2/3 [EC:3.1.3.16]	01009 Protein phosphatases and associated proteins [BR:ko01009]; 03009 Ribosome biogenesis [BR:ko03009];
TRINITY_DN3674_c0_g1_i5	K14803	PTC2_3; protein phosphatase PTC2/3 [EC:3.1.3.16]	01009 Protein phosphatases and associated proteins [BR:ko01009]; 03009 Ribosome biogenesis [BR:ko03009];
TRINITY_DN3643_c2_g1_i1	K00164	OGDH, sucA; 2-oxoglutarate dehydrogenase E1 component [EC:1.2.4.2]	00020 Citrate cycle (TCA cycle) [PATH:ko00020];
TRINITY_DN3654_c0_g1_i11	K00913	ITPK1; inositol-1,3,4-trisphosphate 5/6-kinase / inositol-tetrakisphosphate 1-kinase [EC:2.7.1.159 2.7.1.134]	00562 Inositol phosphate metabolism [PATH:ko00562]; 04070 Phosphatidylinositol signaling system [PATH:ko04070];
TRINITY_DN3654_c0_g1_i2	K00913	ITPK1; inositol-1,3,4-trisphosphate 5/6-kinase / inositol-tetrakisphosphate 1-kinase [EC:2.7.1.159 2.7.1.134]	00562 Inositol phosphate metabolism [PATH:ko00562]; 04070 Phosphatidylinositol signaling system [PATH:ko04070];
TRINITY_DN3654_c0_g1_i26	K00913	ITPK1; inositol-1,3,4-trisphosphate 5/6-kinase / inositol-tetrakisphosphate 1-kinase [EC:2.7.1.159 2.7.1.134]	00562 Inositol phosphate metabolism [PATH:ko00562]; 04070 Phosphatidylinositol signaling system [PATH:ko04070];
TRINITY_DN3689_c2_g1_i11	K11792	DDA1; DET1- and DDB1-associated protein 1	04121 Ubiquitin system [BR:ko04121];
TRINITY_DN3689_c1_g1_i6	K10686	UBA3, UBE1C; NEDD8-activating enzyme E1 [EC:6.2.1.64]	04120 Ubiquitin mediated proteolysis [PATH:ko04120]; 04121 Ubiquitin system [BR:ko04121];
TRINITY_DN3667_c0_g1_i5	K18810	CYCD1_2_4; cyclin D1/2/4, plant	99995 Signaling proteins;
TRINITY_DN3608_c0_g1_i30	K00951	relA; GTP pyrophosphokinase [EC:2.7.6.5]	00230 Purine metabolism [PATH:ko00230];
TRINITY_DN3608_c0_g1_i58	K00951	relA; GTP pyrophosphokinase [EC:2.7.6.5]	00230 Purine metabolism [PATH:ko00230];
TRINITY_DN3608_c0_g1_i88	K00951	relA; GTP pyrophosphokinase [EC:2.7.6.5]	00230 Purine metabolism [PATH:ko00230];
TRINITY_DN3669_c0_g2_i1	K08916	LHCB5; light-harvesting complex II chlorophyll a/b binding protein 5	00196 Photosynthesis - antenna proteins [PATH:ko00196]; 00194 Photosynthesis proteins [BR:ko00194];
TRINITY_DN3638_c0_g1_i1	K01803	TPI, tpiA; triosephosphate isomerase (TIM) [EC:5.3.1.1]	00010 Glycolysis / Gluconeogenesis [PATH:ko00010]; 00051 Fructose and mannose metabolism [PATH:ko00051]; 00562 Inositol phosphate metabolism [PATH:ko00562]; 00710 Carbon fixation in photosynthetic organisms [PATH:ko00710]; 04147 Exosome [BR:ko04147];
TRINITY_DN3664_c0_g1_i13	K22696	EEF2KMT; protein-lysine N-methyltransferase EEF2KMT [EC:2.1.1.-]	03012 Translation factors [BR:ko03012];
TRINITY_DN3631_c0_g2_i1	K11699	RDR, RDRP; RNA-dependent RNA polymerase [EC:2.7.7.48]	03036 Chromosome and associated proteins [BR:ko03036];
TRINITY_DN3631_c0_g2_i3	K11699	RDR, RDRP; RNA-dependent RNA polymerase [EC:2.7.7.48]	03036 Chromosome and associated proteins [BR:ko03036];
TRINITY_DN3602_c0_g2_i2	K21552	HOL; methyl halide transferase [EC:2.1.1.165]	99980 Enzymes with EC numbers;
TRINITY_DN3644_c0_g1_i43	K14311	NUP188; nuclear pore complex protein Nup188	03013 RNA transport [PATH:ko03013]; 05014 Amyotrophic lateral sclerosis [PATH:ko05014]; 03019 Messenger RNA biogenesis [BR:ko03019];
TRINITY_DN38942_c0_g1_i11	K13335	PEX16; peroxin-16	04146 Peroxisome [PATH:ko04146];
TRINITY_DN38942_c0_g1_i19	K13335	PEX16; peroxin-16	04146 Peroxisome [PATH:ko04146];
TRINITY_DN38942_c0_g1_i23	K13335	PEX16; peroxin-16	04146 Peroxisome [PATH:ko04146];
TRINITY_DN38942_c0_g1_i37	K13335	PEX16; peroxin-16	04146 Peroxisome [PATH:ko04146];
TRINITY_DN38942_c0_g1_i44	K13335	PEX16; peroxin-16	04146 Peroxisome [PATH:ko04146];
TRINITY_DN38982_c0_g1_i2	K03921	FAB2, SSI2, desA1; acyl-[acyl-carrier-protein] desaturase [EC:1.14.19.2 1.14.19.11 1.14.19.26]	00061 Fatty acid biosynthesis [PATH:ko00061]; 01040 Biosynthesis of unsaturated fatty acids [PATH:ko01040]; 01004 Lipid biosynthesis proteins [BR:ko01004];
TRINITY_DN98818_c0_g1_i1	K16281	RHA1; RING-H2 zinc finger protein RHA1	04121 Ubiquitin system [BR:ko04121];
TRINITY_DN98861_c0_g1_i1	K01369	LGMN; legumain [EC:3.4.22.34]	04142 Lysosome [PATH:ko04142]; 04612 Antigen processing and presentation [PATH:ko04612]; 01002 Peptidases and inhibitors [BR:ko01002];
TRINITY_DN11834_c0_g4_i1	K03118	tatC; sec-independent protein translocase protein TatC	03060 Protein export [PATH:ko03060]; 03070 Bacterial secretion system [PATH:ko03070]; 02044 Secretion system [BR:ko02044];
TRINITY_DN11834_c0_g4_i2	K03118	tatC; sec-independent protein translocase protein TatC	03060 Protein export [PATH:ko03060]; 03070 Bacterial secretion system [PATH:ko03070]; 02044 Secretion system [BR:ko02044];
TRINITY_DN11819_c0_g1_i18	K08740	MSH4; DNA mismatch repair protein MSH4	03400 DNA repair and recombination proteins [BR:ko03400];
TRINITY_DN11819_c0_g1_i19	K08740	MSH4; DNA mismatch repair protein MSH4	03400 DNA repair and recombination proteins [BR:ko03400];
TRINITY_DN11819_c0_g1_i23	K08740	MSH4; DNA mismatch repair protein MSH4	03400 DNA repair and recombination proteins [BR:ko03400];
TRINITY_DN11819_c0_g1_i24	K08740	MSH4; DNA mismatch repair protein MSH4	03400 DNA repair and recombination proteins [BR:ko03400];
TRINITY_DN11819_c0_g1_i30	K08740	MSH4; DNA mismatch repair protein MSH4	03400 DNA repair and recombination proteins [BR:ko03400];
TRINITY_DN11819_c0_g1_i6	K08740	MSH4; DNA mismatch repair protein MSH4	03400 DNA repair and recombination proteins [BR:ko03400];
TRINITY_DN11808_c0_g1_i55	K00924	E2.7.1.-; kinase [EC:2.7.1.-]	99980 Enzymes with EC numbers;
TRINITY_DN11808_c0_g1_i61	K02965	RP-S19, rpsS; small subunit ribosomal protein S19	03010 Ribosome [PATH:ko03010]; 03011 Ribosome [BR:ko03011];
TRINITY_DN11808_c0_g1_i71	K00924	E2.7.1.-; kinase [EC:2.7.1.-]	99980 Enzymes with EC numbers;
TRINITY_DN11897_c0_g1_i11	K10878	SPO11; meiotic recombination protein SPO11	04113 Meiosis - yeast [PATH:ko04113]; 03400 DNA repair and recombination proteins [BR:ko03400];
TRINITY_DN11897_c0_g1_i14	K10878	SPO11; meiotic recombination protein SPO11	04113 Meiosis - yeast [PATH:ko04113]; 03400 DNA repair and recombination proteins [BR:ko03400];
TRINITY_DN11897_c0_g1_i9	K10878	SPO11; meiotic recombination protein SPO11	04113 Meiosis - yeast [PATH:ko04113]; 03400 DNA repair and recombination proteins [BR:ko03400];
TRINITY_DN11898_c0_g1_i4	K13495	CISZOG; cis-zeatin O-glucosyltransferase [EC:2.4.1.215]	00908 Zeatin biosynthesis [PATH:ko00908];
TRINITY_DN11843_c0_g1_i12	K11353	NDUFA13; NADH dehydrogenase (ubiquinone) 1 alpha subcomplex subunit 13	00190 Oxidative phosphorylation [PATH:ko00190]; 04723 Retrograde endocannabinoid signaling [PATH:ko04723]; 04714 Thermogenesis [PATH:ko04714]; 05010 Alzheimer disease [PATH:ko05010]; 05012 Parkinson disease [PATH:ko05012]; 05014 Amyotrophic lateral sclerosis [PATH:ko05014]; 05016 Huntington disease [PATH:ko05016]; 05020 Prion disease [PATH:ko05020]; 05022 Pathways of neurodegeneration - multiple …
TRINITY_DN11807_c0_g2_i3	K17675	SUPV3L1, SUV3; ATP-dependent RNA helicase SUPV3L1/SUV3 [EC:3.6.4.13]	03029 Mitochondrial biogenesis [BR:ko03029];
TRINITY_DN11807_c0_g2_i4	K17675	SUPV3L1, SUV3; ATP-dependent RNA helicase SUPV3L1/SUV3 [EC:3.6.4.13]	03029 Mitochondrial biogenesis [BR:ko03029];
TRINITY_DN11807_c0_g2_i5	K17675	SUPV3L1, SUV3; ATP-dependent RNA helicase SUPV3L1/SUV3 [EC:3.6.4.13]	03029 Mitochondrial biogenesis [BR:ko03029];
TRINITY_DN11807_c0_g1_i16	K17675	SUPV3L1, SUV3; ATP-dependent RNA helicase SUPV3L1/SUV3 [EC:3.6.4.13]	03029 Mitochondrial biogenesis [BR:ko03029];
TRINITY_DN11807_c1_g1_i1	K17675	SUPV3L1, SUV3; ATP-dependent RNA helicase SUPV3L1/SUV3 [EC:3.6.4.13]	03029 Mitochondrial biogenesis [BR:ko03029];
TRINITY_DN11831_c0_g1_i4	K03671	trxA; thioredoxin 1	04621 NOD-like receptor signaling pathway [PATH:ko04621]; 05132 Salmonella infection [PATH:ko05132]; 05012 Parkinson disease [PATH:ko05012]; 05418 Fluid shear stress and atherosclerosis [PATH:ko05418]; 03110 Chaperones and folding catalysts [BR:ko03110];
TRINITY_DN11831_c0_g1_i5	K03671	trxA; thioredoxin 1	04621 NOD-like receptor signaling pathway [PATH:ko04621]; 05132 Salmonella infection [PATH:ko05132]; 05012 Parkinson disease [PATH:ko05012]; 05418 Fluid shear stress and atherosclerosis [PATH:ko05418]; 03110 Chaperones and folding catalysts [BR:ko03110];
TRINITY_DN11875_c2_g1_i2	K00382	DLD, lpd, pdhD; dihydrolipoamide dehydrogenase [EC:1.8.1.4]	00010 Glycolysis / Gluconeogenesis [PATH:ko00010]; 00020 Citrate cycle (TCA cycle) [PATH:ko00020]; 00620 Pyruvate metabolism [PATH:ko00620]; 00630 Glyoxylate and dicarboxylate metabolism [PATH:ko00630]; 00640 Propanoate metabolism [PATH:ko00640]; 00260 Glycine, serine and threonine metabolism [PATH:ko00260]; 00280 Valine, leucine and isoleucine degradation [PATH:ko00280]; 00310 Lysine degradation…
TRINITY_DN11875_c2_g1_i9	K00382	DLD, lpd, pdhD; dihydrolipoamide dehydrogenase [EC:1.8.1.4]	00010 Glycolysis / Gluconeogenesis [PATH:ko00010]; 00020 Citrate cycle (TCA cycle) [PATH:ko00020]; 00620 Pyruvate metabolism [PATH:ko00620]; 00630 Glyoxylate and dicarboxylate metabolism [PATH:ko00630]; 00640 Propanoate metabolism [PATH:ko00640]; 00260 Glycine, serine and threonine metabolism [PATH:ko00260]; 00280 Valine, leucine and isoleucine degradation [PATH:ko00280]; 00310 Lysine degradation…
TRINITY_DN11857_c0_g1_i2	K13115	CCDC130; coiled-coil domain-containing protein 130	03041 Spliceosome [BR:ko03041];
TRINITY_DN11829_c0_g1_i1	K18835	WRKY2; WRKY transcription factor 2	04626 Plant-pathogen interaction [PATH:ko04626]; 03000 Transcription factors [BR:ko03000];
TRINITY_DN11829_c0_g1_i2	K18835	WRKY2; WRKY transcription factor 2	04626 Plant-pathogen interaction [PATH:ko04626]; 03000 Transcription factors [BR:ko03000];
TRINITY_DN38202_c0_g1_i1	K15027	EIF2D; translation initiation factor 2D	03012 Translation factors [BR:ko03012];
TRINITY_DN38253_c0_g1_i4	K17893	AOX1, AOX2; ubiquinol oxidase [EC:1.10.3.11]	99980 Enzymes with EC numbers;
TRINITY_DN38260_c0_g1_i5	K12741	HNRNPA1_3; heterogeneous nuclear ribonucleoprotein A1/A3	03040 Spliceosome [PATH:ko03040]; 05014 Amyotrophic lateral sclerosis [PATH:ko05014]; 03019 Messenger RNA biogenesis [BR:ko03019]; 03041 Spliceosome [BR:ko03041];
TRINITY_DN1994_c0_g1_i17	K15275	SLC35B1; solute carrier family 35 (UDP-galactose transporter), member B1	02000 Transporters [BR:ko02000];
TRINITY_DN1942_c1_g1_i2	K23960	METTL14; mRNA m6A methyltransferase non-catalytic subunit	03019 Messenger RNA biogenesis [BR:ko03019];
TRINITY_DN1992_c0_g1_i2	K09338	HD-ZIP; homeobox-leucine zipper protein	03000 Transcription factors [BR:ko03000];
TRINITY_DN1946_c0_g1_i24	K15361	WDR48, UAF1; WD repeat-containing protein 48	03460 Fanconi anemia pathway [PATH:ko03460]; 03400 DNA repair and recombination proteins [BR:ko03400];
TRINITY_DN1960_c0_g1_i42	K14498	SNRK2; serine/threonine-protein kinase SRK2 [EC:2.7.11.1]	04016 MAPK signaling pathway - plant [PATH:ko04016]; 04075 Plant hormone signal transduction [PATH:ko04075]; 01001 Protein kinases [BR:ko01001];
TRINITY_DN1916_c0_g1_i4	K00134	GAPDH, gapA; glyceraldehyde 3-phosphate dehydrogenase [EC:1.2.1.12]	00010 Glycolysis / Gluconeogenesis [PATH:ko00010]; 00710 Carbon fixation in photosynthetic organisms [PATH:ko00710]; 04066 HIF-1 signaling pathway [PATH:ko04066]; 05130 Pathogenic Escherichia coli infection [PATH:ko05130]; 05132 Salmonella infection [PATH:ko05132]; 05010 Alzheimer disease [PATH:ko05010]; 05415 Diabetic cardiomyopathy [PATH:ko05415]; 04131 Membrane trafficking [BR:ko04131]; 04147 …
TRINITY_DN1973_c0_g2_i1	K01184	E3.2.1.15; polygalacturonase [EC:3.2.1.15]	00040 Pentose and glucuronate interconversions [PATH:ko00040];
TRINITY_DN1973_c0_g1_i65	K09313	CUTL; homeobox protein cut-like	03000 Transcription factors [BR:ko03000];
TRINITY_DN1915_c1_g1_i7	K13513	LCLAT1, AGPAT8; lysocardiolipin and lysophospholipid acyltransferase [EC:2.3.1.- 2.3.1.51]	00561 Glycerolipid metabolism [PATH:ko00561]; 00564 Glycerophospholipid metabolism [PATH:ko00564]; 01004 Lipid biosynthesis proteins [BR:ko01004];
TRINITY_DN1915_c0_g1_i2	K08176	PHO84; MFS transporter, PHS family, inorganic phosphate transporter	02000 Transporters [BR:ko02000];
TRINITY_DN1915_c0_g1_i5	K08176	PHO84; MFS transporter, PHS family, inorganic phosphate transporter	02000 Transporters [BR:ko02000];
TRINITY_DN1915_c0_g2_i2	K08176	PHO84; MFS transporter, PHS family, inorganic phosphate transporter	02000 Transporters [BR:ko02000];
TRINITY_DN1909_c0_g4_i1	K01601	rbcL, cbbL; ribulose-bisphosphate carboxylase large chain [EC:4.1.1.39]	00630 Glyoxylate and dicarboxylate metabolism [PATH:ko00630]; 00710 Carbon fixation in photosynthetic organisms [PATH:ko00710];
TRINITY_DN1909_c0_g3_i3	K24543	CYP97B3; cytochrome P450 family 97 subfamily B polypeptide 3	00199 Cytochrome P450 [BR:ko00199];
TRINITY_DN1905_c1_g1_i2	K02953	RP-S13e, RPS13; small subunit ribosomal protein S13e	03010 Ribosome [PATH:ko03010]; 05171 Coronavirus disease - COVID-19 [PATH:ko05171]; 03011 Ribosome [BR:ko03011];
TRINITY_DN1905_c1_g1_i5	K02953	RP-S13e, RPS13; small subunit ribosomal protein S13e	03010 Ribosome [PATH:ko03010]; 05171 Coronavirus disease - COVID-19 [PATH:ko05171]; 03011 Ribosome [BR:ko03011];
TRINITY_DN1905_c1_g1_i6	K02953	RP-S13e, RPS13; small subunit ribosomal protein S13e	03010 Ribosome [PATH:ko03010]; 05171 Coronavirus disease - COVID-19 [PATH:ko05171]; 03011 Ribosome [BR:ko03011];
TRINITY_DN1905_c0_g1_i1	K21989	TMEM63, CSC1; calcium permeable stress-gated cation channel	02000 Transporters [BR:ko02000];
TRINITY_DN1905_c0_g1_i11	K21989	TMEM63, CSC1; calcium permeable stress-gated cation channel	02000 Transporters [BR:ko02000];
TRINITY_DN1905_c0_g1_i4	K21989	TMEM63, CSC1; calcium permeable stress-gated cation channel	02000 Transporters [BR:ko02000];
TRINITY_DN1987_c0_g1_i16	K00660	CHS; chalcone synthase [EC:2.3.1.74]	00941 Flavonoid biosynthesis [PATH:ko00941]; 04712 Circadian rhythm - plant [PATH:ko04712]; 01008 Polyketide biosynthesis proteins [BR:ko01008];
TRINITY_DN1924_c0_g1_i10	K15683	NFXL1, OZFP; NF-X1-type zinc finger protein NFXL1	04121 Ubiquitin system [BR:ko04121];
TRINITY_DN1956_c0_g1_i15	K12614	DDX6, RCK, DHH1; ATP-dependent RNA helicase DDX6/DHH1 [EC:3.6.4.13]	03018 RNA degradation [PATH:ko03018]; 03019 Messenger RNA biogenesis [BR:ko03019]; 03036 Chromosome and associated proteins [BR:ko03036];
TRINITY_DN1956_c0_g1_i5	K12614	DDX6, RCK, DHH1; ATP-dependent RNA helicase DDX6/DHH1 [EC:3.6.4.13]	03018 RNA degradation [PATH:ko03018]; 03019 Messenger RNA biogenesis [BR:ko03019]; 03036 Chromosome and associated proteins [BR:ko03036];
TRINITY_DN1956_c0_g1_i7	K12614	DDX6, RCK, DHH1; ATP-dependent RNA helicase DDX6/DHH1 [EC:3.6.4.13]	03018 RNA degradation [PATH:ko03018]; 03019 Messenger RNA biogenesis [BR:ko03019]; 03036 Chromosome and associated proteins [BR:ko03036];
TRINITY_DN1975_c1_g1_i2	K11982	RNF115_126; E3 ubiquitin-protein ligase RNF115/126 [EC:2.3.2.27]	04131 Membrane trafficking [BR:ko04131]; 04121 Ubiquitin system [BR:ko04121];
TRINITY_DN1975_c1_g1_i7	K11982	RNF115_126; E3 ubiquitin-protein ligase RNF115/126 [EC:2.3.2.27]	04131 Membrane trafficking [BR:ko04131]; 04121 Ubiquitin system [BR:ko04121];
TRINITY_DN1928_c0_g1_i1	K01537	ATP2C; P-type Ca2+ transporter type 2C [EC:7.2.2.10]	99980 Enzymes with EC numbers;
TRINITY_DN1949_c0_g1_i16	K14962	WDR82, SWD2, CPS35; COMPASS component SWD2	03015 mRNA surveillance pathway [PATH:ko03015]; 03019 Messenger RNA biogenesis [BR:ko03019]; 03036 Chromosome and associated proteins [BR:ko03036];
TRINITY_DN1918_c0_g2_i6	K00901	dgkA, DGK; diacylglycerol kinase (ATP) [EC:2.7.1.107]	00561 Glycerolipid metabolism [PATH:ko00561]; 00564 Glycerophospholipid metabolism [PATH:ko00564]; 04070 Phosphatidylinositol signaling system [PATH:ko04070]; 04072 Phospholipase D signaling pathway [PATH:ko04072]; 04361 Axon regeneration [PATH:ko04361]; 05231 Choline metabolism in cancer [PATH:ko05231];
TRINITY_DN1918_c4_g1_i1	K17822	DCUN1D1_2; DCN1-like protein 1/2	04121 Ubiquitin system [BR:ko04121];
TRINITY_DN1921_c0_g1_i1	K05917	CYP51; sterol 14alpha-demethylase [EC:1.14.14.154 1.14.15.36]	00100 Steroid biosynthesis [PATH:ko00100]; 00199 Cytochrome P450 [BR:ko00199];
TRINITY_DN1943_c0_g1_i144	K01528	DNM1_3; dynamin 1/3 [EC:3.6.5.5]	04072 Phospholipase D signaling pathway [PATH:ko04072]; 04144 Endocytosis [PATH:ko04144]; 04961 Endocrine and other factor-regulated calcium reabsorption [PATH:ko04961]; 04721 Synaptic vesicle cycle [PATH:ko04721]; 05100 Bacterial invasion of epithelial cells [PATH:ko05100]; 04131 Membrane trafficking [BR:ko04131]; 04147 Exosome [BR:ko04147]; 04990 Domain-containing proteins not elsewhere classif…
TRINITY_DN1943_c0_g1_i148	K01528	DNM1_3; dynamin 1/3 [EC:3.6.5.5]	04072 Phospholipase D signaling pathway [PATH:ko04072]; 04144 Endocytosis [PATH:ko04144]; 04961 Endocrine and other factor-regulated calcium reabsorption [PATH:ko04961]; 04721 Synaptic vesicle cycle [PATH:ko04721]; 05100 Bacterial invasion of epithelial cells [PATH:ko05100]; 04131 Membrane trafficking [BR:ko04131]; 04147 Exosome [BR:ko04147]; 04990 Domain-containing proteins not elsewhere classif…
TRINITY_DN1963_c1_g1_i18	K17804	TIM44; mitochondrial import inner membrane translocase subunit TIM44	03029 Mitochondrial biogenesis [BR:ko03029]; 02000 Transporters [BR:ko02000];
TRINITY_DN1963_c1_g1_i23	K17804	TIM44; mitochondrial import inner membrane translocase subunit TIM44	03029 Mitochondrial biogenesis [BR:ko03029]; 02000 Transporters [BR:ko02000];
TRINITY_DN1963_c0_g1_i1	K12819	SLU7; pre-mRNA-processing factor SLU7	03040 Spliceosome [PATH:ko03040]; 03041 Spliceosome [BR:ko03041];
TRINITY_DN1911_c1_g1_i2	K07151	STT3; dolichyl-diphosphooligosaccharide---protein glycosyltransferase [EC:2.4.99.18]	00510 N-Glycan biosynthesis [PATH:ko00510]; 00513 Various types of N-glycan biosynthesis [PATH:ko00513]; 04141 Protein processing in endoplasmic reticulum [PATH:ko04141]; 01003 Glycosyltransferases [BR:ko01003];
TRINITY_DN1911_c1_g1_i4	K07151	STT3; dolichyl-diphosphooligosaccharide---protein glycosyltransferase [EC:2.4.99.18]	00510 N-Glycan biosynthesis [PATH:ko00510]; 00513 Various types of N-glycan biosynthesis [PATH:ko00513]; 04141 Protein processing in endoplasmic reticulum [PATH:ko04141]; 01003 Glycosyltransferases [BR:ko01003];
TRINITY_DN1988_c0_g6_i1	K02640	petG; cytochrome b6-f complex subunit 5	00195 Photosynthesis [PATH:ko00195]; 00194 Photosynthesis proteins [BR:ko00194];
TRINITY_DN1988_c0_g3_i2	K02132	ATPeF1A, ATP5A1, ATP1; F-type H+-transporting ATPase subunit alpha	00190 Oxidative phosphorylation [PATH:ko00190]; 04714 Thermogenesis [PATH:ko04714]; 05010 Alzheimer disease [PATH:ko05010]; 05012 Parkinson disease [PATH:ko05012]; 05014 Amyotrophic lateral sclerosis [PATH:ko05014]; 05016 Huntington disease [PATH:ko05016]; 05020 Prion disease [PATH:ko05020]; 05022 Pathways of neurodegeneration - multiple diseases [PATH:ko05022]; 05415 Diabetic cardiomyopathy [PAT…
TRINITY_DN1988_c0_g3_i3	K02132	ATPeF1A, ATP5A1, ATP1; F-type H+-transporting ATPase subunit alpha	00190 Oxidative phosphorylation [PATH:ko00190]; 04714 Thermogenesis [PATH:ko04714]; 05010 Alzheimer disease [PATH:ko05010]; 05012 Parkinson disease [PATH:ko05012]; 05014 Amyotrophic lateral sclerosis [PATH:ko05014]; 05016 Huntington disease [PATH:ko05016]; 05020 Prion disease [PATH:ko05020]; 05022 Pathways of neurodegeneration - multiple diseases [PATH:ko05022]; 05415 Diabetic cardiomyopathy [PAT…
TRINITY_DN1970_c0_g1_i1	K09490	HSPA5, BIP; endoplasmic reticulum chaperone BiP [EC:3.6.4.10]	03060 Protein export [PATH:ko03060]; 04141 Protein processing in endoplasmic reticulum [PATH:ko04141]; 04612 Antigen processing and presentation [PATH:ko04612]; 04918 Thyroid hormone synthesis [PATH:ko04918]; 05012 Parkinson disease [PATH:ko05012]; 05014 Amyotrophic lateral sclerosis [PATH:ko05014]; 05020 Prion disease [PATH:ko05020]; 05022 Pathways of neurodegeneration - multiple diseases [PATH:…
TRINITY_DN1998_c0_g1_i20	K13207	CUGBP, BRUNOL, CELF; CUG-BP- and ETR3-like factor	03041 Spliceosome [BR:ko03041];
TRINITY_DN1914_c0_g1_i1	K19042	BOI; E3 ubiquitin-protein ligase BOI and related proteins [EC:2.3.2.27]	04121 Ubiquitin system [BR:ko04121];
TRINITY_DN1914_c0_g1_i2	K19042	BOI; E3 ubiquitin-protein ligase BOI and related proteins [EC:2.3.2.27]	04121 Ubiquitin system [BR:ko04121];
TRINITY_DN1914_c0_g1_i7	K19042	BOI; E3 ubiquitin-protein ligase BOI and related proteins [EC:2.3.2.27]	04121 Ubiquitin system [BR:ko04121];
TRINITY_DN1904_c0_g2_i2	K01759	GLO1, gloA; lactoylglutathione lyase [EC:4.4.1.5]	00620 Pyruvate metabolism [PATH:ko00620];
TRINITY_DN1904_c0_g2_i4	K01759	GLO1, gloA; lactoylglutathione lyase [EC:4.4.1.5]	00620 Pyruvate metabolism [PATH:ko00620];
TRINITY_DN1968_c0_g1_i14	K15423	PPP4C; serine/threonine-protein phosphatase 4 catalytic subunit [EC:3.1.3.16]	04922 Glucagon signaling pathway [PATH:ko04922]; 01009 Protein phosphatases and associated proteins [BR:ko01009]; 03400 DNA repair and recombination proteins [BR:ko03400];
TRINITY_DN1936_c0_g1_i14	K09842	AAO3; abscisic-aldehyde oxidase [EC:1.2.3.14]	00906 Carotenoid biosynthesis [PATH:ko00906];
TRINITY_DN1948_c0_g1_i6	K10144	RCHY1, PIRH2; RING finger and CHY zinc finger domain-containing protein 1 [EC:2.3.2.27]	04120 Ubiquitin mediated proteolysis [PATH:ko04120]; 04115 p53 signaling pathway [PATH:ko04115]; 05162 Measles [PATH:ko05162]; 04121 Ubiquitin system [BR:ko04121];
TRINITY_DN1980_c0_g1_i33	K10257	FAD3, FAD7, FAD8, desB; acyl-lipid omega-3 desaturase [EC:1.14.19.25 1.14.19.35 1.14.19.36]	01004 Lipid biosynthesis proteins [BR:ko01004];
TRINITY_DN1980_c0_g1_i36	K10257	FAD3, FAD7, FAD8, desB; acyl-lipid omega-3 desaturase [EC:1.14.19.25 1.14.19.35 1.14.19.36]	01004 Lipid biosynthesis proteins [BR:ko01004];
TRINITY_DN1910_c0_g1_i39	K22047	MSL1_2_3; mechanosensitive ion channel protein 1/2/3	02000 Transporters [BR:ko02000];
TRINITY_DN1953_c0_g1_i12	K19600	TUB, TULP; tubby and related proteins	04990 Domain-containing proteins not elsewhere classified [BR:ko04990];
TRINITY_DN1953_c0_g1_i7	K19600	TUB, TULP; tubby and related proteins	04990 Domain-containing proteins not elsewhere classified [BR:ko04990];
TRINITY_DN1966_c0_g1_i7	K12119	CRY2; cryptochrome 2	04712 Circadian rhythm - plant [PATH:ko04712];
TRINITY_DN1981_c0_g2_i2	K00599	METTL6; methyltransferase-like protein 6 [EC:2.1.1.-]	99980 Enzymes with EC numbers;
TRINITY_DN1981_c0_g2_i8	K00599	METTL6; methyltransferase-like protein 6 [EC:2.1.1.-]	99980 Enzymes with EC numbers;
TRINITY_DN1900_c0_g1_i5	K09338	HD-ZIP; homeobox-leucine zipper protein	03000 Transcription factors [BR:ko03000];
TRINITY_DN1932_c1_g1_i4	K03120	TBP, tbp; transcription initiation factor TFIID TATA-box-binding protein	03022 Basal transcription factors [PATH:ko03022]; 05203 Viral carcinogenesis [PATH:ko05203]; 05166 Human T-cell leukemia virus 1 infection [PATH:ko05166]; 05165 Human papillomavirus infection [PATH:ko05165]; 05016 Huntington disease [PATH:ko05016]; 05017 Spinocerebellar ataxia [PATH:ko05017]; 03000 Transcription factors [BR:ko03000]; 03021 Transcription machinery [BR:ko03021];
TRINITY_DN1932_c1_g1_i8	K03120	TBP, tbp; transcription initiation factor TFIID TATA-box-binding protein	03022 Basal transcription factors [PATH:ko03022]; 05203 Viral carcinogenesis [PATH:ko05203]; 05166 Human T-cell leukemia virus 1 infection [PATH:ko05166]; 05165 Human papillomavirus infection [PATH:ko05165]; 05016 Huntington disease [PATH:ko05016]; 05017 Spinocerebellar ataxia [PATH:ko05017]; 03000 Transcription factors [BR:ko03000]; 03021 Transcription machinery [BR:ko03021];
TRINITY_DN1932_c1_g1_i9	K03120	TBP, tbp; transcription initiation factor TFIID TATA-box-binding protein	03022 Basal transcription factors [PATH:ko03022]; 05203 Viral carcinogenesis [PATH:ko05203]; 05166 Human T-cell leukemia virus 1 infection [PATH:ko05166]; 05165 Human papillomavirus infection [PATH:ko05165]; 05016 Huntington disease [PATH:ko05016]; 05017 Spinocerebellar ataxia [PATH:ko05017]; 03000 Transcription factors [BR:ko03000]; 03021 Transcription machinery [BR:ko03021];
TRINITY_DN1932_c3_g1_i3	K08838	STK24_25_MST4; serine/threonine-protein kinase 24/25/MST4 [EC:2.7.11.1]	01001 Protein kinases [BR:ko01001]; 04131 Membrane trafficking [BR:ko04131];
TRINITY_DN1932_c3_g1_i5	K08838	STK24_25_MST4; serine/threonine-protein kinase 24/25/MST4 [EC:2.7.11.1]	01001 Protein kinases [BR:ko01001]; 04131 Membrane trafficking [BR:ko04131];
TRINITY_DN1932_c4_g1_i3	K12195	CHMP6, VPS20; charged multivesicular body protein 6	04144 Endocytosis [PATH:ko04144]; 04217 Necroptosis [PATH:ko04217]; 04131 Membrane trafficking [BR:ko04131]; 04147 Exosome [BR:ko04147];
TRINITY_DN1932_c0_g1_i2	K05610	UCHL5, UCH37; ubiquitin carboxyl-terminal hydrolase L5 [EC:3.4.19.12]	01002 Peptidases and inhibitors [BR:ko01002]; 04121 Ubiquitin system [BR:ko04121];
TRINITY_DN1903_c0_g2_i2	K03111	ssb; single-strand DNA-binding protein	03030 DNA replication [PATH:ko03030]; 03430 Mismatch repair [PATH:ko03430]; 03440 Homologous recombination [PATH:ko03440]; 03032 DNA replication proteins [BR:ko03032]; 03400 DNA repair and recombination proteins [BR:ko03400]; 03029 Mitochondrial biogenesis [BR:ko03029];
TRINITY_DN1906_c0_g1_i48	K03434	PIGL; N-acetylglucosaminylphosphatidylinositol deacetylase [EC:3.5.1.89]	00563 Glycosylphosphatidylinositol (GPI)-anchor biosynthesis [PATH:ko00563];
TRINITY_DN1906_c0_g1_i9	K03434	PIGL; N-acetylglucosaminylphosphatidylinositol deacetylase [EC:3.5.1.89]	00563 Glycosylphosphatidylinositol (GPI)-anchor biosynthesis [PATH:ko00563];
TRINITY_DN1906_c1_g1_i16	K03093	sigI; RNA polymerase sigma factor	03021 Transcription machinery [BR:ko03021];
TRINITY_DN1906_c1_g1_i21	K03093	sigI; RNA polymerase sigma factor	03021 Transcription machinery [BR:ko03021];
TRINITY_DN1906_c1_g1_i23	K03093	sigI; RNA polymerase sigma factor	03021 Transcription machinery [BR:ko03021];
TRINITY_DN1919_c0_g1_i28	K08495	GOSR1, GOS1; golgi SNAP receptor complex member 1	04130 SNARE interactions in vesicular transport [PATH:ko04130]; 04131 Membrane trafficking [BR:ko04131];
TRINITY_DN1919_c0_g1_i30	K00924	E2.7.1.-; kinase [EC:2.7.1.-]	99980 Enzymes with EC numbers;
TRINITY_DN1919_c0_g1_i39	K08495	GOSR1, GOS1; golgi SNAP receptor complex member 1	04130 SNARE interactions in vesicular transport [PATH:ko04130]; 04131 Membrane trafficking [BR:ko04131];
TRINITY_DN1919_c0_g1_i50	K16578	CLASP1_2; CLIP-associating protein 1/2	03036 Chromosome and associated proteins [BR:ko03036]; 04812 Cytoskeleton proteins [BR:ko04812];
TRINITY_DN1919_c0_g1_i64	K16578	CLASP1_2; CLIP-associating protein 1/2	03036 Chromosome and associated proteins [BR:ko03036]; 04812 Cytoskeleton proteins [BR:ko04812];
TRINITY_DN1919_c0_g1_i93	K00924	E2.7.1.-; kinase [EC:2.7.1.-]	99980 Enzymes with EC numbers;
TRINITY_DN1986_c0_g1_i2	K01373	CTSF; cathepsin F [EC:3.4.22.41]	04142 Lysosome [PATH:ko04142]; 04210 Apoptosis [PATH:ko04210]; 04626 Plant-pathogen interaction [PATH:ko04626]; 01002 Peptidases and inhibitors [BR:ko01002];
TRINITY_DN1986_c0_g1_i3	K01373	CTSF; cathepsin F [EC:3.4.22.41]	04142 Lysosome [PATH:ko04142]; 04210 Apoptosis [PATH:ko04210]; 04626 Plant-pathogen interaction [PATH:ko04626]; 01002 Peptidases and inhibitors [BR:ko01002];
TRINITY_DN1982_c0_g2_i3	K01623	ALDO; fructose-bisphosphate aldolase, class I [EC:4.1.2.13]	00010 Glycolysis / Gluconeogenesis [PATH:ko00010]; 00030 Pentose phosphate pathway [PATH:ko00030]; 00051 Fructose and mannose metabolism [PATH:ko00051]; 00710 Carbon fixation in photosynthetic organisms [PATH:ko00710]; 00680 Methane metabolism [PATH:ko00680]; 04066 HIF-1 signaling pathway [PATH:ko04066]; 04131 Membrane trafficking [BR:ko04131]; 03036 Chromosome and associated proteins [BR:ko03036…
TRINITY_DN1982_c0_g4_i1	K01623	ALDO; fructose-bisphosphate aldolase, class I [EC:4.1.2.13]	00010 Glycolysis / Gluconeogenesis [PATH:ko00010]; 00030 Pentose phosphate pathway [PATH:ko00030]; 00051 Fructose and mannose metabolism [PATH:ko00051]; 00710 Carbon fixation in photosynthetic organisms [PATH:ko00710]; 00680 Methane metabolism [PATH:ko00680]; 04066 HIF-1 signaling pathway [PATH:ko04066]; 04131 Membrane trafficking [BR:ko04131]; 03036 Chromosome and associated proteins [BR:ko03036…
TRINITY_DN1999_c1_g1_i10	K08790	STK38, NDR; serine/threonine kinase 38 [EC:2.7.11.1]	01001 Protein kinases [BR:ko01001];
TRINITY_DN1999_c1_g1_i9	K08790	STK38, NDR; serine/threonine kinase 38 [EC:2.7.11.1]	01001 Protein kinases [BR:ko01001];
TRINITY_DN1935_c1_g1_i25	K01759	GLO1, gloA; lactoylglutathione lyase [EC:4.4.1.5]	00620 Pyruvate metabolism [PATH:ko00620];
TRINITY_DN1935_c1_g1_i38	K01759	GLO1, gloA; lactoylglutathione lyase [EC:4.4.1.5]	00620 Pyruvate metabolism [PATH:ko00620];
TRINITY_DN1976_c0_g1_i21	K11805	DCAF7, HAN11; DDB1- and CUL4-associated factor 7	04121 Ubiquitin system [BR:ko04121];
TRINITY_DN1976_c0_g1_i5	K11805	DCAF7, HAN11; DDB1- and CUL4-associated factor 7	04121 Ubiquitin system [BR:ko04121];
TRINITY_DN1976_c0_g1_i6	K11805	DCAF7, HAN11; DDB1- and CUL4-associated factor 7	04121 Ubiquitin system [BR:ko04121];
TRINITY_DN1985_c0_g1_i2	K02943	RP-LP2, RPLP2; large subunit ribosomal protein LP2	03010 Ribosome [PATH:ko03010]; 05171 Coronavirus disease - COVID-19 [PATH:ko05171]; 03011 Ribosome [BR:ko03011];
TRINITY_DN1985_c0_g3_i1	K02943	RP-LP2, RPLP2; large subunit ribosomal protein LP2	03010 Ribosome [PATH:ko03010]; 05171 Coronavirus disease - COVID-19 [PATH:ko05171]; 03011 Ribosome [BR:ko03011];
TRINITY_DN2315_c0_g1_i9	K21596	CAMTA; calmodulin-binding transcription activator	03000 Transcription factors [BR:ko03000];
TRINITY_DN2308_c0_g1_i23	K04728	ATM, TEL1; serine-protein kinase ATM [EC:2.7.11.1]	03440 Homologous recombination [PATH:ko03440]; 04064 NF-kappa B signaling pathway [PATH:ko04064]; 04068 FoxO signaling pathway [PATH:ko04068]; 04110 Cell cycle [PATH:ko04110]; 04210 Apoptosis [PATH:ko04210]; 04214 Apoptosis - fly [PATH:ko04214]; 04115 p53 signaling pathway [PATH:ko04115]; 04218 Cellular senescence [PATH:ko04218]; 05202 Transcriptional misregulation in cancer [PATH:ko05202]; 05206…
TRINITY_DN2308_c0_g1_i60	K04728	ATM, TEL1; serine-protein kinase ATM [EC:2.7.11.1]	03440 Homologous recombination [PATH:ko03440]; 04064 NF-kappa B signaling pathway [PATH:ko04064]; 04068 FoxO signaling pathway [PATH:ko04068]; 04110 Cell cycle [PATH:ko04110]; 04210 Apoptosis [PATH:ko04210]; 04214 Apoptosis - fly [PATH:ko04214]; 04115 p53 signaling pathway [PATH:ko04115]; 04218 Cellular senescence [PATH:ko04218]; 05202 Transcriptional misregulation in cancer [PATH:ko05202]; 05206…
TRINITY_DN2308_c0_g1_i82	K04728	ATM, TEL1; serine-protein kinase ATM [EC:2.7.11.1]	03440 Homologous recombination [PATH:ko03440]; 04064 NF-kappa B signaling pathway [PATH:ko04064]; 04068 FoxO signaling pathway [PATH:ko04068]; 04110 Cell cycle [PATH:ko04110]; 04210 Apoptosis [PATH:ko04210]; 04214 Apoptosis - fly [PATH:ko04214]; 04115 p53 signaling pathway [PATH:ko04115]; 04218 Cellular senescence [PATH:ko04218]; 05202 Transcriptional misregulation in cancer [PATH:ko05202]; 05206…
TRINITY_DN2308_c0_g1_i95	K04728	ATM, TEL1; serine-protein kinase ATM [EC:2.7.11.1]	03440 Homologous recombination [PATH:ko03440]; 04064 NF-kappa B signaling pathway [PATH:ko04064]; 04068 FoxO signaling pathway [PATH:ko04068]; 04110 Cell cycle [PATH:ko04110]; 04210 Apoptosis [PATH:ko04210]; 04214 Apoptosis - fly [PATH:ko04214]; 04115 p53 signaling pathway [PATH:ko04115]; 04218 Cellular senescence [PATH:ko04218]; 05202 Transcriptional misregulation in cancer [PATH:ko05202]; 05206…
TRINITY_DN2308_c0_g1_i97	K04728	ATM, TEL1; serine-protein kinase ATM [EC:2.7.11.1]	03440 Homologous recombination [PATH:ko03440]; 04064 NF-kappa B signaling pathway [PATH:ko04064]; 04068 FoxO signaling pathway [PATH:ko04068]; 04110 Cell cycle [PATH:ko04110]; 04210 Apoptosis [PATH:ko04210]; 04214 Apoptosis - fly [PATH:ko04214]; 04115 p53 signaling pathway [PATH:ko04115]; 04218 Cellular senescence [PATH:ko04218]; 05202 Transcriptional misregulation in cancer [PATH:ko05202]; 05206…
TRINITY_DN2362_c0_g1_i4	K11649	SMARCC; SWI/SNF related-matrix-associated actin-dependent regulator of chromatin subfamily C	04714 Thermogenesis [PATH:ko04714]; 05225 Hepatocellular carcinoma [PATH:ko05225]; 03021 Transcription machinery [BR:ko03021]; 03036 Chromosome and associated proteins [BR:ko03036];
TRINITY_DN2328_c0_g1_i14	K09285	OVM, ANT; AP2-like factor, ANT lineage	03000 Transcription factors [BR:ko03000];
TRINITY_DN2344_c0_g3_i1	K20869	IRX9; putative beta-1,4-xylosyltransferase IRX9 [EC:2.4.2.-]	01003 Glycosyltransferases [BR:ko01003];
TRINITY_DN2344_c0_g3_i2	K20869	IRX9; putative beta-1,4-xylosyltransferase IRX9 [EC:2.4.2.-]	01003 Glycosyltransferases [BR:ko01003];
TRINITY_DN2344_c0_g1_i3	K20869	IRX9; putative beta-1,4-xylosyltransferase IRX9 [EC:2.4.2.-]	01003 Glycosyltransferases [BR:ko01003];
TRINITY_DN2344_c0_g1_i6	K20869	IRX9; putative beta-1,4-xylosyltransferase IRX9 [EC:2.4.2.-]	01003 Glycosyltransferases [BR:ko01003];
TRINITY_DN2300_c0_g1_i3	K03444	ERD6, ESL1; MFS transporter, SP family, ERD6-like sugar transporter	02000 Transporters [BR:ko02000];
TRINITY_DN2300_c0_g1_i7	K03444	ERD6, ESL1; MFS transporter, SP family, ERD6-like sugar transporter	02000 Transporters [BR:ko02000];
TRINITY_DN2335_c0_g1_i1	K13783	SLC37A1_2; MFS transporter, OPA family, solute carrier family 37 (glycerol-3-phosphate transporter), member 1/2	02000 Transporters [BR:ko02000];
TRINITY_DN2335_c0_g1_i10	K13783	SLC37A1_2; MFS transporter, OPA family, solute carrier family 37 (glycerol-3-phosphate transporter), member 1/2	02000 Transporters [BR:ko02000];
TRINITY_DN2384_c0_g1_i11	K17871	ndh1; NADH:ubiquinone reductase (non-electrogenic) [EC:1.6.5.9]	99980 Enzymes with EC numbers;
TRINITY_DN2384_c0_g1_i56	K17871	ndh1; NADH:ubiquinone reductase (non-electrogenic) [EC:1.6.5.9]	99980 Enzymes with EC numbers;
TRINITY_DN2303_c0_g1_i1	K21737	ACET6, DES6; acyl-lipid Delta6-acetylenase / acyl-lipid (9-3)-desaturase [EC:1.14.19.38 1.14.19.47]	99980 Enzymes with EC numbers;
TRINITY_DN2307_c0_g1_i35	K02917	RP-L35Ae, RPL35A; large subunit ribosomal protein L35Ae	03010 Ribosome [PATH:ko03010]; 05171 Coronavirus disease - COVID-19 [PATH:ko05171]; 03011 Ribosome [BR:ko03011];
TRINITY_DN2396_c1_g1_i1	K14798	LTV1; protein LTV1	03009 Ribosome biogenesis [BR:ko03009];
TRINITY_DN2396_c0_g1_i17	K14798	LTV1; protein LTV1	03009 Ribosome biogenesis [BR:ko03009];
TRINITY_DN2394_c0_g1_i12	K03132	TAF7; transcription initiation factor TFIID subunit 7	03022 Basal transcription factors [PATH:ko03022]; 03021 Transcription machinery [BR:ko03021]; 03036 Chromosome and associated proteins [BR:ko03036];
TRINITY_DN2394_c0_g1_i20	K03132	TAF7; transcription initiation factor TFIID subunit 7	03022 Basal transcription factors [PATH:ko03022]; 03021 Transcription machinery [BR:ko03021]; 03036 Chromosome and associated proteins [BR:ko03036];
TRINITY_DN2394_c0_g1_i21	K03132	TAF7; transcription initiation factor TFIID subunit 7	03022 Basal transcription factors [PATH:ko03022]; 03021 Transcription machinery [BR:ko03021]; 03036 Chromosome and associated proteins [BR:ko03036];
TRINITY_DN2332_c0_g1_i9	K00128	ALDH; aldehyde dehydrogenase (NAD+) [EC:1.2.1.3]	00010 Glycolysis / Gluconeogenesis [PATH:ko00010]; 00053 Ascorbate and aldarate metabolism [PATH:ko00053]; 00620 Pyruvate metabolism [PATH:ko00620]; 00071 Fatty acid degradation [PATH:ko00071]; 00561 Glycerolipid metabolism [PATH:ko00561]; 00280 Valine, leucine and isoleucine degradation [PATH:ko00280]; 00310 Lysine degradation [PATH:ko00310]; 00330 Arginine and proline metabolism [PATH:ko00330];…
TRINITY_DN2331_c0_g1_i4	K20310	TRAPPC13; trafficking protein particle complex subunit 13	04131 Membrane trafficking [BR:ko04131];
TRINITY_DN2377_c0_g1_i106	K01897	ACSL, fadD; long-chain acyl-CoA synthetase [EC:6.2.1.3]	00061 Fatty acid biosynthesis [PATH:ko00061]; 00071 Fatty acid degradation [PATH:ko00071]; 04146 Peroxisome [PATH:ko04146]; 04216 Ferroptosis [PATH:ko04216]; 02024 Quorum sensing [PATH:ko02024]; 04920 Adipocytokine signaling pathway [PATH:ko04920]; 03320 PPAR signaling pathway [PATH:ko03320]; 04714 Thermogenesis [PATH:ko04714]; 01004 Lipid biosynthesis proteins [BR:ko01004]; 04147 Exosome [BR:ko0…
TRINITY_DN2395_c0_g1_i1	K20624	CYP94C1; 12-hydroxyjasmonoyl-L-amino acid 12-hydroxylase / fatty acid hydroxylase [EC:1.14.14.49]	00199 Cytochrome P450 [BR:ko00199];
TRINITY_DN2347_c0_g1_i1	K00831	serC, PSAT1; phosphoserine aminotransferase [EC:2.6.1.52]	00680 Methane metabolism [PATH:ko00680]; 00260 Glycine, serine and threonine metabolism [PATH:ko00260]; 00270 Cysteine and methionine metabolism [PATH:ko00270]; 00750 Vitamin B6 metabolism [PATH:ko00750]; 01007 Amino acid related enzymes [BR:ko01007];
TRINITY_DN2383_c0_g1_i1	K15148	MED7; mediator of RNA polymerase II transcription subunit 7	03021 Transcription machinery [BR:ko03021];
TRINITY_DN2383_c0_g1_i3	K15148	MED7; mediator of RNA polymerase II transcription subunit 7	03021 Transcription machinery [BR:ko03021];
TRINITY_DN2343_c1_g1_i3	K10904	TIPIN; TIMELESS-interacting protein	03400 DNA repair and recombination proteins [BR:ko03400];
TRINITY_DN2389_c0_g1_i1	K08907	LHCA1; light-harvesting complex I chlorophyll a/b binding protein 1	00196 Photosynthesis - antenna proteins [PATH:ko00196]; 00194 Photosynthesis proteins [BR:ko00194];
TRINITY_DN2342_c0_g2_i4	K04646	CLTC; clathrin heavy chain	04144 Endocytosis [PATH:ko04144]; 04142 Lysosome [PATH:ko04142]; 04961 Endocrine and other factor-regulated calcium reabsorption [PATH:ko04961]; 04721 Synaptic vesicle cycle [PATH:ko04721]; 05100 Bacterial invasion of epithelial cells [PATH:ko05100]; 05016 Huntington disease [PATH:ko05016]; 04131 Membrane trafficking [BR:ko04131]; 04147 Exosome [BR:ko04147];
TRINITY_DN2342_c0_g2_i9	K04646	CLTC; clathrin heavy chain	04144 Endocytosis [PATH:ko04144]; 04142 Lysosome [PATH:ko04142]; 04961 Endocrine and other factor-regulated calcium reabsorption [PATH:ko04961]; 04721 Synaptic vesicle cycle [PATH:ko04721]; 05100 Bacterial invasion of epithelial cells [PATH:ko05100]; 05016 Huntington disease [PATH:ko05016]; 04131 Membrane trafficking [BR:ko04131]; 04147 Exosome [BR:ko04147];
TRINITY_DN2373_c0_g1_i5	K00588	E2.1.1.104; caffeoyl-CoA O-methyltransferase [EC:2.1.1.104]	00940 Phenylpropanoid biosynthesis [PATH:ko00940]; 00945 Stilbenoid, diarylheptanoid and gingerol biosynthesis [PATH:ko00945]; 00941 Flavonoid biosynthesis [PATH:ko00941];
TRINITY_DN2375_c0_g1_i4	K13421	UMPS; uridine monophosphate synthetase [EC:2.4.2.10 4.1.1.23]	00240 Pyrimidine metabolism [PATH:ko00240]; 00983 Drug metabolism - other enzymes [PATH:ko00983];
TRINITY_DN2327_c0_g1_i5	K11346	ING4; inhibitor of growth protein 4	03036 Chromosome and associated proteins [BR:ko03036];
TRINITY_DN2327_c0_g1_i8	K11346	ING4; inhibitor of growth protein 4	03036 Chromosome and associated proteins [BR:ko03036];
TRINITY_DN2327_c0_g2_i1	K15078	SLX1; structure-specific endonuclease subunit SLX1 [EC:3.6.1.-]	03460 Fanconi anemia pathway [PATH:ko03460]; 03400 DNA repair and recombination proteins [BR:ko03400];
TRINITY_DN2305_c0_g1_i1	K09286	EREBP; EREBP-like factor	03000 Transcription factors [BR:ko03000];
TRINITY_DN2372_c0_g1_i26	K00286	proC; pyrroline-5-carboxylate reductase [EC:1.5.1.2]	00330 Arginine and proline metabolism [PATH:ko00330];
TRINITY_DN2372_c0_g1_i9	K00286	proC; pyrroline-5-carboxylate reductase [EC:1.5.1.2]	00330 Arginine and proline metabolism [PATH:ko00330];
TRINITY_DN2376_c0_g1_i1	K12355	REF1; coniferyl-aldehyde dehydrogenase [EC:1.2.1.68]	00940 Phenylpropanoid biosynthesis [PATH:ko00940];
TRINITY_DN2376_c0_g4_i1	K12355	REF1; coniferyl-aldehyde dehydrogenase [EC:1.2.1.68]	00940 Phenylpropanoid biosynthesis [PATH:ko00940];
TRINITY_DN2301_c0_g1_i1	K09338	HD-ZIP; homeobox-leucine zipper protein	03000 Transcription factors [BR:ko03000];
TRINITY_DN2301_c0_g1_i2	K09338	HD-ZIP; homeobox-leucine zipper protein	03000 Transcription factors [BR:ko03000];
TRINITY_DN2320_c0_g2_i1	K11303	HAT1, KAT1; histone acetyltransferase 1 [EC:2.3.1.48]	04613 Neutrophil extracellular trap formation [PATH:ko04613]; 05034 Alcoholism [PATH:ko05034]; 03036 Chromosome and associated proteins [BR:ko03036];
TRINITY_DN2313_c0_g1_i2	K07442	TRM61, GCD14; tRNA (adenine57-N1/adenine58-N1)-methyltransferase catalytic subunit [EC:2.1.1.219 2.1.1.220]	03016 Transfer RNA biogenesis [BR:ko03016];
TRINITY_DN2368_c0_g1_i36	K01011	TST, MPST, sseA; thiosulfate/3-mercaptopyruvate sulfurtransferase [EC:2.8.1.1 2.8.1.2]	00920 Sulfur metabolism [PATH:ko00920]; 00270 Cysteine and methionine metabolism [PATH:ko00270]; 04122 Sulfur relay system [PATH:ko04122];
TRINITY_DN2366_c0_g1_i41	K10875	RAD54L, RAD54; DNA repair and recombination protein RAD54 and RAD54-like protein [EC:3.6.4.-]	03440 Homologous recombination [PATH:ko03440]; 03400 DNA repair and recombination proteins [BR:ko03400];
TRINITY_DN2366_c0_g1_i50	K10875	RAD54L, RAD54; DNA repair and recombination protein RAD54 and RAD54-like protein [EC:3.6.4.-]	03440 Homologous recombination [PATH:ko03440]; 03400 DNA repair and recombination proteins [BR:ko03400];
TRINITY_DN2366_c0_g1_i53	K10875	RAD54L, RAD54; DNA repair and recombination protein RAD54 and RAD54-like protein [EC:3.6.4.-]	03440 Homologous recombination [PATH:ko03440]; 03400 DNA repair and recombination proteins [BR:ko03400];
TRINITY_DN2366_c0_g1_i6	K10875	RAD54L, RAD54; DNA repair and recombination protein RAD54 and RAD54-like protein [EC:3.6.4.-]	03440 Homologous recombination [PATH:ko03440]; 03400 DNA repair and recombination proteins [BR:ko03400];
TRINITY_DN2324_c0_g1_i2	K00430	E1.11.1.7; peroxidase [EC:1.11.1.7]	00940 Phenylpropanoid biosynthesis [PATH:ko00940];
TRINITY_DN2363_c0_g1_i29	K22748	ATXR3, SDG2; [histone H3]-lysine4 N-trimethyltransferase ATXR3 [EC:2.1.1.354]	00310 Lysine degradation [PATH:ko00310]; 03036 Chromosome and associated proteins [BR:ko03036];
TRINITY_DN2309_c0_g1_i2	K05389	KCNKF; potassium channel subfamily K, other eukaryote	04040 Ion channels [BR:ko04040];
TRINITY_DN2309_c0_g1_i3	K05389	KCNKF; potassium channel subfamily K, other eukaryote	04040 Ion channels [BR:ko04040];
TRINITY_DN2306_c0_g1_i1	K00939	adk, AK; adenylate kinase [EC:2.7.4.3]	00230 Purine metabolism [PATH:ko00230]; 00730 Thiamine metabolism [PATH:ko00730]; 04147 Exosome [BR:ko04147];
TRINITY_DN2352_c0_g1_i2	K14689	SLC30A2, ZNT2; solute carrier family 30 (zinc transporter), member 2	02000 Transporters [BR:ko02000];
TRINITY_DN2333_c0_g1_i2	K20989	DUR3; urea-proton symporter	02000 Transporters [BR:ko02000];
TRINITY_DN2304_c0_g1_i10	K01611	speD, AMD1; S-adenosylmethionine decarboxylase [EC:4.1.1.50]	00270 Cysteine and methionine metabolism [PATH:ko00270]; 00330 Arginine and proline metabolism [PATH:ko00330];
TRINITY_DN2304_c0_g1_i2	K01611	speD, AMD1; S-adenosylmethionine decarboxylase [EC:4.1.1.50]	00270 Cysteine and methionine metabolism [PATH:ko00270]; 00330 Arginine and proline metabolism [PATH:ko00330];
TRINITY_DN2304_c0_g1_i8	K01611	speD, AMD1; S-adenosylmethionine decarboxylase [EC:4.1.1.50]	00270 Cysteine and methionine metabolism [PATH:ko00270]; 00330 Arginine and proline metabolism [PATH:ko00330];
TRINITY_DN2354_c0_g1_i6	K06630	YWHAE; 14-3-3 protein epsilon	04011 MAPK signaling pathway - yeast [PATH:ko04011]; 04390 Hippo signaling pathway [PATH:ko04390]; 04391 Hippo signaling pathway - fly [PATH:ko04391]; 04151 PI3K-Akt signaling pathway [PATH:ko04151]; 04110 Cell cycle [PATH:ko04110]; 04114 Oocyte meiosis [PATH:ko04114]; 04621 NOD-like receptor signaling pathway [PATH:ko04621]; 04722 Neurotrophin signaling pathway [PATH:ko04722]; 05203 Viral carcin…
TRINITY_DN2312_c0_g1_i2	K11367	CHD1; chromodomain-helicase-DNA-binding protein 1 [EC:3.6.4.12]	03021 Transcription machinery [BR:ko03021]; 03036 Chromosome and associated proteins [BR:ko03036];
TRINITY_DN2312_c0_g1_i208	K11367	CHD1; chromodomain-helicase-DNA-binding protein 1 [EC:3.6.4.12]	03021 Transcription machinery [BR:ko03021]; 03036 Chromosome and associated proteins [BR:ko03036];
TRINITY_DN2312_c0_g1_i73	K11367	CHD1; chromodomain-helicase-DNA-binding protein 1 [EC:3.6.4.12]	03021 Transcription machinery [BR:ko03021]; 03036 Chromosome and associated proteins [BR:ko03036];
TRINITY_DN2312_c0_g1_i91	K11367	CHD1; chromodomain-helicase-DNA-binding protein 1 [EC:3.6.4.12]	03021 Transcription machinery [BR:ko03021]; 03036 Chromosome and associated proteins [BR:ko03036];
TRINITY_DN2369_c0_g1_i17	K01087	otsB; trehalose 6-phosphate phosphatase [EC:3.1.3.12]	00500 Starch and sucrose metabolism [PATH:ko00500];
TRINITY_DN2381_c1_g1_i2	K20115	RP; [pyruvate, phosphate dikinase]-phosphate phosphotransferase / [pyruvate, phosphate dikinase] kinase [EC:2.7.4.27 2.7.11.32]	99980 Enzymes with EC numbers;
TRINITY_DN2381_c0_g1_i25	K01304	pcp; pyroglutamyl-peptidase [EC:3.4.19.3]	01002 Peptidases and inhibitors [BR:ko01002];
TRINITY_DN2393_c0_g1_i13	K18468	VPS35; vacuolar protein sorting-associated protein 35	04144 Endocytosis [PATH:ko04144]; 04131 Membrane trafficking [BR:ko04131];
TRINITY_DN2393_c0_g1_i251	K18468	VPS35; vacuolar protein sorting-associated protein 35	04144 Endocytosis [PATH:ko04144]; 04131 Membrane trafficking [BR:ko04131];
TRINITY_DN2393_c0_g1_i3	K18468	VPS35; vacuolar protein sorting-associated protein 35	04144 Endocytosis [PATH:ko04144]; 04131 Membrane trafficking [BR:ko04131];
TRINITY_DN2359_c0_g1_i1	K00036	G6PD, zwf; glucose-6-phosphate 1-dehydrogenase [EC:1.1.1.49 1.1.1.363]	00030 Pentose phosphate pathway [PATH:ko00030]; 00480 Glutathione metabolism [PATH:ko00480]; 05230 Central carbon metabolism in cancer [PATH:ko05230]; 05415 Diabetic cardiomyopathy [PATH:ko05415]; 04147 Exosome [BR:ko04147];
TRINITY_DN2359_c0_g1_i4	K00036	G6PD, zwf; glucose-6-phosphate 1-dehydrogenase [EC:1.1.1.49 1.1.1.363]	00030 Pentose phosphate pathway [PATH:ko00030]; 00480 Glutathione metabolism [PATH:ko00480]; 05230 Central carbon metabolism in cancer [PATH:ko05230]; 05415 Diabetic cardiomyopathy [PATH:ko05415]; 04147 Exosome [BR:ko04147];
TRINITY_DN2371_c3_g1_i1	K03327	TC.MATE, SLC47A, norM, mdtK, dinF; multidrug resistance protein, MATE family	02000 Transporters [BR:ko02000];
TRINITY_DN2371_c0_g1_i6	K20536	MPK3; mitogen-activated protein kinase 3 [EC:2.7.11.24]	04016 MAPK signaling pathway - plant [PATH:ko04016]; 04626 Plant-pathogen interaction [PATH:ko04626]; 01001 Protein kinases [BR:ko01001];
TRINITY_DN2371_c0_g1_i8	K20536	MPK3; mitogen-activated protein kinase 3 [EC:2.7.11.24]	04016 MAPK signaling pathway - plant [PATH:ko04016]; 04626 Plant-pathogen interaction [PATH:ko04626]; 01001 Protein kinases [BR:ko01001];
TRINITY_DN2356_c1_g1_i12	K15889	PCME; prenylcysteine alpha-carboxyl methylesterase [EC:3.1.1.-]	00900 Terpenoid backbone biosynthesis [PATH:ko00900];
TRINITY_DN2356_c0_g1_i2	K11296	HMGB3; high mobility group protein B3	03036 Chromosome and associated proteins [BR:ko03036]; 04147 Exosome [BR:ko04147];
TRINITY_DN2356_c0_g1_i23	K11296	HMGB3; high mobility group protein B3	03036 Chromosome and associated proteins [BR:ko03036]; 04147 Exosome [BR:ko04147];
TRINITY_DN2356_c0_g1_i98	K11296	HMGB3; high mobility group protein B3	03036 Chromosome and associated proteins [BR:ko03036]; 04147 Exosome [BR:ko04147];
TRINITY_DN2319_c0_g1_i34	K08853	AAK; AP2-associated kinase [EC:2.7.11.1]	01001 Protein kinases [BR:ko01001]; 04131 Membrane trafficking [BR:ko04131];
TRINITY_DN2316_c0_g1_i33	K23966	CCNL; cyclin L	03041 Spliceosome [BR:ko03041];
TRINITY_DN2316_c0_g1_i37	K23966	CCNL; cyclin L	03041 Spliceosome [BR:ko03041];
TRINITY_DN2316_c0_g1_i5	K23966	CCNL; cyclin L	03041 Spliceosome [BR:ko03041];
TRINITY_DN48635_c0_g1_i1	K15032	MTERFD; mTERF domain-containing protein, mitochondrial	03012 Translation factors [BR:ko03012]; 03029 Mitochondrial biogenesis [BR:ko03029];
TRINITY_DN48616_c3_g1_i3	K02988	RP-S5, MRPS5, rpsE; small subunit ribosomal protein S5	03010 Ribosome [PATH:ko03010]; 03011 Ribosome [BR:ko03011];
TRINITY_DN48609_c0_g2_i12	K14808	DDX54, DBP10; ATP-dependent RNA helicase DDX54/DBP10 [EC:3.6.4.13]	03009 Ribosome biogenesis [BR:ko03009];
TRINITY_DN48609_c0_g2_i13	K14808	DDX54, DBP10; ATP-dependent RNA helicase DDX54/DBP10 [EC:3.6.4.13]	03009 Ribosome biogenesis [BR:ko03009];
TRINITY_DN48609_c0_g2_i7	K14808	DDX54, DBP10; ATP-dependent RNA helicase DDX54/DBP10 [EC:3.6.4.13]	03009 Ribosome biogenesis [BR:ko03009];
TRINITY_DN46532_c0_g1_i10	K10770	ALKBH8, TRM9; alkylated DNA repair protein alkB homolog 8 [EC:1.14.11.- 2.1.1.229]	03016 Transfer RNA biogenesis [BR:ko03016];
TRINITY_DN46532_c0_g1_i12	K10770	ALKBH8, TRM9; alkylated DNA repair protein alkB homolog 8 [EC:1.14.11.- 2.1.1.229]	03016 Transfer RNA biogenesis [BR:ko03016];
TRINITY_DN46539_c0_g2_i1	K02919	RP-L36, MRPL36, rpmJ; large subunit ribosomal protein L36	03010 Ribosome [PATH:ko03010]; 03011 Ribosome [BR:ko03011];
TRINITY_DN39832_c1_g1_i2	K08081	TR1; tropinone reductase I [EC:1.1.1.206]	00960 Tropane, piperidine and pyridine alkaloid biosynthesis [PATH:ko00960];
TRINITY_DN39806_c0_g1_i1	K13120	FAM32A; protein FAM32A	03041 Spliceosome [BR:ko03041];
TRINITY_DN9384_c0_g1_i3	K12734	PPIL3; peptidyl-prolyl cis-trans isomerase-like 3 [EC:5.2.1.8]	03041 Spliceosome [BR:ko03041]; 03110 Chaperones and folding catalysts [BR:ko03110];
TRINITY_DN9369_c0_g1_i10	K07556	ATPeAF2, ATPAF2, ATP12; ATP synthase mitochondrial F1 complex assembly factor 2	03029 Mitochondrial biogenesis [BR:ko03029];
TRINITY_DN9392_c0_g1_i12	K00640	cysE; serine O-acetyltransferase [EC:2.3.1.30]	00920 Sulfur metabolism [PATH:ko00920]; 00270 Cysteine and methionine metabolism [PATH:ko00270]; 05111 Biofilm formation - Vibrio cholerae [PATH:ko05111];
TRINITY_DN9379_c0_g2_i1	K16253	NRPD7, NRPE7; DNA-directed RNA polymerase IV and V subunit 7	03021 Transcription machinery [BR:ko03021];
TRINITY_DN9312_c0_g1_i3	K14488	SAUR; SAUR family protein	04075 Plant hormone signal transduction [PATH:ko04075];
TRINITY_DN9312_c0_g1_i4	K14488	SAUR; SAUR family protein	04075 Plant hormone signal transduction [PATH:ko04075];
TRINITY_DN9312_c0_g1_i5	K14488	SAUR; SAUR family protein	04075 Plant hormone signal transduction [PATH:ko04075];
TRINITY_DN9321_c0_g1_i2	K00736	MGAT2; alpha-1,6-mannosyl-glycoprotein beta-1,2-N-acetylglucosaminyltransferase [EC:2.4.1.143]	00510 N-Glycan biosynthesis [PATH:ko00510]; 00513 Various types of N-glycan biosynthesis [PATH:ko00513]; 01003 Glycosyltransferases [BR:ko01003];
TRINITY_DN9320_c1_g1_i1	K18170	LYRM7, MZM1; complex III assembly factor LYRM7	03029 Mitochondrial biogenesis [BR:ko03029];
TRINITY_DN9306_c0_g1_i8	K14298	RAE1, GLE2; mRNA export factor	03013 RNA transport [PATH:ko03013]; 05164 Influenza A [PATH:ko05164]; 05014 Amyotrophic lateral sclerosis [PATH:ko05014]; 03019 Messenger RNA biogenesis [BR:ko03019]; 03036 Chromosome and associated proteins [BR:ko03036];
TRINITY_DN9301_c1_g1_i2	K00898	PDK2_3_4; pyruvate dehydrogenase kinase 2/3/4 [EC:2.7.11.2]	05415 Diabetic cardiomyopathy [PATH:ko05415]; 01001 Protein kinases [BR:ko01001];
TRINITY_DN9301_c0_g1_i11	K04532	NAE1, APPBP1; NEDD8-activating enzyme E1 regulatory subunit	05010 Alzheimer disease [PATH:ko05010]; 04121 Ubiquitin system [BR:ko04121];
TRINITY_DN9301_c0_g1_i26	K04532	NAE1, APPBP1; NEDD8-activating enzyme E1 regulatory subunit	05010 Alzheimer disease [PATH:ko05010]; 04121 Ubiquitin system [BR:ko04121];
TRINITY_DN9323_c0_g2_i3	K15223	UAF30, SPP27; upstream activation factor subunit UAF30	03021 Transcription machinery [BR:ko03021];
TRINITY_DN9310_c0_g1_i12	K07760	CDK; cyclin-dependent kinase [EC:2.7.11.22]	01001 Protein kinases [BR:ko01001];
TRINITY_DN9307_c0_g1_i8	K13034	ATCYSC1; L-3-cyanoalanine synthase/ cysteine synthase [EC:2.5.1.47 4.4.1.9]	00920 Sulfur metabolism [PATH:ko00920]; 00270 Cysteine and methionine metabolism [PATH:ko00270]; 00460 Cyanoamino acid metabolism [PATH:ko00460];
TRINITY_DN9314_c0_g1_i41	K20003	ZDHHC4, SWF1; palmitoyltransferase ZDHHC4 [EC:2.3.1.225]	04131 Membrane trafficking [BR:ko04131];
TRINITY_DN9376_c0_g2_i1	K08202	SLC22A4_5, OCTN; MFS transporter, OCT family, solute carrier family 22 (organic cation transporter), member 4/5	05231 Choline metabolism in cancer [PATH:ko05231]; 02000 Transporters [BR:ko02000];
TRINITY_DN86175_c0_g1_i2	K00083	CAD; cinnamyl-alcohol dehydrogenase [EC:1.1.1.195]	00940 Phenylpropanoid biosynthesis [PATH:ko00940];
TRINITY_DN36139_c0_g1_i1	K03145	TFIIS; transcription elongation factor S-II	03021 Transcription machinery [BR:ko03021];
TRINITY_DN77297_c0_g1_i2	K15047	HNRNPUL1, E1BAP5; heterogeneous nuclear ribonucleoprotein U-like protein 1	05164 Influenza A [PATH:ko05164];
TRINITY_DN23346_c0_g1_i6	K16075	MRS2, MFM1; magnesium transporter	02000 Transporters [BR:ko02000];
TRINITY_DN23346_c0_g1_i7	K16075	MRS2, MFM1; magnesium transporter	02000 Transporters [BR:ko02000];
TRINITY_DN23394_c0_g3_i1	K22312	ST2A, SOT15; hydroxyjasmonate sulfotransferase [EC:2.8.2.39]	99980 Enzymes with EC numbers;
TRINITY_DN23393_c1_g1_i1	K00475	F3H; naringenin 3-dioxygenase [EC:1.14.11.9]	00941 Flavonoid biosynthesis [PATH:ko00941];
TRINITY_DN23304_c0_g1_i10	K12486	SMAP; stromal membrane-associated protein	04144 Endocytosis [PATH:ko04144]; 04131 Membrane trafficking [BR:ko04131];
TRINITY_DN23304_c0_g1_i11	K12486	SMAP; stromal membrane-associated protein	04144 Endocytosis [PATH:ko04144]; 04131 Membrane trafficking [BR:ko04131];
TRINITY_DN23304_c0_g1_i5	K12486	SMAP; stromal membrane-associated protein	04144 Endocytosis [PATH:ko04144]; 04131 Membrane trafficking [BR:ko04131];
TRINITY_DN23363_c0_g1_i2	K00025	MDH1; malate dehydrogenase [EC:1.1.1.37]	00020 Citrate cycle (TCA cycle) [PATH:ko00020]; 00620 Pyruvate metabolism [PATH:ko00620]; 00630 Glyoxylate and dicarboxylate metabolism [PATH:ko00630]; 00710 Carbon fixation in photosynthetic organisms [PATH:ko00710]; 00270 Cysteine and methionine metabolism [PATH:ko00270]; 04964 Proximal tubule bicarbonate reclamation [PATH:ko04964];
TRINITY_DN23373_c0_g1_i1	K09422	MYBP; transcription factor MYB, plant	03000 Transcription factors [BR:ko03000];
TRINITY_DN4174_c0_g1_i5	K07936	RAN; GTP-binding nuclear protein Ran	03013 RNA transport [PATH:ko03013]; 03008 Ribosome biogenesis in eukaryotes [PATH:ko03008]; 05166 Human T-cell leukemia virus 1 infection [PATH:ko05166]; 03019 Messenger RNA biogenesis [BR:ko03019]; 03009 Ribosome biogenesis [BR:ko03009]; 03016 Transfer RNA biogenesis [BR:ko03016]; 03036 Chromosome and associated proteins [BR:ko03036]; 04147 Exosome [BR:ko04147]; 04031 GTP-binding proteins [BR:ko…
TRINITY_DN4167_c0_g1_i2	K14638	SLC15A3_4, PHT; solute carrier family 15 (peptide/histidine transporter), member 3/4	02000 Transporters [BR:ko02000];
TRINITY_DN4101_c0_g3_i9	K09422	MYBP; transcription factor MYB, plant	03000 Transcription factors [BR:ko03000];
TRINITY_DN4101_c0_g1_i7	K01082	cysQ, MET22, BPNT1; 3'(2'), 5'-bisphosphate nucleotidase [EC:3.1.3.7]	00920 Sulfur metabolism [PATH:ko00920]; 03016 Transfer RNA biogenesis [BR:ko03016];
TRINITY_DN4101_c0_g1_i9	K01082	cysQ, MET22, BPNT1; 3'(2'), 5'-bisphosphate nucleotidase [EC:3.1.3.7]	00920 Sulfur metabolism [PATH:ko00920]; 03016 Transfer RNA biogenesis [BR:ko03016];
TRINITY_DN4159_c0_g1_i2	K01893	NARS, asnS; asparaginyl-tRNA synthetase [EC:6.1.1.22]	00970 Aminoacyl-tRNA biosynthesis [PATH:ko00970]; 01007 Amino acid related enzymes [BR:ko01007]; 03016 Transfer RNA biogenesis [BR:ko03016];
TRINITY_DN4107_c0_g1_i10	K01510	ENTPD1_3_8, CD39; apyrase [EC:3.6.1.5]	00230 Purine metabolism [PATH:ko00230]; 00240 Pyrimidine metabolism [PATH:ko00240]; 05169 Epstein-Barr virus infection [PATH:ko05169]; 04090 CD molecules [BR:ko04090];
TRINITY_DN4182_c1_g1_i1	K05863	SLC25A4S, ANT; solute carrier family 25 (mitochondrial adenine nucleotide translocator), member 4/5/6/31	04020 Calcium signaling pathway [PATH:ko04020]; 04022 cGMP-PKG signaling pathway [PATH:ko04022]; 04217 Necroptosis [PATH:ko04217]; 04218 Cellular senescence [PATH:ko04218]; 04613 Neutrophil extracellular trap formation [PATH:ko04613]; 05166 Human T-cell leukemia virus 1 infection [PATH:ko05166]; 05164 Influenza A [PATH:ko05164]; 05010 Alzheimer disease [PATH:ko05010]; 05012 Parkinson disease [PAT…
TRINITY_DN4182_c1_g1_i6	K05863	SLC25A4S, ANT; solute carrier family 25 (mitochondrial adenine nucleotide translocator), member 4/5/6/31	04020 Calcium signaling pathway [PATH:ko04020]; 04022 cGMP-PKG signaling pathway [PATH:ko04022]; 04217 Necroptosis [PATH:ko04217]; 04218 Cellular senescence [PATH:ko04218]; 04613 Neutrophil extracellular trap formation [PATH:ko04613]; 05166 Human T-cell leukemia virus 1 infection [PATH:ko05166]; 05164 Influenza A [PATH:ko05164]; 05010 Alzheimer disease [PATH:ko05010]; 05012 Parkinson disease [PAT…
TRINITY_DN4182_c1_g1_i9	K05863	SLC25A4S, ANT; solute carrier family 25 (mitochondrial adenine nucleotide translocator), member 4/5/6/31	04020 Calcium signaling pathway [PATH:ko04020]; 04022 cGMP-PKG signaling pathway [PATH:ko04022]; 04217 Necroptosis [PATH:ko04217]; 04218 Cellular senescence [PATH:ko04218]; 04613 Neutrophil extracellular trap formation [PATH:ko04613]; 05166 Human T-cell leukemia virus 1 infection [PATH:ko05166]; 05164 Influenza A [PATH:ko05164]; 05010 Alzheimer disease [PATH:ko05010]; 05012 Parkinson disease [PAT…
TRINITY_DN4134_c0_g1_i4	K05544	DUS3; tRNA-dihydrouridine synthase 3 [EC:1.3.1.89]	03016 Transfer RNA biogenesis [BR:ko03016];
TRINITY_DN4199_c0_g2_i1	K02261	COX2; cytochrome c oxidase subunit 2	00190 Oxidative phosphorylation [PATH:ko00190]; 04260 Cardiac muscle contraction [PATH:ko04260]; 04714 Thermogenesis [PATH:ko04714]; 05010 Alzheimer disease [PATH:ko05010]; 05012 Parkinson disease [PATH:ko05012]; 05014 Amyotrophic lateral sclerosis [PATH:ko05014]; 05016 Huntington disease [PATH:ko05016]; 05020 Prion disease [PATH:ko05020]; 05022 Pathways of neurodegeneration - multiple diseases […
TRINITY_DN4199_c0_g1_i1	K02952	RP-S13, rpsM; small subunit ribosomal protein S13	03010 Ribosome [PATH:ko03010]; 03011 Ribosome [BR:ko03011];
TRINITY_DN4199_c0_g1_i12	K02262	COX3; cytochrome c oxidase subunit 3	00190 Oxidative phosphorylation [PATH:ko00190]; 04260 Cardiac muscle contraction [PATH:ko04260]; 04714 Thermogenesis [PATH:ko04714]; 05010 Alzheimer disease [PATH:ko05010]; 05012 Parkinson disease [PATH:ko05012]; 05014 Amyotrophic lateral sclerosis [PATH:ko05014]; 05016 Huntington disease [PATH:ko05016]; 05020 Prion disease [PATH:ko05020]; 05022 Pathways of neurodegeneration - multiple diseases […
TRINITY_DN4199_c0_g1_i19	K02262	COX3; cytochrome c oxidase subunit 3	00190 Oxidative phosphorylation [PATH:ko00190]; 04260 Cardiac muscle contraction [PATH:ko04260]; 04714 Thermogenesis [PATH:ko04714]; 05010 Alzheimer disease [PATH:ko05010]; 05012 Parkinson disease [PATH:ko05012]; 05014 Amyotrophic lateral sclerosis [PATH:ko05014]; 05016 Huntington disease [PATH:ko05016]; 05020 Prion disease [PATH:ko05020]; 05022 Pathways of neurodegeneration - multiple diseases […
TRINITY_DN4199_c0_g1_i27	K02256	COX1; cytochrome c oxidase subunit 1 [EC:7.1.1.9]	00190 Oxidative phosphorylation [PATH:ko00190]; 04260 Cardiac muscle contraction [PATH:ko04260]; 04714 Thermogenesis [PATH:ko04714]; 05010 Alzheimer disease [PATH:ko05010]; 05012 Parkinson disease [PATH:ko05012]; 05014 Amyotrophic lateral sclerosis [PATH:ko05014]; 05016 Huntington disease [PATH:ko05016]; 05020 Prion disease [PATH:ko05020]; 05022 Pathways of neurodegeneration - multiple diseases […
TRINITY_DN4199_c0_g1_i28	K02952	RP-S13, rpsM; small subunit ribosomal protein S13	03010 Ribosome [PATH:ko03010]; 03011 Ribosome [BR:ko03011];
TRINITY_DN4199_c0_g1_i32	K02256	COX1; cytochrome c oxidase subunit 1 [EC:7.1.1.9]	00190 Oxidative phosphorylation [PATH:ko00190]; 04260 Cardiac muscle contraction [PATH:ko04260]; 04714 Thermogenesis [PATH:ko04714]; 05010 Alzheimer disease [PATH:ko05010]; 05012 Parkinson disease [PATH:ko05012]; 05014 Amyotrophic lateral sclerosis [PATH:ko05014]; 05016 Huntington disease [PATH:ko05016]; 05020 Prion disease [PATH:ko05020]; 05022 Pathways of neurodegeneration - multiple diseases […
TRINITY_DN4199_c0_g1_i9	K02126	ATPeF0A, MTATP6, ATP6; F-type H+-transporting ATPase subunit a	00190 Oxidative phosphorylation [PATH:ko00190]; 04714 Thermogenesis [PATH:ko04714]; 05010 Alzheimer disease [PATH:ko05010]; 05012 Parkinson disease [PATH:ko05012]; 05014 Amyotrophic lateral sclerosis [PATH:ko05014]; 05016 Huntington disease [PATH:ko05016]; 05020 Prion disease [PATH:ko05020]; 05022 Pathways of neurodegeneration - multiple diseases [PATH:ko05022]; 05415 Diabetic cardiomyopathy [PAT…
TRINITY_DN4102_c0_g1_i1	K18757	LARP1; la-related protein 1	03019 Messenger RNA biogenesis [BR:ko03019];
TRINITY_DN4102_c0_g1_i12	K18757	LARP1; la-related protein 1	03019 Messenger RNA biogenesis [BR:ko03019];
TRINITY_DN4102_c0_g1_i17	K18757	LARP1; la-related protein 1	03019 Messenger RNA biogenesis [BR:ko03019];
TRINITY_DN4148_c0_g1_i1	K20793	NAA50, NAT5; N-alpha-acetyltransferase 50 [EC:2.3.1.258]	03036 Chromosome and associated proteins [BR:ko03036];
TRINITY_DN4143_c1_g1_i40	K08869	ADCK, ABC1; aarF domain-containing kinase	01001 Protein kinases [BR:ko01001];
TRINITY_DN4118_c0_g1_i2	K03424	tatD; TatD DNase family protein [EC:3.1.21.-]	99980 Enzymes with EC numbers;
TRINITY_DN4193_c0_g1_i2	K01057	PGLS, pgl, devB; 6-phosphogluconolactonase [EC:3.1.1.31]	00030 Pentose phosphate pathway [PATH:ko00030];
TRINITY_DN4196_c0_g1_i1	K03294	TC.APA; basic amino acid/polyamine antiporter, APA family	99977 Transport;
TRINITY_DN4149_c0_g2_i7	K01835	pgm; phosphoglucomutase [EC:5.4.2.2]	00010 Glycolysis / Gluconeogenesis [PATH:ko00010]; 00030 Pentose phosphate pathway [PATH:ko00030]; 00052 Galactose metabolism [PATH:ko00052]; 00500 Starch and sucrose metabolism [PATH:ko00500]; 00520 Amino sugar and nucleotide sugar metabolism [PATH:ko00520]; 00230 Purine metabolism [PATH:ko00230]; 00521 Streptomycin biosynthesis [PATH:ko00521];
TRINITY_DN4149_c0_g1_i16	K01835	pgm; phosphoglucomutase [EC:5.4.2.2]	00010 Glycolysis / Gluconeogenesis [PATH:ko00010]; 00030 Pentose phosphate pathway [PATH:ko00030]; 00052 Galactose metabolism [PATH:ko00052]; 00500 Starch and sucrose metabolism [PATH:ko00500]; 00520 Amino sugar and nucleotide sugar metabolism [PATH:ko00520]; 00230 Purine metabolism [PATH:ko00230]; 00521 Streptomycin biosynthesis [PATH:ko00521];
TRINITY_DN4137_c0_g1_i1	K02870	RP-L12e, RPL12; large subunit ribosomal protein L12e	03010 Ribosome [PATH:ko03010]; 05171 Coronavirus disease - COVID-19 [PATH:ko05171]; 03011 Ribosome [BR:ko03011];
TRINITY_DN4164_c1_g1_i1	K14009	BCAP31, BAP31; B-cell receptor-associated protein 31	04141 Protein processing in endoplasmic reticulum [PATH:ko04141]; 05165 Human papillomavirus infection [PATH:ko05165];
TRINITY_DN4164_c0_g1_i26	K09866	AQP4; aquaporin-4	04976 Bile secretion [PATH:ko04976]; 04962 Vasopressin-regulated water reabsorption [PATH:ko04962]; 02000 Transporters [BR:ko02000];
TRINITY_DN4164_c0_g1_i29	K09866	AQP4; aquaporin-4	04976 Bile secretion [PATH:ko04976]; 04962 Vasopressin-regulated water reabsorption [PATH:ko04962]; 02000 Transporters [BR:ko02000];
TRINITY_DN4104_c0_g1_i30	K15283	SLC35E1; solute carrier family 35, member E1	02000 Transporters [BR:ko02000];
TRINITY_DN4104_c0_g1_i7	K15283	SLC35E1; solute carrier family 35, member E1	02000 Transporters [BR:ko02000];
TRINITY_DN4144_c0_g1_i15	K20298	VPS52; vacuolar protein sorting-associated protein 52	04131 Membrane trafficking [BR:ko04131];
TRINITY_DN4191_c0_g1_i95	K11498	CENPE; centromeric protein E	01009 Protein phosphatases and associated proteins [BR:ko01009]; 03036 Chromosome and associated proteins [BR:ko03036];
TRINITY_DN4112_c0_g1_i27	K10357	MYO5; myosin V	05130 Pathogenic Escherichia coli infection [PATH:ko05130]; 03019 Messenger RNA biogenesis [BR:ko03019]; 04131 Membrane trafficking [BR:ko04131]; 03029 Mitochondrial biogenesis [BR:ko03029]; 04812 Cytoskeleton proteins [BR:ko04812];
TRINITY_DN4112_c0_g1_i64	K10357	MYO5; myosin V	05130 Pathogenic Escherichia coli infection [PATH:ko05130]; 03019 Messenger RNA biogenesis [BR:ko03019]; 04131 Membrane trafficking [BR:ko04131]; 03029 Mitochondrial biogenesis [BR:ko03029]; 04812 Cytoskeleton proteins [BR:ko04812];
TRINITY_DN4112_c0_g1_i77	K10357	MYO5; myosin V	05130 Pathogenic Escherichia coli infection [PATH:ko05130]; 03019 Messenger RNA biogenesis [BR:ko03019]; 04131 Membrane trafficking [BR:ko04131]; 03029 Mitochondrial biogenesis [BR:ko03029]; 04812 Cytoskeleton proteins [BR:ko04812];
TRINITY_DN4112_c0_g1_i88	K10357	MYO5; myosin V	05130 Pathogenic Escherichia coli infection [PATH:ko05130]; 03019 Messenger RNA biogenesis [BR:ko03019]; 04131 Membrane trafficking [BR:ko04131]; 03029 Mitochondrial biogenesis [BR:ko03029]; 04812 Cytoskeleton proteins [BR:ko04812];
TRINITY_DN4198_c0_g1_i3	K05278	FLS; flavonol synthase [EC:1.14.20.6]	00941 Flavonoid biosynthesis [PATH:ko00941];
TRINITY_DN4155_c0_g1_i3	K01899	LSC1; succinyl-CoA synthetase alpha subunit [EC:6.2.1.4 6.2.1.5]	00020 Citrate cycle (TCA cycle) [PATH:ko00020]; 00640 Propanoate metabolism [PATH:ko00640];
TRINITY_DN4165_c0_g1_i11	K13429	CERK1; chitin elicitor receptor kinase 1	04626 Plant-pathogen interaction [PATH:ko04626]; 01001 Protein kinases [BR:ko01001];
TRINITY_DN4157_c0_g1_i2	K16297	SCPL-II; serine carboxypeptidase-like clade II [EC:3.4.16.-]	01002 Peptidases and inhibitors [BR:ko01002];
TRINITY_DN4157_c0_g1_i20	K16297	SCPL-II; serine carboxypeptidase-like clade II [EC:3.4.16.-]	01002 Peptidases and inhibitors [BR:ko01002];
TRINITY_DN4160_c0_g1_i18	K15168	MED25; mediator of RNA polymerase II transcription subunit 25	03021 Transcription machinery [BR:ko03021];
TRINITY_DN4160_c0_g1_i19	K15168	MED25; mediator of RNA polymerase II transcription subunit 25	03021 Transcription machinery [BR:ko03021];
TRINITY_DN4160_c0_g1_i3	K15168	MED25; mediator of RNA polymerase II transcription subunit 25	03021 Transcription machinery [BR:ko03021];
TRINITY_DN4180_c0_g1_i1	K14516	ERF1; ethylene-responsive transcription factor 1	04016 MAPK signaling pathway - plant [PATH:ko04016]; 04075 Plant hormone signal transduction [PATH:ko04075]; 03000 Transcription factors [BR:ko03000];
TRINITY_DN4194_c0_g1_i102	K02154	ATPeV0A, ATP6N; V-type H+-transporting ATPase subunit a	00190 Oxidative phosphorylation [PATH:ko00190]; 04145 Phagosome [PATH:ko04145]; 04142 Lysosome [PATH:ko04142]; 04966 Collecting duct acid secretion [PATH:ko04966]; 04721 Synaptic vesicle cycle [PATH:ko04721]; 05165 Human papillomavirus infection [PATH:ko05165]; 05110 Vibrio cholerae infection [PATH:ko05110]; 05120 Epithelial cell signaling in Helicobacter pylori infection [PATH:ko05120]; 05152 Tu…
TRINITY_DN4178_c0_g2_i1	K04506	SIAH1; E3 ubiquitin-protein ligase SIAH1 [EC:2.3.2.27]	04120 Ubiquitin mediated proteolysis [PATH:ko04120]; 04013 MAPK signaling pathway - fly [PATH:ko04013]; 04310 Wnt signaling pathway [PATH:ko04310]; 04115 p53 signaling pathway [PATH:ko04115]; 04121 Ubiquitin system [BR:ko04121];
TRINITY_DN4166_c1_g1_i1	K03527	ispH, lytB; 4-hydroxy-3-methylbut-2-en-1-yl diphosphate reductase [EC:1.17.7.4]	00900 Terpenoid backbone biosynthesis [PATH:ko00900];
TRINITY_DN4120_c0_g1_i31	K07203	MTOR, FRAP, TOR; serine/threonine-protein kinase mTOR [EC:2.7.11.1]	04012 ErbB signaling pathway [PATH:ko04012]; 04371 Apelin signaling pathway [PATH:ko04371]; 04630 JAK-STAT signaling pathway [PATH:ko04630]; 04066 HIF-1 signaling pathway [PATH:ko04066]; 04072 Phospholipase D signaling pathway [PATH:ko04072]; 04151 PI3K-Akt signaling pathway [PATH:ko04151]; 04152 AMPK signaling pathway [PATH:ko04152]; 04150 mTOR signaling pathway [PATH:ko04150]; 04140 Autophagy -…
TRINITY_DN4120_c0_g1_i51	K07203	MTOR, FRAP, TOR; serine/threonine-protein kinase mTOR [EC:2.7.11.1]	04012 ErbB signaling pathway [PATH:ko04012]; 04371 Apelin signaling pathway [PATH:ko04371]; 04630 JAK-STAT signaling pathway [PATH:ko04630]; 04066 HIF-1 signaling pathway [PATH:ko04066]; 04072 Phospholipase D signaling pathway [PATH:ko04072]; 04151 PI3K-Akt signaling pathway [PATH:ko04151]; 04152 AMPK signaling pathway [PATH:ko04152]; 04150 mTOR signaling pathway [PATH:ko04150]; 04140 Autophagy -…
TRINITY_DN4120_c0_g1_i59	K07203	MTOR, FRAP, TOR; serine/threonine-protein kinase mTOR [EC:2.7.11.1]	04012 ErbB signaling pathway [PATH:ko04012]; 04371 Apelin signaling pathway [PATH:ko04371]; 04630 JAK-STAT signaling pathway [PATH:ko04630]; 04066 HIF-1 signaling pathway [PATH:ko04066]; 04072 Phospholipase D signaling pathway [PATH:ko04072]; 04151 PI3K-Akt signaling pathway [PATH:ko04151]; 04152 AMPK signaling pathway [PATH:ko04152]; 04150 mTOR signaling pathway [PATH:ko04150]; 04140 Autophagy -…
TRINITY_DN4120_c0_g1_i6	K07203	MTOR, FRAP, TOR; serine/threonine-protein kinase mTOR [EC:2.7.11.1]	04012 ErbB signaling pathway [PATH:ko04012]; 04371 Apelin signaling pathway [PATH:ko04371]; 04630 JAK-STAT signaling pathway [PATH:ko04630]; 04066 HIF-1 signaling pathway [PATH:ko04066]; 04072 Phospholipase D signaling pathway [PATH:ko04072]; 04151 PI3K-Akt signaling pathway [PATH:ko04151]; 04152 AMPK signaling pathway [PATH:ko04152]; 04150 mTOR signaling pathway [PATH:ko04150]; 04140 Autophagy -…
TRINITY_DN4120_c0_g1_i96	K07203	MTOR, FRAP, TOR; serine/threonine-protein kinase mTOR [EC:2.7.11.1]	04012 ErbB signaling pathway [PATH:ko04012]; 04371 Apelin signaling pathway [PATH:ko04371]; 04630 JAK-STAT signaling pathway [PATH:ko04630]; 04066 HIF-1 signaling pathway [PATH:ko04066]; 04072 Phospholipase D signaling pathway [PATH:ko04072]; 04151 PI3K-Akt signaling pathway [PATH:ko04151]; 04152 AMPK signaling pathway [PATH:ko04152]; 04150 mTOR signaling pathway [PATH:ko04150]; 04140 Autophagy -…
TRINITY_DN13251_c0_g1_i10	K15429	TRM5, TRMT5; tRNA (guanine37-N1)-methyltransferase [EC:2.1.1.228]	03016 Transfer RNA biogenesis [BR:ko03016];
TRINITY_DN13251_c0_g1_i2	K15429	TRM5, TRMT5; tRNA (guanine37-N1)-methyltransferase [EC:2.1.1.228]	03016 Transfer RNA biogenesis [BR:ko03016];
TRINITY_DN13242_c0_g1_i20	K11584	PPP2R5; serine/threonine-protein phosphatase 2A regulatory subunit B'	03015 mRNA surveillance pathway [PATH:ko03015]; 04071 Sphingolipid signaling pathway [PATH:ko04071]; 04151 PI3K-Akt signaling pathway [PATH:ko04151]; 04152 AMPK signaling pathway [PATH:ko04152]; 04113 Meiosis - yeast [PATH:ko04113]; 04114 Oocyte meiosis [PATH:ko04114]; 04261 Adrenergic signaling in cardiomyocytes [PATH:ko04261]; 04728 Dopaminergic synapse [PATH:ko04728]; 05165 Human papillomaviru…
TRINITY_DN13202_c0_g1_i5	K01246	tag; DNA-3-methyladenine glycosylase I [EC:3.2.2.20]	03410 Base excision repair [PATH:ko03410]; 03400 DNA repair and recombination proteins [BR:ko03400];
TRINITY_DN13256_c0_g1_i2	K16609	TTLL12; tubulin--tyrosine ligase-like protein 12	04812 Cytoskeleton proteins [BR:ko04812];
TRINITY_DN13299_c1_g1_i1	K19045	BB; E3 ubiquitin-protein ligase BIG BROTHER and related proteins [EC:2.3.2.27]	04121 Ubiquitin system [BR:ko04121];
TRINITY_DN13299_c1_g1_i4	K19045	BB; E3 ubiquitin-protein ligase BIG BROTHER and related proteins [EC:2.3.2.27]	04121 Ubiquitin system [BR:ko04121];
TRINITY_DN13299_c1_g1_i5	K19045	BB; E3 ubiquitin-protein ligase BIG BROTHER and related proteins [EC:2.3.2.27]	04121 Ubiquitin system [BR:ko04121];
TRINITY_DN13224_c0_g1_i1	K09591	DET2; steroid 5-alpha-reductase [EC:1.3.1.22]	00905 Brassinosteroid biosynthesis [PATH:ko00905];
TRINITY_DN13228_c0_g1_i3	K02834	rbfA; ribosome-binding factor A	03009 Ribosome biogenesis [BR:ko03009];
TRINITY_DN13255_c0_g1_i2	K11271	DSCC1, DCC1; sister chromatid cohesion protein DCC1	03036 Chromosome and associated proteins [BR:ko03036];
TRINITY_DN13201_c0_g1_i2	K07555	ATPeAF1, ATPAF1, ATP11; ATP synthase mitochondrial F1 complex assembly factor 1	03029 Mitochondrial biogenesis [BR:ko03029];
TRINITY_DN13280_c0_g1_i3	K12193	VPS24, CHMP3; charged multivesicular body protein 3	04144 Endocytosis [PATH:ko04144]; 04217 Necroptosis [PATH:ko04217]; 04131 Membrane trafficking [BR:ko04131]; 04147 Exosome [BR:ko04147];
TRINITY_DN13244_c0_g1_i12	K19027	ZFYVE26; zinc finger FYVE domain-containing protein 26	03400 DNA repair and recombination proteins [BR:ko03400];
TRINITY_DN13244_c0_g1_i6	K19027	ZFYVE26; zinc finger FYVE domain-containing protein 26	03400 DNA repair and recombination proteins [BR:ko03400];
TRINITY_DN13206_c0_g1_i4	K22145	TMEM18; transmembrane protein 18	03000 Transcription factors [BR:ko03000];
TRINITY_DN13295_c0_g1_i2	K20556	CYP76C; cytochrome P450 family 76 subfamily C	00199 Cytochrome P450 [BR:ko00199];
TRINITY_DN13243_c0_g1_i1	K13448	CML; calcium-binding protein CML	04626 Plant-pathogen interaction [PATH:ko04626];
TRINITY_DN46238_c1_g1_i3	K02867	RP-L11, MRPL11, rplK; large subunit ribosomal protein L11	03010 Ribosome [PATH:ko03010]; 03011 Ribosome [BR:ko03011];
TRINITY_DN66200_c1_g1_i8	K02911	RP-L32, MRPL32, rpmF; large subunit ribosomal protein L32	03010 Ribosome [PATH:ko03010]; 03011 Ribosome [BR:ko03011]; 03029 Mitochondrial biogenesis [BR:ko03029];
TRINITY_DN25458_c0_g1_i7	K03327	TC.MATE, SLC47A, norM, mdtK, dinF; multidrug resistance protein, MATE family	02000 Transporters [BR:ko02000];
TRINITY_DN25431_c0_g1_i1	K19040	ATL76S; E3 ubiquitin-protein ligase ATL10/75/76/77/78 [EC:2.3.2.27]	04121 Ubiquitin system [BR:ko04121];
TRINITY_DN25493_c0_g1_i1	K02926	RP-L4, MRPL4, rplD; large subunit ribosomal protein L4	03010 Ribosome [PATH:ko03010]; 03011 Ribosome [BR:ko03011];
TRINITY_DN25447_c0_g1_i6	K15032	MTERFD; mTERF domain-containing protein, mitochondrial	03012 Translation factors [BR:ko03012]; 03029 Mitochondrial biogenesis [BR:ko03029];
TRINITY_DN13409_c1_g2_i3	K15152	MED21, SRB7; mediator of RNA polymerase II transcription subunit 21	03021 Transcription machinery [BR:ko03021];
TRINITY_DN13462_c0_g1_i37	K05681	ABCG2, CD338; ATP-binding cassette, subfamily G (WHITE), member 2	02010 ABC transporters [PATH:ko02010]; 04976 Bile secretion [PATH:ko04976]; 01523 Antifolate resistance [PATH:ko01523]; 02000 Transporters [BR:ko02000]; 04147 Exosome [BR:ko04147]; 04090 CD molecules [BR:ko04090];
TRINITY_DN13462_c0_g1_i42	K05681	ABCG2, CD338; ATP-binding cassette, subfamily G (WHITE), member 2	02010 ABC transporters [PATH:ko02010]; 04976 Bile secretion [PATH:ko04976]; 01523 Antifolate resistance [PATH:ko01523]; 02000 Transporters [BR:ko02000]; 04147 Exosome [BR:ko04147]; 04090 CD molecules [BR:ko04090];
TRINITY_DN13462_c0_g1_i6	K05681	ABCG2, CD338; ATP-binding cassette, subfamily G (WHITE), member 2	02010 ABC transporters [PATH:ko02010]; 04976 Bile secretion [PATH:ko04976]; 01523 Antifolate resistance [PATH:ko01523]; 02000 Transporters [BR:ko02000]; 04147 Exosome [BR:ko04147]; 04090 CD molecules [BR:ko04090];
TRINITY_DN13404_c0_g1_i32	K03845	ALG3; alpha-1,3-mannosyltransferase [EC:2.4.1.258]	00510 N-Glycan biosynthesis [PATH:ko00510]; 00513 Various types of N-glycan biosynthesis [PATH:ko00513]; 01003 Glycosyltransferases [BR:ko01003];
TRINITY_DN13412_c0_g1_i1	K00872	thrB; homoserine kinase [EC:2.7.1.39]	00260 Glycine, serine and threonine metabolism [PATH:ko00260];
TRINITY_DN13456_c0_g1_i2	K02996	RP-S9, MRPS9, rpsI; small subunit ribosomal protein S9	03010 Ribosome [PATH:ko03010]; 03011 Ribosome [BR:ko03011];
TRINITY_DN13466_c0_g1_i1	K14332	psaO; photosystem I subunit PsaO	00195 Photosynthesis [PATH:ko00195]; 00194 Photosynthesis proteins [BR:ko00194];
TRINITY_DN13419_c0_g1_i1	K14779	DDX52, ROK1; ATP-dependent RNA helicase DDX52/ROK1 [EC:3.6.4.13]	03009 Ribosome biogenesis [BR:ko03009];
TRINITY_DN13419_c0_g1_i3	K14779	DDX52, ROK1; ATP-dependent RNA helicase DDX52/ROK1 [EC:3.6.4.13]	03009 Ribosome biogenesis [BR:ko03009];
TRINITY_DN13443_c0_g1_i6	K10581	UBE2O; ubiquitin-conjugating enzyme E2 O [EC:2.3.2.24]	04120 Ubiquitin mediated proteolysis [PATH:ko04120]; 04121 Ubiquitin system [BR:ko04121];
TRINITY_DN13403_c0_g1_i12	K10858	PMS2; DNA mismatch repair protein PMS2	03430 Mismatch repair [PATH:ko03430]; 03460 Fanconi anemia pathway [PATH:ko03460]; 03400 DNA repair and recombination proteins [BR:ko03400];
TRINITY_DN13403_c0_g1_i2	K10858	PMS2; DNA mismatch repair protein PMS2	03430 Mismatch repair [PATH:ko03430]; 03460 Fanconi anemia pathway [PATH:ko03460]; 03400 DNA repair and recombination proteins [BR:ko03400];
TRINITY_DN13403_c0_g1_i5	K10858	PMS2; DNA mismatch repair protein PMS2	03430 Mismatch repair [PATH:ko03430]; 03460 Fanconi anemia pathway [PATH:ko03460]; 03400 DNA repair and recombination proteins [BR:ko03400];
TRINITY_DN13403_c0_g1_i7	K10858	PMS2; DNA mismatch repair protein PMS2	03430 Mismatch repair [PATH:ko03430]; 03460 Fanconi anemia pathway [PATH:ko03460]; 03400 DNA repair and recombination proteins [BR:ko03400];
TRINITY_DN13483_c0_g1_i1	K12896	SFRS7; splicing factor, arginine/serine-rich 7	03040 Spliceosome [PATH:ko03040]; 05168 Herpes simplex virus 1 infection [PATH:ko05168]; 05014 Amyotrophic lateral sclerosis [PATH:ko05014]; 03041 Spliceosome [BR:ko03041];
TRINITY_DN13483_c0_g1_i17	K12896	SFRS7; splicing factor, arginine/serine-rich 7	03040 Spliceosome [PATH:ko03040]; 05168 Herpes simplex virus 1 infection [PATH:ko05168]; 05014 Amyotrophic lateral sclerosis [PATH:ko05014]; 03041 Spliceosome [BR:ko03041];
TRINITY_DN13473_c0_g1_i12	K15340	DCLRE1A, SNM1A, PSO2; DNA cross-link repair 1A protein	03400 DNA repair and recombination proteins [BR:ko03400];
TRINITY_DN13473_c0_g1_i13	K15340	DCLRE1A, SNM1A, PSO2; DNA cross-link repair 1A protein	03400 DNA repair and recombination proteins [BR:ko03400];
TRINITY_DN13473_c0_g1_i26	K15340	DCLRE1A, SNM1A, PSO2; DNA cross-link repair 1A protein	03400 DNA repair and recombination proteins [BR:ko03400];
TRINITY_DN13473_c0_g1_i27	K15340	DCLRE1A, SNM1A, PSO2; DNA cross-link repair 1A protein	03400 DNA repair and recombination proteins [BR:ko03400];
TRINITY_DN13473_c0_g1_i8	K15340	DCLRE1A, SNM1A, PSO2; DNA cross-link repair 1A protein	03400 DNA repair and recombination proteins [BR:ko03400];
TRINITY_DN13459_c0_g1_i1	K20363	YIPF5_7, YIP1; protein YIPF5/7	04131 Membrane trafficking [BR:ko04131];
TRINITY_DN51827_c0_g1_i10	K14495	GID2, SLY1; F-box protein GID2	04075 Plant hormone signal transduction [PATH:ko04075]; 04121 Ubiquitin system [BR:ko04121];
TRINITY_DN51827_c0_g1_i2	K14495	GID2, SLY1; F-box protein GID2	04075 Plant hormone signal transduction [PATH:ko04075]; 04121 Ubiquitin system [BR:ko04121];
TRINITY_DN51827_c0_g1_i5	K14495	GID2, SLY1; F-box protein GID2	04075 Plant hormone signal transduction [PATH:ko04075]; 04121 Ubiquitin system [BR:ko04121];
TRINITY_DN60116_c0_g1_i1	K03671	trxA; thioredoxin 1	04621 NOD-like receptor signaling pathway [PATH:ko04621]; 05132 Salmonella infection [PATH:ko05132]; 05012 Parkinson disease [PATH:ko05012]; 05418 Fluid shear stress and atherosclerosis [PATH:ko05418]; 03110 Chaperones and folding catalysts [BR:ko03110];
TRINITY_DN60116_c0_g1_i3	K03671	trxA; thioredoxin 1	04621 NOD-like receptor signaling pathway [PATH:ko04621]; 05132 Salmonella infection [PATH:ko05132]; 05012 Parkinson disease [PATH:ko05012]; 05418 Fluid shear stress and atherosclerosis [PATH:ko05418]; 03110 Chaperones and folding catalysts [BR:ko03110];
TRINITY_DN60184_c0_g1_i1	K01728	pel; pectate lyase [EC:4.2.2.2]	00040 Pentose and glucuronate interconversions [PATH:ko00040]; 02024 Quorum sensing [PATH:ko02024];
TRINITY_DN35240_c0_g1_i3	K07199	PRKAB; 5'-AMP-activated protein kinase, regulatory beta subunit	04371 Apelin signaling pathway [PATH:ko04371]; 04068 FoxO signaling pathway [PATH:ko04068]; 04152 AMPK signaling pathway [PATH:ko04152]; 04530 Tight junction [PATH:ko04530]; 04910 Insulin signaling pathway [PATH:ko04910]; 04922 Glucagon signaling pathway [PATH:ko04922]; 04920 Adipocytokine signaling pathway [PATH:ko04920]; 04921 Oxytocin signaling pathway [PATH:ko04921]; 04211 Longevity regulatin…
TRINITY_DN35240_c0_g1_i5	K07199	PRKAB; 5'-AMP-activated protein kinase, regulatory beta subunit	04371 Apelin signaling pathway [PATH:ko04371]; 04068 FoxO signaling pathway [PATH:ko04068]; 04152 AMPK signaling pathway [PATH:ko04152]; 04530 Tight junction [PATH:ko04530]; 04910 Insulin signaling pathway [PATH:ko04910]; 04922 Glucagon signaling pathway [PATH:ko04922]; 04920 Adipocytokine signaling pathway [PATH:ko04920]; 04921 Oxytocin signaling pathway [PATH:ko04921]; 04211 Longevity regulatin…
TRINITY_DN35286_c0_g1_i6	K22390	ACP7; acid phosphatase type 7	99999 Others;
TRINITY_DN35289_c0_g1_i1	K10872	DMC1; meiotic recombination protein DMC1	04113 Meiosis - yeast [PATH:ko04113]; 03400 DNA repair and recombination proteins [BR:ko03400];
TRINITY_DN262_c0_g1_i57	K00942	E2.7.4.8, gmk; guanylate kinase [EC:2.7.4.8]	00230 Purine metabolism [PATH:ko00230];
TRINITY_DN262_c0_g1_i83	K00942	E2.7.4.8, gmk; guanylate kinase [EC:2.7.4.8]	00230 Purine metabolism [PATH:ko00230];
TRINITY_DN211_c0_g1_i16	K06669	SMC3, CSPG6; structural maintenance of chromosome 3 (chondroitin sulfate proteoglycan 6)	04110 Cell cycle [PATH:ko04110]; 04111 Cell cycle - yeast [PATH:ko04111]; 04113 Meiosis - yeast [PATH:ko04113]; 04114 Oocyte meiosis [PATH:ko04114]; 03036 Chromosome and associated proteins [BR:ko03036]; 00535 Proteoglycans [BR:ko00535];
TRINITY_DN203_c1_g1_i27	K11498	CENPE; centromeric protein E	01009 Protein phosphatases and associated proteins [BR:ko01009]; 03036 Chromosome and associated proteins [BR:ko03036];
TRINITY_DN203_c1_g1_i39	K11498	CENPE; centromeric protein E	01009 Protein phosphatases and associated proteins [BR:ko01009]; 03036 Chromosome and associated proteins [BR:ko03036];
TRINITY_DN203_c1_g1_i42	K11498	CENPE; centromeric protein E	01009 Protein phosphatases and associated proteins [BR:ko01009]; 03036 Chromosome and associated proteins [BR:ko03036];
TRINITY_DN203_c1_g1_i49	K11498	CENPE; centromeric protein E	01009 Protein phosphatases and associated proteins [BR:ko01009]; 03036 Chromosome and associated proteins [BR:ko03036];
TRINITY_DN203_c1_g1_i52	K11498	CENPE; centromeric protein E	01009 Protein phosphatases and associated proteins [BR:ko01009]; 03036 Chromosome and associated proteins [BR:ko03036];
TRINITY_DN203_c1_g1_i58	K11498	CENPE; centromeric protein E	01009 Protein phosphatases and associated proteins [BR:ko01009]; 03036 Chromosome and associated proteins [BR:ko03036];
TRINITY_DN203_c0_g1_i16	K20843	GALT2S; hydroxyproline O-galactosyltransferase 2/3/4/5/6 [EC:2.4.1.-]	01003 Glycosyltransferases [BR:ko01003];
TRINITY_DN203_c0_g1_i7	K20843	GALT2S; hydroxyproline O-galactosyltransferase 2/3/4/5/6 [EC:2.4.1.-]	01003 Glycosyltransferases [BR:ko01003];
TRINITY_DN278_c0_g1_i13	K16900	TPC1, CCH1; two pore calcium channel protein, plant	04040 Ion channels [BR:ko04040];
TRINITY_DN253_c2_g1_i2	K22733	NIPA, SLC57A2S; magnesium transporter	02000 Transporters [BR:ko02000];
TRINITY_DN253_c2_g1_i3	K22733	NIPA, SLC57A2S; magnesium transporter	02000 Transporters [BR:ko02000];
TRINITY_DN285_c1_g1_i2	K15728	LPIN; phosphatidate phosphatase LPIN [EC:3.1.3.4]	00561 Glycerolipid metabolism [PATH:ko00561]; 00564 Glycerophospholipid metabolism [PATH:ko00564]; 04150 mTOR signaling pathway [PATH:ko04150]; 01009 Protein phosphatases and associated proteins [BR:ko01009];
TRINITY_DN285_c1_g1_i7	K15728	LPIN; phosphatidate phosphatase LPIN [EC:3.1.3.4]	00561 Glycerolipid metabolism [PATH:ko00561]; 00564 Glycerophospholipid metabolism [PATH:ko00564]; 04150 mTOR signaling pathway [PATH:ko04150]; 01009 Protein phosphatases and associated proteins [BR:ko01009];
TRINITY_DN285_c0_g1_i10	K20603	MKK2; mitogen-activated protein kinase kinase 2 [EC:2.7.12.2]	04016 MAPK signaling pathway - plant [PATH:ko04016]; 01001 Protein kinases [BR:ko01001];
TRINITY_DN285_c0_g1_i20	K20603	MKK2; mitogen-activated protein kinase kinase 2 [EC:2.7.12.2]	04016 MAPK signaling pathway - plant [PATH:ko04016]; 01001 Protein kinases [BR:ko01001];
TRINITY_DN276_c0_g1_i30	K22596	GGCT; gamma-glutamylcyclotransferase, plant [EC:4.3.2.9]	00480 Glutathione metabolism [PATH:ko00480];
TRINITY_DN281_c1_g2_i1	K14504	TCH4; xyloglucan:xyloglucosyl transferase TCH4 [EC:2.4.1.207]	04075 Plant hormone signal transduction [PATH:ko04075];
TRINITY_DN281_c0_g1_i2	K00981	E2.7.7.41, CDS1, CDS2, cdsA; phosphatidate cytidylyltransferase [EC:2.7.7.41]	00564 Glycerophospholipid metabolism [PATH:ko00564]; 04070 Phosphatidylinositol signaling system [PATH:ko04070];
TRINITY_DN237_c0_g1_i16	K01859	E5.5.1.6; chalcone isomerase [EC:5.5.1.6]	00941 Flavonoid biosynthesis [PATH:ko00941];
TRINITY_DN252_c0_g1_i2	K00430	E1.11.1.7; peroxidase [EC:1.11.1.7]	00940 Phenylpropanoid biosynthesis [PATH:ko00940];
TRINITY_DN297_c0_g2_i32	K01530	E7.6.2.1; phospholipid-translocating ATPase [EC:7.6.2.1]	99980 Enzymes with EC numbers;
TRINITY_DN297_c0_g2_i4	K01530	E7.6.2.1; phospholipid-translocating ATPase [EC:7.6.2.1]	99980 Enzymes with EC numbers;
TRINITY_DN297_c0_g1_i36	K10527	MFP2; enoyl-CoA hydratase/3-hydroxyacyl-CoA dehydrogenase [EC:4.2.1.17 1.1.1.35 1.1.1.211]	00071 Fatty acid degradation [PATH:ko00071]; 00592 alpha-Linolenic acid metabolism [PATH:ko00592];
TRINITY_DN297_c0_g1_i56	K10527	MFP2; enoyl-CoA hydratase/3-hydroxyacyl-CoA dehydrogenase [EC:4.2.1.17 1.1.1.35 1.1.1.211]	00071 Fatty acid degradation [PATH:ko00071]; 00592 alpha-Linolenic acid metabolism [PATH:ko00592];
TRINITY_DN290_c0_g1_i14	K15028	EIF3K; translation initiation factor 3 subunit K	03012 Translation factors [BR:ko03012];
TRINITY_DN290_c0_g1_i9	K15028	EIF3K; translation initiation factor 3 subunit K	03012 Translation factors [BR:ko03012];
TRINITY_DN269_c0_g1_i9	K01087	otsB; trehalose 6-phosphate phosphatase [EC:3.1.3.12]	00500 Starch and sucrose metabolism [PATH:ko00500];
TRINITY_DN268_c0_g1_i13	K01522	FHIT; bis(5'-adenosyl)-triphosphatase [EC:3.6.1.29]	00230 Purine metabolism [PATH:ko00230]; 05222 Small cell lung cancer [PATH:ko05222]; 05223 Non-small cell lung cancer [PATH:ko05223];
TRINITY_DN268_c0_g1_i16	K16315	GSG2; serine/threonine-protein kinase haspin [EC:2.7.11.1]	01001 Protein kinases [BR:ko01001]; 03036 Chromosome and associated proteins [BR:ko03036];
TRINITY_DN268_c0_g1_i20	K01522	FHIT; bis(5'-adenosyl)-triphosphatase [EC:3.6.1.29]	00230 Purine metabolism [PATH:ko00230]; 05222 Small cell lung cancer [PATH:ko05222]; 05223 Non-small cell lung cancer [PATH:ko05223];
TRINITY_DN268_c0_g1_i32	K16315	GSG2; serine/threonine-protein kinase haspin [EC:2.7.11.1]	01001 Protein kinases [BR:ko01001]; 03036 Chromosome and associated proteins [BR:ko03036];
TRINITY_DN226_c0_g1_i84	K00232	E1.3.3.6, ACOX1, ACOX3; acyl-CoA oxidase [EC:1.3.3.6]	00640 Propanoate metabolism [PATH:ko00640]; 00071 Fatty acid degradation [PATH:ko00071]; 00592 alpha-Linolenic acid metabolism [PATH:ko00592]; 01040 Biosynthesis of unsaturated fatty acids [PATH:ko01040]; 00410 beta-Alanine metabolism [PATH:ko00410]; 04024 cAMP signaling pathway [PATH:ko04024]; 04146 Peroxisome [PATH:ko04146]; 03320 PPAR signaling pathway [PATH:ko03320];
TRINITY_DN263_c0_g1_i20	K14431	TGA; transcription factor TGA	04075 Plant hormone signal transduction [PATH:ko04075]; 03000 Transcription factors [BR:ko03000];
TRINITY_DN233_c0_g1_i16	K11578	ZW10, DSL1; protein transport protein DSL1/ZW10	04131 Membrane trafficking [BR:ko04131]; 03036 Chromosome and associated proteins [BR:ko03036];
TRINITY_DN233_c0_g1_i19	K11578	ZW10, DSL1; protein transport protein DSL1/ZW10	04131 Membrane trafficking [BR:ko04131]; 03036 Chromosome and associated proteins [BR:ko03036];
TRINITY_DN218_c1_g1_i1	K03106	SRP54, ffh; signal recognition particle subunit SRP54 [EC:3.6.5.4]	03060 Protein export [PATH:ko03060]; 03070 Bacterial secretion system [PATH:ko03070]; 02024 Quorum sensing [PATH:ko02024]; 02044 Secretion system [BR:ko02044];
TRINITY_DN218_c0_g1_i11	K08912	LHCB1; light-harvesting complex II chlorophyll a/b binding protein 1	00196 Photosynthesis - antenna proteins [PATH:ko00196]; 00194 Photosynthesis proteins [BR:ko00194];
TRINITY_DN218_c0_g1_i13	K08913	LHCB2; light-harvesting complex II chlorophyll a/b binding protein 2	00196 Photosynthesis - antenna proteins [PATH:ko00196]; 00194 Photosynthesis proteins [BR:ko00194];
TRINITY_DN218_c0_g1_i20	K08912	LHCB1; light-harvesting complex II chlorophyll a/b binding protein 1	00196 Photosynthesis - antenna proteins [PATH:ko00196]; 00194 Photosynthesis proteins [BR:ko00194];
TRINITY_DN243_c0_g2_i2	K00430	E1.11.1.7; peroxidase [EC:1.11.1.7]	00940 Phenylpropanoid biosynthesis [PATH:ko00940];
TRINITY_DN243_c0_g2_i7	K00430	E1.11.1.7; peroxidase [EC:1.11.1.7]	00940 Phenylpropanoid biosynthesis [PATH:ko00940];
TRINITY_DN243_c0_g1_i1	K00430	E1.11.1.7; peroxidase [EC:1.11.1.7]	00940 Phenylpropanoid biosynthesis [PATH:ko00940];
TRINITY_DN243_c0_g3_i1	K00430	E1.11.1.7; peroxidase [EC:1.11.1.7]	00940 Phenylpropanoid biosynthesis [PATH:ko00940];
TRINITY_DN287_c0_g1_i12	K02938	RP-L8e, RPL8; large subunit ribosomal protein L8e	03010 Ribosome [PATH:ko03010]; 05171 Coronavirus disease - COVID-19 [PATH:ko05171]; 03011 Ribosome [BR:ko03011];
TRINITY_DN287_c0_g1_i19	K00924	E2.7.1.-; kinase [EC:2.7.1.-]	99980 Enzymes with EC numbers;
TRINITY_DN287_c0_g1_i41	K02938	RP-L8e, RPL8; large subunit ribosomal protein L8e	03010 Ribosome [PATH:ko03010]; 05171 Coronavirus disease - COVID-19 [PATH:ko05171]; 03011 Ribosome [BR:ko03011];
TRINITY_DN287_c0_g1_i49	K02938	RP-L8e, RPL8; large subunit ribosomal protein L8e	03010 Ribosome [PATH:ko03010]; 05171 Coronavirus disease - COVID-19 [PATH:ko05171]; 03011 Ribosome [BR:ko03011];
TRINITY_DN287_c0_g1_i53	K02938	RP-L8e, RPL8; large subunit ribosomal protein L8e	03010 Ribosome [PATH:ko03010]; 05171 Coronavirus disease - COVID-19 [PATH:ko05171]; 03011 Ribosome [BR:ko03011];
TRINITY_DN202_c0_g2_i13	K01056	PTH1, pth, spoVC; peptidyl-tRNA hydrolase, PTH1 family [EC:3.1.1.29]	03012 Translation factors [BR:ko03012];
TRINITY_DN229_c0_g1_i4	K02885	RP-L19e, RPL19; large subunit ribosomal protein L19e	03010 Ribosome [PATH:ko03010]; 05171 Coronavirus disease - COVID-19 [PATH:ko05171]; 03011 Ribosome [BR:ko03011];
TRINITY_DN229_c0_g2_i1	K02885	RP-L19e, RPL19; large subunit ribosomal protein L19e	03010 Ribosome [PATH:ko03010]; 05171 Coronavirus disease - COVID-19 [PATH:ko05171]; 03011 Ribosome [BR:ko03011];
TRINITY_DN229_c0_g2_i4	K02885	RP-L19e, RPL19; large subunit ribosomal protein L19e	03010 Ribosome [PATH:ko03010]; 05171 Coronavirus disease - COVID-19 [PATH:ko05171]; 03011 Ribosome [BR:ko03011];
TRINITY_DN298_c0_g1_i2	K12852	EFTUD2; 116 kDa U5 small nuclear ribonucleoprotein component	03040 Spliceosome [PATH:ko03040]; 03041 Spliceosome [BR:ko03041];
TRINITY_DN220_c1_g1_i1	K00430	E1.11.1.7; peroxidase [EC:1.11.1.7]	00940 Phenylpropanoid biosynthesis [PATH:ko00940];
TRINITY_DN220_c1_g1_i2	K00430	E1.11.1.7; peroxidase [EC:1.11.1.7]	00940 Phenylpropanoid biosynthesis [PATH:ko00940];
TRINITY_DN220_c0_g1_i3	K00430	E1.11.1.7; peroxidase [EC:1.11.1.7]	00940 Phenylpropanoid biosynthesis [PATH:ko00940];
TRINITY_DN220_c1_g2_i1	K00430	E1.11.1.7; peroxidase [EC:1.11.1.7]	00940 Phenylpropanoid biosynthesis [PATH:ko00940];
TRINITY_DN247_c1_g1_i5	K00967	PCYT2; ethanolamine-phosphate cytidylyltransferase [EC:2.7.7.14]	00564 Glycerophospholipid metabolism [PATH:ko00564]; 00440 Phosphonate and phosphinate metabolism [PATH:ko00440];
TRINITY_DN247_c1_g1_i7	K00967	PCYT2; ethanolamine-phosphate cytidylyltransferase [EC:2.7.7.14]	00564 Glycerophospholipid metabolism [PATH:ko00564]; 00440 Phosphonate and phosphinate metabolism [PATH:ko00440];
TRINITY_DN299_c0_g1_i1	K01188	E3.2.1.21; beta-glucosidase [EC:3.2.1.21]	00500 Starch and sucrose metabolism [PATH:ko00500]; 00460 Cyanoamino acid metabolism [PATH:ko00460]; 00940 Phenylpropanoid biosynthesis [PATH:ko00940];
TRINITY_DN299_c1_g1_i1	K01188	E3.2.1.21; beta-glucosidase [EC:3.2.1.21]	00500 Starch and sucrose metabolism [PATH:ko00500]; 00460 Cyanoamino acid metabolism [PATH:ko00460]; 00940 Phenylpropanoid biosynthesis [PATH:ko00940];
TRINITY_DN299_c1_g1_i2	K01188	E3.2.1.21; beta-glucosidase [EC:3.2.1.21]	00500 Starch and sucrose metabolism [PATH:ko00500]; 00460 Cyanoamino acid metabolism [PATH:ko00460]; 00940 Phenylpropanoid biosynthesis [PATH:ko00940];
TRINITY_DN299_c1_g2_i8	K01188	E3.2.1.21; beta-glucosidase [EC:3.2.1.21]	00500 Starch and sucrose metabolism [PATH:ko00500]; 00460 Cyanoamino acid metabolism [PATH:ko00460]; 00940 Phenylpropanoid biosynthesis [PATH:ko00940];
TRINITY_DN246_c0_g1_i7	K00430	E1.11.1.7; peroxidase [EC:1.11.1.7]	00940 Phenylpropanoid biosynthesis [PATH:ko00940];
TRINITY_DN200_c0_g1_i18	K22071	FDX2; ferredoxin-2, mitochondrial	03029 Mitochondrial biogenesis [BR:ko03029];
TRINITY_DN200_c0_g1_i26	K22071	FDX2; ferredoxin-2, mitochondrial	03029 Mitochondrial biogenesis [BR:ko03029];
TRINITY_DN200_c0_g1_i29	K22071	FDX2; ferredoxin-2, mitochondrial	03029 Mitochondrial biogenesis [BR:ko03029];
TRINITY_DN267_c0_g1_i70	K15356	VRG4, GONST1; GDP-mannose transporter	02000 Transporters [BR:ko02000];
TRINITY_DN244_c0_g1_i10	K09060	GBF; plant G-box-binding factor	03000 Transcription factors [BR:ko03000];
TRINITY_DN232_c2_g1_i23	K08869	ADCK, ABC1; aarF domain-containing kinase	01001 Protein kinases [BR:ko01001];
TRINITY_DN236_c0_g1_i12	K03942	NDUFV1; NADH dehydrogenase (ubiquinone) flavoprotein 1 [EC:7.1.1.2]	00190 Oxidative phosphorylation [PATH:ko00190]; 04723 Retrograde endocannabinoid signaling [PATH:ko04723]; 04714 Thermogenesis [PATH:ko04714]; 05010 Alzheimer disease [PATH:ko05010]; 05012 Parkinson disease [PATH:ko05012]; 05014 Amyotrophic lateral sclerosis [PATH:ko05014]; 05016 Huntington disease [PATH:ko05016]; 05020 Prion disease [PATH:ko05020]; 05022 Pathways of neurodegeneration - multiple …
TRINITY_DN236_c0_g1_i8	K03942	NDUFV1; NADH dehydrogenase (ubiquinone) flavoprotein 1 [EC:7.1.1.2]	00190 Oxidative phosphorylation [PATH:ko00190]; 04723 Retrograde endocannabinoid signaling [PATH:ko04723]; 04714 Thermogenesis [PATH:ko04714]; 05010 Alzheimer disease [PATH:ko05010]; 05012 Parkinson disease [PATH:ko05012]; 05014 Amyotrophic lateral sclerosis [PATH:ko05014]; 05016 Huntington disease [PATH:ko05016]; 05020 Prion disease [PATH:ko05020]; 05022 Pathways of neurodegeneration - multiple …
TRINITY_DN236_c0_g2_i3	K17815	EXO5; exonuclease V [EC:3.1.-.-]	03400 DNA repair and recombination proteins [BR:ko03400];
TRINITY_DN210_c0_g1_i23	K19825	DBR; 2-alkenal reductase (NADP+) [EC:1.3.1.102]	99980 Enzymes with EC numbers;
TRINITY_DN210_c0_g1_i27	K19825	DBR; 2-alkenal reductase (NADP+) [EC:1.3.1.102]	99980 Enzymes with EC numbers;
TRINITY_DN284_c0_g1_i3	K08867	WNK, PRKWNK; WNK lysine deficient protein kinase [EC:2.7.11.1]	01001 Protein kinases [BR:ko01001]; 01009 Protein phosphatases and associated proteins [BR:ko01009];
TRINITY_DN231_c0_g1_i21	K16810	TBCCD1; TBCC domain-containing protein 1	03036 Chromosome and associated proteins [BR:ko03036];
TRINITY_DN231_c0_g1_i26	K16810	TBCCD1; TBCC domain-containing protein 1	03036 Chromosome and associated proteins [BR:ko03036];
TRINITY_DN206_c0_g1_i26	K01805	xylA; xylose isomerase [EC:5.3.1.5]	00040 Pentose and glucuronate interconversions [PATH:ko00040]; 00051 Fructose and mannose metabolism [PATH:ko00051];
TRINITY_DN206_c0_g1_i39	K01805	xylA; xylose isomerase [EC:5.3.1.5]	00040 Pentose and glucuronate interconversions [PATH:ko00040]; 00051 Fructose and mannose metabolism [PATH:ko00051];
TRINITY_DN206_c0_g2_i8	K02980	RP-S29e, RPS29; small subunit ribosomal protein S29e	03010 Ribosome [PATH:ko03010]; 05171 Coronavirus disease - COVID-19 [PATH:ko05171]; 03011 Ribosome [BR:ko03011];
TRINITY_DN292_c0_g1_i4	K02940	RP-L9e, RPL9; large subunit ribosomal protein L9e	03010 Ribosome [PATH:ko03010]; 05171 Coronavirus disease - COVID-19 [PATH:ko05171]; 03011 Ribosome [BR:ko03011];
TRINITY_DN292_c0_g1_i9	K02940	RP-L9e, RPL9; large subunit ribosomal protein L9e	03010 Ribosome [PATH:ko03010]; 05171 Coronavirus disease - COVID-19 [PATH:ko05171]; 03011 Ribosome [BR:ko03011];
TRINITY_DN282_c2_g1_i2	K19042	BOI; E3 ubiquitin-protein ligase BOI and related proteins [EC:2.3.2.27]	04121 Ubiquitin system [BR:ko04121];
TRINITY_DN291_c0_g1_i27	K15731	CTDSP; carboxy-terminal domain RNA polymerase II polypeptide A small phosphatase [EC:3.1.3.16]	01009 Protein phosphatases and associated proteins [BR:ko01009]; 03021 Transcription machinery [BR:ko03021];
TRINITY_DN291_c0_g1_i36	K15731	CTDSP; carboxy-terminal domain RNA polymerase II polypeptide A small phosphatase [EC:3.1.3.16]	01009 Protein phosphatases and associated proteins [BR:ko01009]; 03021 Transcription machinery [BR:ko03021];
TRINITY_DN291_c0_g1_i37	K15731	CTDSP; carboxy-terminal domain RNA polymerase II polypeptide A small phosphatase [EC:3.1.3.16]	01009 Protein phosphatases and associated proteins [BR:ko01009]; 03021 Transcription machinery [BR:ko03021];
TRINITY_DN271_c0_g1_i1	K10839	RAD23, HR23; UV excision repair protein RAD23	04141 Protein processing in endoplasmic reticulum [PATH:ko04141]; 03420 Nucleotide excision repair [PATH:ko03420]; 03051 Proteasome [BR:ko03051]; 03400 DNA repair and recombination proteins [BR:ko03400];
TRINITY_DN272_c0_g1_i123	K01068	ACOT1_2_4; acyl-coenzyme A thioesterase 1/2/4 [EC:3.1.2.2]	00062 Fatty acid elongation [PATH:ko00062]; 01040 Biosynthesis of unsaturated fatty acids [PATH:ko01040]; 04913 Ovarian steroidogenesis [PATH:ko04913]; 01004 Lipid biosynthesis proteins [BR:ko01004];
TRINITY_DN266_c0_g1_i10	K18666	ASCC1; activating signal cointegrator complex subunit 1	99973 Transcription;
TRINITY_DN266_c0_g1_i45	K18666	ASCC1; activating signal cointegrator complex subunit 1	99973 Transcription;
TRINITY_DN213_c0_g1_i26	K04506	SIAH1; E3 ubiquitin-protein ligase SIAH1 [EC:2.3.2.27]	04120 Ubiquitin mediated proteolysis [PATH:ko04120]; 04013 MAPK signaling pathway - fly [PATH:ko04013]; 04310 Wnt signaling pathway [PATH:ko04310]; 04115 p53 signaling pathway [PATH:ko04115]; 04121 Ubiquitin system [BR:ko04121];
TRINITY_DN213_c0_g1_i5	K04506	SIAH1; E3 ubiquitin-protein ligase SIAH1 [EC:2.3.2.27]	04120 Ubiquitin mediated proteolysis [PATH:ko04120]; 04013 MAPK signaling pathway - fly [PATH:ko04013]; 04310 Wnt signaling pathway [PATH:ko04310]; 04115 p53 signaling pathway [PATH:ko04115]; 04121 Ubiquitin system [BR:ko04121];
TRINITY_DN213_c0_g2_i2	K04506	SIAH1; E3 ubiquitin-protein ligase SIAH1 [EC:2.3.2.27]	04120 Ubiquitin mediated proteolysis [PATH:ko04120]; 04013 MAPK signaling pathway - fly [PATH:ko04013]; 04310 Wnt signaling pathway [PATH:ko04310]; 04115 p53 signaling pathway [PATH:ko04115]; 04121 Ubiquitin system [BR:ko04121];
TRINITY_DN213_c0_g2_i4	K04506	SIAH1; E3 ubiquitin-protein ligase SIAH1 [EC:2.3.2.27]	04120 Ubiquitin mediated proteolysis [PATH:ko04120]; 04013 MAPK signaling pathway - fly [PATH:ko04013]; 04310 Wnt signaling pathway [PATH:ko04310]; 04115 p53 signaling pathway [PATH:ko04115]; 04121 Ubiquitin system [BR:ko04121];
TRINITY_DN265_c0_g1_i31	K21596	CAMTA; calmodulin-binding transcription activator	03000 Transcription factors [BR:ko03000];
TRINITY_DN201_c1_g1_i13	K13254	SPAST; spastin [EC:5.6.1.1]	04131 Membrane trafficking [BR:ko04131];
TRINITY_DN201_c1_g1_i73	K13254	SPAST; spastin [EC:5.6.1.1]	04131 Membrane trafficking [BR:ko04131];
TRINITY_DN201_c1_g1_i74	K13254	SPAST; spastin [EC:5.6.1.1]	04131 Membrane trafficking [BR:ko04131];
TRINITY_DN201_c0_g1_i12	K18810	CYCD1_2_4; cyclin D1/2/4, plant	99995 Signaling proteins;
TRINITY_DN201_c0_g1_i46	K14409	SMG7, EST1C; protein SMG7	03015 mRNA surveillance pathway [PATH:ko03015]; 03019 Messenger RNA biogenesis [BR:ko03019];
TRINITY_DN201_c0_g1_i49	K14409	SMG7, EST1C; protein SMG7	03015 mRNA surveillance pathway [PATH:ko03015]; 03019 Messenger RNA biogenesis [BR:ko03019];
TRINITY_DN294_c0_g1_i31	K00703	glgA; starch synthase [EC:2.4.1.21]	00500 Starch and sucrose metabolism [PATH:ko00500]; 02026 Biofilm formation - Escherichia coli [PATH:ko02026]; 01003 Glycosyltransferases [BR:ko01003];
TRINITY_DN294_c0_g1_i37	K02325	POLE2; DNA polymerase epsilon subunit 2 [EC:2.7.7.7]	03030 DNA replication [PATH:ko03030]; 03410 Base excision repair [PATH:ko03410]; 03420 Nucleotide excision repair [PATH:ko03420]; 03032 DNA replication proteins [BR:ko03032]; 03400 DNA repair and recombination proteins [BR:ko03400];
TRINITY_DN208_c0_g1_i35	K22651	RNF4; E3 ubiquitin-protein ligase RNF4 [EC:2.3.2.27]	04121 Ubiquitin system [BR:ko04121];
TRINITY_DN208_c0_g1_i37	K22651	RNF4; E3 ubiquitin-protein ligase RNF4 [EC:2.3.2.27]	04121 Ubiquitin system [BR:ko04121];
TRINITY_DN208_c0_g1_i39	K22651	RNF4; E3 ubiquitin-protein ligase RNF4 [EC:2.3.2.27]	04121 Ubiquitin system [BR:ko04121];
TRINITY_DN273_c0_g4_i1	K09522	DNAJC2; DnaJ homolog subfamily C member 2	03110 Chaperones and folding catalysts [BR:ko03110];
TRINITY_DN273_c0_g1_i107	K13217	PRPF39, PRP39; pre-mRNA-processing factor 39	03041 Spliceosome [BR:ko03041];
TRINITY_DN273_c0_g1_i27	K13217	PRPF39, PRP39; pre-mRNA-processing factor 39	03041 Spliceosome [BR:ko03041];
TRINITY_DN273_c0_g1_i33	K13217	PRPF39, PRP39; pre-mRNA-processing factor 39	03041 Spliceosome [BR:ko03041];
TRINITY_DN273_c0_g1_i44	K13217	PRPF39, PRP39; pre-mRNA-processing factor 39	03041 Spliceosome [BR:ko03041];
TRINITY_DN273_c0_g1_i66	K13217	PRPF39, PRP39; pre-mRNA-processing factor 39	03041 Spliceosome [BR:ko03041];
TRINITY_DN273_c0_g1_i75	K13217	PRPF39, PRP39; pre-mRNA-processing factor 39	03041 Spliceosome [BR:ko03041];
TRINITY_DN273_c0_g1_i84	K13217	PRPF39, PRP39; pre-mRNA-processing factor 39	03041 Spliceosome [BR:ko03041];
TRINITY_DN273_c1_g1_i3	K13217	PRPF39, PRP39; pre-mRNA-processing factor 39	03041 Spliceosome [BR:ko03041];
TRINITY_DN293_c0_g1_i48	K06672	SCC2, NIPBL; cohesin loading factor subunit SCC2	04111 Cell cycle - yeast [PATH:ko04111]; 03036 Chromosome and associated proteins [BR:ko03036];
TRINITY_DN293_c0_g1_i93	K06672	SCC2, NIPBL; cohesin loading factor subunit SCC2	04111 Cell cycle - yeast [PATH:ko04111]; 03036 Chromosome and associated proteins [BR:ko03036];
TRINITY_DN293_c1_g1_i1	K00432	gpx, btuE, bsaA; glutathione peroxidase [EC:1.11.1.9]	00590 Arachidonic acid metabolism [PATH:ko00590]; 00480 Glutathione metabolism [PATH:ko00480]; 04918 Thyroid hormone synthesis [PATH:ko04918]; 05014 Amyotrophic lateral sclerosis [PATH:ko05014]; 05016 Huntington disease [PATH:ko05016]; 05022 Pathways of neurodegeneration - multiple diseases [PATH:ko05022];
TRINITY_DN257_c5_g1_i8	K12400	AP4E1; AP-4 complex subunit epsilon-1	04142 Lysosome [PATH:ko04142]; 04131 Membrane trafficking [BR:ko04131];
TRINITY_DN257_c7_g1_i1	K20547	CHIB; basic endochitinase B [EC:3.2.1.14]	00520 Amino sugar and nucleotide sugar metabolism [PATH:ko00520]; 04016 MAPK signaling pathway - plant [PATH:ko04016];
TRINITY_DN257_c0_g1_i8	K03444	ERD6, ESL1; MFS transporter, SP family, ERD6-like sugar transporter	02000 Transporters [BR:ko02000];
TRINITY_DN214_c0_g3_i1	K13081	LAR; leucoanthocyanidin reductase [EC:1.17.1.3]	00941 Flavonoid biosynthesis [PATH:ko00941];
TRINITY_DN214_c0_g2_i1	K23050	PCBER1; phenylcoumaran benzylic ether reductase [EC:1.3.1.-]	99980 Enzymes with EC numbers;
TRINITY_DN214_c0_g1_i2	K23050	PCBER1; phenylcoumaran benzylic ether reductase [EC:1.3.1.-]	99980 Enzymes with EC numbers;
TRINITY_DN240_c0_g1_i22	K14792	RRP5, PDCD11; rRNA biogenesis protein RRP5	03009 Ribosome biogenesis [BR:ko03009];
TRINITY_DN240_c1_g1_i4	K03538	POP4, RPP29; ribonuclease P protein subunit POP4 [EC:3.1.26.5]	03013 RNA transport [PATH:ko03013]; 03008 Ribosome biogenesis in eukaryotes [PATH:ko03008]; 03009 Ribosome biogenesis [BR:ko03009]; 03016 Transfer RNA biogenesis [BR:ko03016]; 03029 Mitochondrial biogenesis [BR:ko03029];
TRINITY_DN240_c1_g2_i2	K24104	GPN; GPN-loop GTPase	03021 Transcription machinery [BR:ko03021];
TRINITY_DN274_c1_g1_i9	K01535	PMA1, PMA2; H+-transporting ATPase [EC:7.1.2.1]	00190 Oxidative phosphorylation [PATH:ko00190];
TRINITY_DN274_c0_g2_i1	K01535	PMA1, PMA2; H+-transporting ATPase [EC:7.1.2.1]	00190 Oxidative phosphorylation [PATH:ko00190];
TRINITY_DN274_c0_g2_i2	K01535	PMA1, PMA2; H+-transporting ATPase [EC:7.1.2.1]	00190 Oxidative phosphorylation [PATH:ko00190];
TRINITY_DN212_c0_g2_i12	K01115	PLD1_2; phospholipase D1/2 [EC:3.1.4.4]	00564 Glycerophospholipid metabolism [PATH:ko00564]; 00565 Ether lipid metabolism [PATH:ko00565]; 04014 Ras signaling pathway [PATH:ko04014]; 04072 Phospholipase D signaling pathway [PATH:ko04072]; 04071 Sphingolipid signaling pathway [PATH:ko04071]; 04024 cAMP signaling pathway [PATH:ko04024]; 04144 Endocytosis [PATH:ko04144]; 04666 Fc gamma R-mediated phagocytosis [PATH:ko04666]; 04912 GnRH sig…
TRINITY_DN212_c0_g2_i47	K01115	PLD1_2; phospholipase D1/2 [EC:3.1.4.4]	00564 Glycerophospholipid metabolism [PATH:ko00564]; 00565 Ether lipid metabolism [PATH:ko00565]; 04014 Ras signaling pathway [PATH:ko04014]; 04072 Phospholipase D signaling pathway [PATH:ko04072]; 04071 Sphingolipid signaling pathway [PATH:ko04071]; 04024 cAMP signaling pathway [PATH:ko04024]; 04144 Endocytosis [PATH:ko04144]; 04666 Fc gamma R-mediated phagocytosis [PATH:ko04666]; 04912 GnRH sig…
TRINITY_DN280_c2_g1_i3	K24405	SUVH1; [histone H3]-lysine9 N-dimethyltransferase [EC:2.1.1.368]	00310 Lysine degradation [PATH:ko00310]; 03036 Chromosome and associated proteins [BR:ko03036];
TRINITY_DN289_c0_g1_i2	K15121	SLC25A44; solute carrier family 25, member 44	02000 Transporters [BR:ko02000];
TRINITY_DN259_c0_g1_i32	K12657	ALDH18A1, P5CS; delta-1-pyrroline-5-carboxylate synthetase [EC:2.7.2.11 1.2.1.41]	00330 Arginine and proline metabolism [PATH:ko00330];
TRINITY_DN258_c0_g1_i40	K17800	LETM1, MDM38; LETM1 and EF-hand domain-containing protein 1, mitochondrial	04139 Mitophagy - yeast [PATH:ko04139]; 03029 Mitochondrial biogenesis [BR:ko03029]; 02000 Transporters [BR:ko02000];
TRINITY_DN258_c0_g1_i6	K17800	LETM1, MDM38; LETM1 and EF-hand domain-containing protein 1, mitochondrial	04139 Mitophagy - yeast [PATH:ko04139]; 03029 Mitochondrial biogenesis [BR:ko03029]; 02000 Transporters [BR:ko02000];
TRINITY_DN258_c1_g1_i1	K17907	ATG9; autophagy-related protein 9	04140 Autophagy - animal [PATH:ko04140]; 04138 Autophagy - yeast [PATH:ko04138]; 04136 Autophagy - other [PATH:ko04136]; 04137 Mitophagy - animal [PATH:ko04137]; 04131 Membrane trafficking [BR:ko04131]; 03029 Mitochondrial biogenesis [BR:ko03029];
TRINITY_DN258_c1_g1_i6	K17907	ATG9; autophagy-related protein 9	04140 Autophagy - animal [PATH:ko04140]; 04138 Autophagy - yeast [PATH:ko04138]; 04136 Autophagy - other [PATH:ko04136]; 04137 Mitophagy - animal [PATH:ko04137]; 04131 Membrane trafficking [BR:ko04131]; 03029 Mitochondrial biogenesis [BR:ko03029];
TRINITY_DN219_c0_g1_i1	K16055	TPS; trehalose 6-phosphate synthase/phosphatase [EC:2.4.1.15 3.1.3.12]	00500 Starch and sucrose metabolism [PATH:ko00500]; 01003 Glycosyltransferases [BR:ko01003];
TRINITY_DN219_c0_g1_i10	K16055	TPS; trehalose 6-phosphate synthase/phosphatase [EC:2.4.1.15 3.1.3.12]	00500 Starch and sucrose metabolism [PATH:ko00500]; 01003 Glycosyltransferases [BR:ko01003];
TRINITY_DN219_c0_g1_i14	K16055	TPS; trehalose 6-phosphate synthase/phosphatase [EC:2.4.1.15 3.1.3.12]	00500 Starch and sucrose metabolism [PATH:ko00500]; 01003 Glycosyltransferases [BR:ko01003];
TRINITY_DN219_c1_g1_i3	K03115	CSNK2B; casein kinase II subunit beta	03008 Ribosome biogenesis in eukaryotes [PATH:ko03008]; 04310 Wnt signaling pathway [PATH:ko04310]; 04064 NF-kappa B signaling pathway [PATH:ko04064]; 04137 Mitophagy - animal [PATH:ko04137]; 04139 Mitophagy - yeast [PATH:ko04139]; 04520 Adherens junction [PATH:ko04520]; 04712 Circadian rhythm - plant [PATH:ko04712]; 05235 PD-L1 expression and PD-1 checkpoint pathway in cancer [PATH:ko05235]; 051…
TRINITY_DN295_c0_g1_i26	K05933	E1.14.17.4; aminocyclopropanecarboxylate oxidase [EC:1.14.17.4]	00270 Cysteine and methionine metabolism [PATH:ko00270];
TRINITY_DN295_c0_g1_i3	K05933	E1.14.17.4; aminocyclopropanecarboxylate oxidase [EC:1.14.17.4]	00270 Cysteine and methionine metabolism [PATH:ko00270];
TRINITY_DN215_c0_g1_i56	K00844	HK; hexokinase [EC:2.7.1.1]	00010 Glycolysis / Gluconeogenesis [PATH:ko00010]; 00051 Fructose and mannose metabolism [PATH:ko00051]; 00052 Galactose metabolism [PATH:ko00052]; 00500 Starch and sucrose metabolism [PATH:ko00500]; 00520 Amino sugar and nucleotide sugar metabolism [PATH:ko00520]; 00521 Streptomycin biosynthesis [PATH:ko00521]; 00524 Neomycin, kanamycin and gentamicin biosynthesis [PATH:ko00524]; 04066 HIF-1 sig…
TRINITY_DN215_c2_g1_i3	K02291	crtB; 15-cis-phytoene synthase [EC:2.5.1.32]	00906 Carotenoid biosynthesis [PATH:ko00906]; 01006 Prenyltransferases [BR:ko01006];
TRINITY_DN205_c0_g1_i1	K08245	E3.4.23.40; phytepsin [EC:3.4.23.40]	01002 Peptidases and inhibitors [BR:ko01002];
TRINITY_DN225_c0_g2_i11	K03327	TC.MATE, SLC47A, norM, mdtK, dinF; multidrug resistance protein, MATE family	02000 Transporters [BR:ko02000];
TRINITY_DN225_c0_g1_i23	K03327	TC.MATE, SLC47A, norM, mdtK, dinF; multidrug resistance protein, MATE family	02000 Transporters [BR:ko02000];
TRINITY_DN34048_c0_g1_i2	K00430	E1.11.1.7; peroxidase [EC:1.11.1.7]	00940 Phenylpropanoid biosynthesis [PATH:ko00940];
TRINITY_DN26456_c1_g1_i1	K21437	ANKRD13; ankyrin repeat domain-containing protein 13	04131 Membrane trafficking [BR:ko04131];
TRINITY_DN26416_c0_g1_i5	K11168	DHRS12; dehydrogenase/reductase SDR family member 12 [EC:1.1.-.-]	99980 Enzymes with EC numbers;
TRINITY_DN26477_c0_g1_i1	K13993	HSP20; HSP20 family protein	04141 Protein processing in endoplasmic reticulum [PATH:ko04141]; 03110 Chaperones and folding catalysts [BR:ko03110];
TRINITY_DN26490_c1_g2_i2	K07478	ycaJ; putative ATPase	99976 Replication and repair;
TRINITY_DN26426_c0_g1_i3	K01114	plc; phospholipase C [EC:3.1.4.3]	00562 Inositol phosphate metabolism [PATH:ko00562]; 00564 Glycerophospholipid metabolism [PATH:ko00564]; 00565 Ether lipid metabolism [PATH:ko00565]; 02024 Quorum sensing [PATH:ko02024]; 04919 Thyroid hormone signaling pathway [PATH:ko04919]; 02042 Bacterial toxins [BR:ko02042];
TRINITY_DN26440_c0_g1_i6	K12778	HORMAD, HOP1; meiosis-specific protein	04113 Meiosis - yeast [PATH:ko04113];
TRINITY_DN26421_c0_g1_i2	K02897	RP-L25, rplY; large subunit ribosomal protein L25	03010 Ribosome [PATH:ko03010]; 03011 Ribosome [BR:ko03011];
TRINITY_DN31591_c2_g1_i5	K09584	PDIA6, TXNDC7; protein disulfide-isomerase A6 [EC:5.3.4.1]	04141 Protein processing in endoplasmic reticulum [PATH:ko04141]; 03110 Chaperones and folding catalysts [BR:ko03110]; 04131 Membrane trafficking [BR:ko04131];
TRINITY_DN31559_c0_g1_i2	K02717	psbP; photosystem II oxygen-evolving enhancer protein 2	00195 Photosynthesis [PATH:ko00195]; 00194 Photosynthesis proteins [BR:ko00194];
TRINITY_DN31547_c0_g1_i3	K08286	E2.7.11.-; protein-serine/threonine kinase [EC:2.7.11.-]	99980 Enzymes with EC numbers;
TRINITY_DN13636_c0_g1_i1	K01535	PMA1, PMA2; H+-transporting ATPase [EC:7.1.2.1]	00190 Oxidative phosphorylation [PATH:ko00190];
TRINITY_DN13622_c0_g1_i1	K01507	ppa; inorganic pyrophosphatase [EC:3.6.1.1]	00190 Oxidative phosphorylation [PATH:ko00190];
TRINITY_DN13622_c0_g1_i2	K01507	ppa; inorganic pyrophosphatase [EC:3.6.1.1]	00190 Oxidative phosphorylation [PATH:ko00190];
TRINITY_DN13618_c0_g1_i21	K14442	DHX36, RHAU; ATP-dependent RNA helicase DHX36 [EC:3.6.4.13]	03018 RNA degradation [PATH:ko03018]; 03019 Messenger RNA biogenesis [BR:ko03019];
TRINITY_DN13618_c0_g1_i22	K14442	DHX36, RHAU; ATP-dependent RNA helicase DHX36 [EC:3.6.4.13]	03018 RNA degradation [PATH:ko03018]; 03019 Messenger RNA biogenesis [BR:ko03019];
TRINITY_DN13621_c0_g2_i2	K09422	MYBP; transcription factor MYB, plant	03000 Transcription factors [BR:ko03000];
TRINITY_DN13628_c0_g1_i1	K02210	MCM7, CDC47; DNA replication licensing factor MCM7 [EC:3.6.4.12]	03030 DNA replication [PATH:ko03030]; 04110 Cell cycle [PATH:ko04110]; 04111 Cell cycle - yeast [PATH:ko04111]; 04113 Meiosis - yeast [PATH:ko04113]; 01009 Protein phosphatases and associated proteins [BR:ko01009]; 03032 DNA replication proteins [BR:ko03032];
TRINITY_DN13692_c0_g1_i4	K00430	E1.11.1.7; peroxidase [EC:1.11.1.7]	00940 Phenylpropanoid biosynthesis [PATH:ko00940];
TRINITY_DN13692_c0_g2_i2	K00430	E1.11.1.7; peroxidase [EC:1.11.1.7]	00940 Phenylpropanoid biosynthesis [PATH:ko00940];
TRINITY_DN13699_c0_g1_i3	K11548	NUF2, CDCA1; kinetochore protein Nuf2	03036 Chromosome and associated proteins [BR:ko03036];
TRINITY_DN13697_c0_g1_i19	K02327	POLD1; DNA polymerase delta subunit 1 [EC:2.7.7.7]	03030 DNA replication [PATH:ko03030]; 03410 Base excision repair [PATH:ko03410]; 03420 Nucleotide excision repair [PATH:ko03420]; 03430 Mismatch repair [PATH:ko03430]; 03440 Homologous recombination [PATH:ko03440]; 03032 DNA replication proteins [BR:ko03032]; 03400 DNA repair and recombination proteins [BR:ko03400];
TRINITY_DN13697_c0_g1_i26	K02327	POLD1; DNA polymerase delta subunit 1 [EC:2.7.7.7]	03030 DNA replication [PATH:ko03030]; 03410 Base excision repair [PATH:ko03410]; 03420 Nucleotide excision repair [PATH:ko03420]; 03430 Mismatch repair [PATH:ko03430]; 03440 Homologous recombination [PATH:ko03440]; 03032 DNA replication proteins [BR:ko03032]; 03400 DNA repair and recombination proteins [BR:ko03400];
TRINITY_DN13697_c0_g1_i36	K02327	POLD1; DNA polymerase delta subunit 1 [EC:2.7.7.7]	03030 DNA replication [PATH:ko03030]; 03410 Base excision repair [PATH:ko03410]; 03420 Nucleotide excision repair [PATH:ko03420]; 03430 Mismatch repair [PATH:ko03430]; 03440 Homologous recombination [PATH:ko03440]; 03032 DNA replication proteins [BR:ko03032]; 03400 DNA repair and recombination proteins [BR:ko03400];
TRINITY_DN13612_c0_g1_i3	K12486	SMAP; stromal membrane-associated protein	04144 Endocytosis [PATH:ko04144]; 04131 Membrane trafficking [BR:ko04131];
TRINITY_DN13612_c0_g1_i4	K12486	SMAP; stromal membrane-associated protein	04144 Endocytosis [PATH:ko04144]; 04131 Membrane trafficking [BR:ko04131];
TRINITY_DN38_c0_g1_i2	K05666	ABCC2; ATP-binding cassette, subfamily C (CFTR/MRP), member 2	02010 ABC transporters [PATH:ko02010]; 04976 Bile secretion [PATH:ko04976]; 01524 Platinum drug resistance [PATH:ko01524]; 01523 Antifolate resistance [PATH:ko01523]; 02000 Transporters [BR:ko02000];
TRINITY_DN87_c1_g1_i24	K09834	VTE1, SXD1; tocopherol cyclase [EC:5.5.1.24]	00130 Ubiquinone and other terpenoid-quinone biosynthesis [PATH:ko00130];
TRINITY_DN87_c1_g1_i55	K09834	VTE1, SXD1; tocopherol cyclase [EC:5.5.1.24]	00130 Ubiquinone and other terpenoid-quinone biosynthesis [PATH:ko00130];
TRINITY_DN87_c0_g2_i1	K00943	tmk, DTYMK; dTMP kinase [EC:2.7.4.9]	00240 Pyrimidine metabolism [PATH:ko00240];
TRINITY_DN73_c0_g1_i12	K19367	SPG21; maspardin	04144 Endocytosis [PATH:ko04144];
TRINITY_DN73_c0_g1_i5	K19367	SPG21; maspardin	04144 Endocytosis [PATH:ko04144];
TRINITY_DN49_c0_g1_i12	K11664	VPS72, TCFL1, YL1; vacuolar protein sorting-associated protein 72	03036 Chromosome and associated proteins [BR:ko03036];
TRINITY_DN49_c0_g1_i16	K19043	RHF; E3 ubiquitin-protein ligase RHF [EC:2.3.2.27]	04121 Ubiquitin system [BR:ko04121];
TRINITY_DN49_c0_g1_i26	K11664	VPS72, TCFL1, YL1; vacuolar protein sorting-associated protein 72	03036 Chromosome and associated proteins [BR:ko03036];
TRINITY_DN49_c0_g1_i27	K11664	VPS72, TCFL1, YL1; vacuolar protein sorting-associated protein 72	03036 Chromosome and associated proteins [BR:ko03036];
TRINITY_DN49_c0_g1_i28	K19043	RHF; E3 ubiquitin-protein ligase RHF [EC:2.3.2.27]	04121 Ubiquitin system [BR:ko04121];
TRINITY_DN49_c0_g1_i9	K11664	VPS72, TCFL1, YL1; vacuolar protein sorting-associated protein 72	03036 Chromosome and associated proteins [BR:ko03036];
TRINITY_DN49_c0_g2_i2	K00616	E2.2.1.2, talA, talB; transaldolase [EC:2.2.1.2]	00030 Pentose phosphate pathway [PATH:ko00030];
TRINITY_DN17_c3_g1_i1	K12602	WDR61, REC14, SKI8; WD repeat-containing protein 61	03018 RNA degradation [PATH:ko03018]; 03019 Messenger RNA biogenesis [BR:ko03019];
TRINITY_DN17_c0_g1_i43	K11416	SIRT6, SIR2L6; NAD+-dependent protein deacetylase sirtuin 6 [EC:2.3.1.286]	00760 Nicotinate and nicotinamide metabolism [PATH:ko00760]; 04714 Thermogenesis [PATH:ko04714]; 05230 Central carbon metabolism in cancer [PATH:ko05230]; 03036 Chromosome and associated proteins [BR:ko03036];
TRINITY_DN17_c0_g1_i7	K00869	E2.7.1.36, MVK, mvaK1; mevalonate kinase [EC:2.7.1.36]	00900 Terpenoid backbone biosynthesis [PATH:ko00900]; 04146 Peroxisome [PATH:ko04146];
TRINITY_DN94_c0_g1_i36	K13863	SLC7A1, ATRC1; solute carrier family 7 (cationic amino acid transporter), member 1	05206 MicroRNAs in cancer [PATH:ko05206]; 02000 Transporters [BR:ko02000];
TRINITY_DN60_c0_g2_i2	K23313	TEN1; CST complex subunit TEN1	03032 DNA replication proteins [BR:ko03032];
TRINITY_DN93_c0_g1_i1	K22389	LCAT3; phospholipase A1 [EC:3.1.1.32]	00564 Glycerophospholipid metabolism [PATH:ko00564]; 00592 alpha-Linolenic acid metabolism [PATH:ko00592];
TRINITY_DN93_c0_g1_i14	K22389	LCAT3; phospholipase A1 [EC:3.1.1.32]	00564 Glycerophospholipid metabolism [PATH:ko00564]; 00592 alpha-Linolenic acid metabolism [PATH:ko00592];
TRINITY_DN93_c0_g1_i21	K22389	LCAT3; phospholipase A1 [EC:3.1.1.32]	00564 Glycerophospholipid metabolism [PATH:ko00564]; 00592 alpha-Linolenic acid metabolism [PATH:ko00592];
TRINITY_DN93_c0_g2_i2	K01952	PFAS, purL; phosphoribosylformylglycinamidine synthase [EC:6.3.5.3]	00230 Purine metabolism [PATH:ko00230];
TRINITY_DN16_c0_g2_i2	K21480	HO, pbsA1, hmuO; heme oxygenase (biliverdin-producing, ferredoxin) [EC:1.14.15.20]	00860 Porphyrin and chlorophyll metabolism [PATH:ko00860];
TRINITY_DN16_c0_g4_i1	K03039	PSMD13, RPN9; 26S proteasome regulatory subunit N9	03050 Proteasome [PATH:ko03050]; 05169 Epstein-Barr virus infection [PATH:ko05169]; 05010 Alzheimer disease [PATH:ko05010]; 05012 Parkinson disease [PATH:ko05012]; 05014 Amyotrophic lateral sclerosis [PATH:ko05014]; 05016 Huntington disease [PATH:ko05016]; 05017 Spinocerebellar ataxia [PATH:ko05017]; 05020 Prion disease [PATH:ko05020]; 05022 Pathways of neurodegeneration - multiple diseases [PATH…
TRINITY_DN64_c1_g1_i1	K11717	sufS; cysteine desulfurase / selenocysteine lyase [EC:2.8.1.7 4.4.1.16]	00450 Selenocompound metabolism [PATH:ko00450];
TRINITY_DN64_c1_g1_i10	K01802	E5.2.1.8; peptidylprolyl isomerase [EC:5.2.1.8]	99980 Enzymes with EC numbers;
TRINITY_DN64_c1_g1_i5	K11717	sufS; cysteine desulfurase / selenocysteine lyase [EC:2.8.1.7 4.4.1.16]	00450 Selenocompound metabolism [PATH:ko00450];
TRINITY_DN64_c0_g1_i11	K16075	MRS2, MFM1; magnesium transporter	02000 Transporters [BR:ko02000];
TRINITY_DN64_c0_g1_i26	K16075	MRS2, MFM1; magnesium transporter	02000 Transporters [BR:ko02000];
TRINITY_DN64_c0_g1_i37	K16075	MRS2, MFM1; magnesium transporter	02000 Transporters [BR:ko02000];
TRINITY_DN92_c1_g1_i2	K01191	MAN2C1; alpha-mannosidase [EC:3.2.1.24]	00511 Other glycan degradation [PATH:ko00511]; 04131 Membrane trafficking [BR:ko04131];
TRINITY_DN67_c1_g1_i16	K20855	B3GALT1S; beta-1,3-galactosyltransferase 1/2/3/4/5/7/8 [EC:2.4.1.-]	01003 Glycosyltransferases [BR:ko01003];
TRINITY_DN67_c0_g1_i25	K12823	DDX5, DBP2; ATP-dependent RNA helicase DDX5/DBP2 [EC:3.6.4.13]	03040 Spliceosome [PATH:ko03040]; 05202 Transcriptional misregulation in cancer [PATH:ko05202]; 05205 Proteoglycans in cancer [PATH:ko05205]; 03041 Spliceosome [BR:ko03041]; 03009 Ribosome biogenesis [BR:ko03009];
TRINITY_DN95_c3_g1_i1	K16297	SCPL-II; serine carboxypeptidase-like clade II [EC:3.4.16.-]	01002 Peptidases and inhibitors [BR:ko01002];
TRINITY_DN95_c2_g1_i13	K11593	ELF2C, AGO; eukaryotic translation initiation factor 2C	04361 Axon regeneration [PATH:ko04361]; 03019 Messenger RNA biogenesis [BR:ko03019]; 03036 Chromosome and associated proteins [BR:ko03036];
TRINITY_DN95_c0_g1_i1	K06943	NOG1; nucleolar GTP-binding protein	03008 Ribosome biogenesis in eukaryotes [PATH:ko03008]; 03009 Ribosome biogenesis [BR:ko03009];
TRINITY_DN95_c0_g1_i5	K06943	NOG1; nucleolar GTP-binding protein	03008 Ribosome biogenesis in eukaryotes [PATH:ko03008]; 03009 Ribosome biogenesis [BR:ko03009];
TRINITY_DN28_c0_g2_i19	K13412	CPK; calcium-dependent protein kinase [EC:2.7.11.1]	04626 Plant-pathogen interaction [PATH:ko04626]; 05145 Toxoplasmosis [PATH:ko05145]; 01001 Protein kinases [BR:ko01001];
TRINITY_DN28_c0_g2_i28	K13412	CPK; calcium-dependent protein kinase [EC:2.7.11.1]	04626 Plant-pathogen interaction [PATH:ko04626]; 05145 Toxoplasmosis [PATH:ko05145]; 01001 Protein kinases [BR:ko01001];
TRINITY_DN28_c0_g2_i9	K13412	CPK; calcium-dependent protein kinase [EC:2.7.11.1]	04626 Plant-pathogen interaction [PATH:ko04626]; 05145 Toxoplasmosis [PATH:ko05145]; 01001 Protein kinases [BR:ko01001];
TRINITY_DN28_c1_g1_i107	K09667	OGT; protein O-GlcNAc transferase [EC:2.4.1.255]	00514 Other types of O-glycan biosynthesis [PATH:ko00514]; 04931 Insulin resistance [PATH:ko04931]; 01003 Glycosyltransferases [BR:ko01003]; 03036 Chromosome and associated proteins [BR:ko03036];
TRINITY_DN28_c1_g1_i147	K09667	OGT; protein O-GlcNAc transferase [EC:2.4.1.255]	00514 Other types of O-glycan biosynthesis [PATH:ko00514]; 04931 Insulin resistance [PATH:ko04931]; 01003 Glycosyltransferases [BR:ko01003]; 03036 Chromosome and associated proteins [BR:ko03036];
TRINITY_DN28_c1_g1_i162	K09667	OGT; protein O-GlcNAc transferase [EC:2.4.1.255]	00514 Other types of O-glycan biosynthesis [PATH:ko00514]; 04931 Insulin resistance [PATH:ko04931]; 01003 Glycosyltransferases [BR:ko01003]; 03036 Chromosome and associated proteins [BR:ko03036];
TRINITY_DN28_c1_g1_i221	K09667	OGT; protein O-GlcNAc transferase [EC:2.4.1.255]	00514 Other types of O-glycan biosynthesis [PATH:ko00514]; 04931 Insulin resistance [PATH:ko04931]; 01003 Glycosyltransferases [BR:ko01003]; 03036 Chromosome and associated proteins [BR:ko03036];
TRINITY_DN28_c1_g1_i231	K09667	OGT; protein O-GlcNAc transferase [EC:2.4.1.255]	00514 Other types of O-glycan biosynthesis [PATH:ko00514]; 04931 Insulin resistance [PATH:ko04931]; 01003 Glycosyltransferases [BR:ko01003]; 03036 Chromosome and associated proteins [BR:ko03036];
TRINITY_DN28_c1_g1_i37	K09667	OGT; protein O-GlcNAc transferase [EC:2.4.1.255]	00514 Other types of O-glycan biosynthesis [PATH:ko00514]; 04931 Insulin resistance [PATH:ko04931]; 01003 Glycosyltransferases [BR:ko01003]; 03036 Chromosome and associated proteins [BR:ko03036];
TRINITY_DN19_c0_g1_i12	K18368	CSE; caffeoylshikimate esterase [EC:3.1.1.-]	00940 Phenylpropanoid biosynthesis [PATH:ko00940];
TRINITY_DN19_c0_g1_i20	K18368	CSE; caffeoylshikimate esterase [EC:3.1.1.-]	00940 Phenylpropanoid biosynthesis [PATH:ko00940];
TRINITY_DN19_c1_g1_i2	K14561	IMP4; U3 small nucleolar ribonucleoprotein protein IMP4	03008 Ribosome biogenesis in eukaryotes [PATH:ko03008]; 03009 Ribosome biogenesis [BR:ko03009];
TRINITY_DN85_c0_g2_i1	K17278	PGRMC1_2; membrane-associated progesterone receptor component	04147 Exosome [BR:ko04147];
TRINITY_DN85_c0_g2_i11	K17278	PGRMC1_2; membrane-associated progesterone receptor component	04147 Exosome [BR:ko04147];
TRINITY_DN85_c0_g2_i8	K17278	PGRMC1_2; membrane-associated progesterone receptor component	04147 Exosome [BR:ko04147];
TRINITY_DN8_c0_g1_i16	K03347	CUL1, CDC53; cullin 1	04141 Protein processing in endoplasmic reticulum [PATH:ko04141]; 04120 Ubiquitin mediated proteolysis [PATH:ko04120]; 04310 Wnt signaling pathway [PATH:ko04310]; 04340 Hedgehog signaling pathway [PATH:ko04340]; 04341 Hedgehog signaling pathway - fly [PATH:ko04341]; 04350 TGF-beta signaling pathway [PATH:ko04350]; 04110 Cell cycle [PATH:ko04110]; 04111 Cell cycle - yeast [PATH:ko04111]; 04114 Ooc…
TRINITY_DN8_c0_g1_i20	K03347	CUL1, CDC53; cullin 1	04141 Protein processing in endoplasmic reticulum [PATH:ko04141]; 04120 Ubiquitin mediated proteolysis [PATH:ko04120]; 04310 Wnt signaling pathway [PATH:ko04310]; 04340 Hedgehog signaling pathway [PATH:ko04340]; 04341 Hedgehog signaling pathway - fly [PATH:ko04341]; 04350 TGF-beta signaling pathway [PATH:ko04350]; 04110 Cell cycle [PATH:ko04110]; 04111 Cell cycle - yeast [PATH:ko04111]; 04114 Ooc…
TRINITY_DN8_c0_g1_i24	K03347	CUL1, CDC53; cullin 1	04141 Protein processing in endoplasmic reticulum [PATH:ko04141]; 04120 Ubiquitin mediated proteolysis [PATH:ko04120]; 04310 Wnt signaling pathway [PATH:ko04310]; 04340 Hedgehog signaling pathway [PATH:ko04340]; 04341 Hedgehog signaling pathway - fly [PATH:ko04341]; 04350 TGF-beta signaling pathway [PATH:ko04350]; 04110 Cell cycle [PATH:ko04110]; 04111 Cell cycle - yeast [PATH:ko04111]; 04114 Ooc…
TRINITY_DN8_c0_g1_i33	K03347	CUL1, CDC53; cullin 1	04141 Protein processing in endoplasmic reticulum [PATH:ko04141]; 04120 Ubiquitin mediated proteolysis [PATH:ko04120]; 04310 Wnt signaling pathway [PATH:ko04310]; 04340 Hedgehog signaling pathway [PATH:ko04340]; 04341 Hedgehog signaling pathway - fly [PATH:ko04341]; 04350 TGF-beta signaling pathway [PATH:ko04350]; 04110 Cell cycle [PATH:ko04110]; 04111 Cell cycle - yeast [PATH:ko04111]; 04114 Ooc…
TRINITY_DN35_c0_g1_i47	K23953	PCO; plant cysteine oxidase [EC:1.13.11.-]	99980 Enzymes with EC numbers;
TRINITY_DN35_c0_g1_i75	K13412	CPK; calcium-dependent protein kinase [EC:2.7.11.1]	04626 Plant-pathogen interaction [PATH:ko04626]; 05145 Toxoplasmosis [PATH:ko05145]; 01001 Protein kinases [BR:ko01001];
TRINITY_DN24_c0_g1_i5	K06630	YWHAE; 14-3-3 protein epsilon	04011 MAPK signaling pathway - yeast [PATH:ko04011]; 04390 Hippo signaling pathway [PATH:ko04390]; 04391 Hippo signaling pathway - fly [PATH:ko04391]; 04151 PI3K-Akt signaling pathway [PATH:ko04151]; 04110 Cell cycle [PATH:ko04110]; 04114 Oocyte meiosis [PATH:ko04114]; 04621 NOD-like receptor signaling pathway [PATH:ko04621]; 04722 Neurotrophin signaling pathway [PATH:ko04722]; 05203 Viral carcin…
TRINITY_DN24_c0_g1_i8	K06630	YWHAE; 14-3-3 protein epsilon	04011 MAPK signaling pathway - yeast [PATH:ko04011]; 04390 Hippo signaling pathway [PATH:ko04390]; 04391 Hippo signaling pathway - fly [PATH:ko04391]; 04151 PI3K-Akt signaling pathway [PATH:ko04151]; 04110 Cell cycle [PATH:ko04110]; 04114 Oocyte meiosis [PATH:ko04114]; 04621 NOD-like receptor signaling pathway [PATH:ko04621]; 04722 Neurotrophin signaling pathway [PATH:ko04722]; 05203 Viral carcin…
TRINITY_DN70_c0_g1_i105	K02685	PRI2; DNA primase large subunit	03030 DNA replication [PATH:ko03030]; 03032 DNA replication proteins [BR:ko03032];
TRINITY_DN70_c0_g1_i54	K02685	PRI2; DNA primase large subunit	03030 DNA replication [PATH:ko03030]; 03032 DNA replication proteins [BR:ko03032];
TRINITY_DN70_c0_g1_i55	K02685	PRI2; DNA primase large subunit	03030 DNA replication [PATH:ko03030]; 03032 DNA replication proteins [BR:ko03032];
TRINITY_DN26_c1_g1_i1	K08500	SYP6; syntaxin of plants SYP6	04130 SNARE interactions in vesicular transport [PATH:ko04130]; 04131 Membrane trafficking [BR:ko04131];
TRINITY_DN26_c0_g1_i1	K12825	SF3A1, SAP114; splicing factor 3A subunit 1	03040 Spliceosome [PATH:ko03040]; 03041 Spliceosome [BR:ko03041];
TRINITY_DN80_c1_g1_i59	K07874	RAB1A; Ras-related protein Rab-1A	04140 Autophagy - animal [PATH:ko04140]; 05130 Pathogenic Escherichia coli infection [PATH:ko05130]; 05134 Legionellosis [PATH:ko05134]; 05014 Amyotrophic lateral sclerosis [PATH:ko05014]; 05022 Pathways of neurodegeneration - multiple diseases [PATH:ko05022]; 04131 Membrane trafficking [BR:ko04131]; 04147 Exosome [BR:ko04147]; 04031 GTP-binding proteins [BR:ko04031];
TRINITY_DN80_c0_g1_i1	K07874	RAB1A; Ras-related protein Rab-1A	04140 Autophagy - animal [PATH:ko04140]; 05130 Pathogenic Escherichia coli infection [PATH:ko05130]; 05134 Legionellosis [PATH:ko05134]; 05014 Amyotrophic lateral sclerosis [PATH:ko05014]; 05022 Pathways of neurodegeneration - multiple diseases [PATH:ko05022]; 04131 Membrane trafficking [BR:ko04131]; 04147 Exosome [BR:ko04147]; 04031 GTP-binding proteins [BR:ko04031];
TRINITY_DN69_c1_g3_i1	K13946	AUX1, LAX; auxin influx carrier (AUX1 LAX family)	04075 Plant hormone signal transduction [PATH:ko04075];
TRINITY_DN69_c1_g2_i1	K13946	AUX1, LAX; auxin influx carrier (AUX1 LAX family)	04075 Plant hormone signal transduction [PATH:ko04075];
TRINITY_DN3_c0_g2_i1	K05282	GA20ox; gibberellin-44 dioxygenase [EC:1.14.11.12]	00904 Diterpenoid biosynthesis [PATH:ko00904];
TRINITY_DN76_c0_g1_i1	K15728	LPIN; phosphatidate phosphatase LPIN [EC:3.1.3.4]	00561 Glycerolipid metabolism [PATH:ko00561]; 00564 Glycerophospholipid metabolism [PATH:ko00564]; 04150 mTOR signaling pathway [PATH:ko04150]; 01009 Protein phosphatases and associated proteins [BR:ko01009];
TRINITY_DN76_c0_g1_i2	K15728	LPIN; phosphatidate phosphatase LPIN [EC:3.1.3.4]	00561 Glycerolipid metabolism [PATH:ko00561]; 00564 Glycerophospholipid metabolism [PATH:ko00564]; 04150 mTOR signaling pathway [PATH:ko04150]; 01009 Protein phosphatases and associated proteins [BR:ko01009];
TRINITY_DN76_c0_g1_i4	K15728	LPIN; phosphatidate phosphatase LPIN [EC:3.1.3.4]	00561 Glycerolipid metabolism [PATH:ko00561]; 00564 Glycerophospholipid metabolism [PATH:ko00564]; 04150 mTOR signaling pathway [PATH:ko04150]; 01009 Protein phosphatases and associated proteins [BR:ko01009];
TRINITY_DN43_c0_g1_i49	K23541	TMEM165, GDT1; Ca2+/H+ antiporter, TMEM165/GDT1 family	04131 Membrane trafficking [BR:ko04131]; 02000 Transporters [BR:ko02000];
TRINITY_DN43_c0_g1_i8	K23541	TMEM165, GDT1; Ca2+/H+ antiporter, TMEM165/GDT1 family	04131 Membrane trafficking [BR:ko04131]; 02000 Transporters [BR:ko02000];
TRINITY_DN53_c0_g1_i2	K14397	NUDT21, CPSF5, CFIM25; cleavage and polyadenylation specificity factor subunit 5	03015 mRNA surveillance pathway [PATH:ko03015]; 03019 Messenger RNA biogenesis [BR:ko03019];
TRINITY_DN53_c0_g1_i5	K14397	NUDT21, CPSF5, CFIM25; cleavage and polyadenylation specificity factor subunit 5	03015 mRNA surveillance pathway [PATH:ko03015]; 03019 Messenger RNA biogenesis [BR:ko03019];
TRINITY_DN15_c0_g1_i5	K23677	SPNS; MFS transporter, Spinster family, sphingosine-1-phosphate transporter	02000 Transporters [BR:ko02000];
TRINITY_DN41_c0_g1_i2	K00915	IPMK, IPK2; inositol-polyphosphate multikinase [EC:2.7.1.140 2.7.1.151]	00562 Inositol phosphate metabolism [PATH:ko00562]; 04070 Phosphatidylinositol signaling system [PATH:ko04070]; 04138 Autophagy - yeast [PATH:ko04138];
TRINITY_DN41_c0_g1_i5	K00915	IPMK, IPK2; inositol-polyphosphate multikinase [EC:2.7.1.140 2.7.1.151]	00562 Inositol phosphate metabolism [PATH:ko00562]; 04070 Phosphatidylinositol signaling system [PATH:ko04070]; 04138 Autophagy - yeast [PATH:ko04138];
TRINITY_DN65_c1_g1_i1	K22312	ST2A, SOT15; hydroxyjasmonate sulfotransferase [EC:2.8.2.39]	99980 Enzymes with EC numbers;
TRINITY_DN90_c0_g2_i2	K00128	ALDH; aldehyde dehydrogenase (NAD+) [EC:1.2.1.3]	00010 Glycolysis / Gluconeogenesis [PATH:ko00010]; 00053 Ascorbate and aldarate metabolism [PATH:ko00053]; 00620 Pyruvate metabolism [PATH:ko00620]; 00071 Fatty acid degradation [PATH:ko00071]; 00561 Glycerolipid metabolism [PATH:ko00561]; 00280 Valine, leucine and isoleucine degradation [PATH:ko00280]; 00310 Lysine degradation [PATH:ko00310]; 00330 Arginine and proline metabolism [PATH:ko00330];…
TRINITY_DN1_c0_g1_i2	K02258	COX11, ctaG; cytochrome c oxidase assembly protein subunit 11	00190 Oxidative phosphorylation [PATH:ko00190]; 04714 Thermogenesis [PATH:ko04714]; 03029 Mitochondrial biogenesis [BR:ko03029];
TRINITY_DN1_c0_g1_i3	K02258	COX11, ctaG; cytochrome c oxidase assembly protein subunit 11	00190 Oxidative phosphorylation [PATH:ko00190]; 04714 Thermogenesis [PATH:ko04714]; 03029 Mitochondrial biogenesis [BR:ko03029];
TRINITY_DN1_c0_g1_i5	K02258	COX11, ctaG; cytochrome c oxidase assembly protein subunit 11	00190 Oxidative phosphorylation [PATH:ko00190]; 04714 Thermogenesis [PATH:ko04714]; 03029 Mitochondrial biogenesis [BR:ko03029];
TRINITY_DN96_c0_g2_i1	K10664	ATL6S; E3 ubiquitin-protein ligase ATL6/9/15/31/42/55 [EC:2.3.2.27]	04121 Ubiquitin system [BR:ko04121];
TRINITY_DN96_c1_g1_i10	K12837	U2AF2; splicing factor U2AF 65 kDa subunit	03040 Spliceosome [PATH:ko03040]; 03041 Spliceosome [BR:ko03041];
TRINITY_DN96_c1_g1_i26	K12837	U2AF2; splicing factor U2AF 65 kDa subunit	03040 Spliceosome [PATH:ko03040]; 03041 Spliceosome [BR:ko03041];
TRINITY_DN96_c1_g1_i38	K12837	U2AF2; splicing factor U2AF 65 kDa subunit	03040 Spliceosome [PATH:ko03040]; 03041 Spliceosome [BR:ko03041];
TRINITY_DN96_c1_g1_i7	K12837	U2AF2; splicing factor U2AF 65 kDa subunit	03040 Spliceosome [PATH:ko03040]; 03041 Spliceosome [BR:ko03041];
TRINITY_DN96_c0_g1_i1	K10664	ATL6S; E3 ubiquitin-protein ligase ATL6/9/15/31/42/55 [EC:2.3.2.27]	04121 Ubiquitin system [BR:ko04121];
TRINITY_DN46_c1_g1_i90	K14498	SNRK2; serine/threonine-protein kinase SRK2 [EC:2.7.11.1]	04016 MAPK signaling pathway - plant [PATH:ko04016]; 04075 Plant hormone signal transduction [PATH:ko04075]; 01001 Protein kinases [BR:ko01001];
TRINITY_DN46_c0_g1_i16	K17725	ETHE1; sulfur dioxygenase [EC:1.13.11.18]	00920 Sulfur metabolism [PATH:ko00920]; 03029 Mitochondrial biogenesis [BR:ko03029];
TRINITY_DN46_c0_g1_i29	K17725	ETHE1; sulfur dioxygenase [EC:1.13.11.18]	00920 Sulfur metabolism [PATH:ko00920]; 03029 Mitochondrial biogenesis [BR:ko03029];
TRINITY_DN46_c0_g1_i37	K17725	ETHE1; sulfur dioxygenase [EC:1.13.11.18]	00920 Sulfur metabolism [PATH:ko00920]; 03029 Mitochondrial biogenesis [BR:ko03029];
TRINITY_DN23_c0_g2_i34	K12605	CNOT2, NOT2; CCR4-NOT transcription complex subunit 2	03018 RNA degradation [PATH:ko03018]; 03019 Messenger RNA biogenesis [BR:ko03019];
TRINITY_DN79_c0_g1_i46	K11407	HDAC6; histone deacetylase 6 [EC:3.5.1.98]	04613 Neutrophil extracellular trap formation [PATH:ko04613]; 05203 Viral carcinogenesis [PATH:ko05203]; 05014 Amyotrophic lateral sclerosis [PATH:ko05014]; 05034 Alcoholism [PATH:ko05034]; 01009 Protein phosphatases and associated proteins [BR:ko01009]; 03019 Messenger RNA biogenesis [BR:ko03019]; 04131 Membrane trafficking [BR:ko04131]; 03036 Chromosome and associated proteins [BR:ko03036];
TRINITY_DN58_c1_g1_i15	K06699	PSME4; proteasome activator subunit 4	03050 Proteasome [PATH:ko03050]; 03051 Proteasome [BR:ko03051];
TRINITY_DN58_c1_g1_i4	K06699	PSME4; proteasome activator subunit 4	03050 Proteasome [PATH:ko03050]; 03051 Proteasome [BR:ko03051];
TRINITY_DN58_c1_g1_i8	K06699	PSME4; proteasome activator subunit 4	03050 Proteasome [PATH:ko03050]; 03051 Proteasome [BR:ko03051];
TRINITY_DN52_c2_g1_i8	K00031	IDH1, IDH2, icd; isocitrate dehydrogenase [EC:1.1.1.42]	00020 Citrate cycle (TCA cycle) [PATH:ko00020]; 00720 Carbon fixation pathways in prokaryotes [PATH:ko00720]; 00480 Glutathione metabolism [PATH:ko00480]; 04146 Peroxisome [PATH:ko04146]; 05230 Central carbon metabolism in cancer [PATH:ko05230];
TRINITY_DN52_c0_g1_i7	K14137	PTAR1; protein prenyltransferase alpha subunit repeat containing protein 1	01006 Prenyltransferases [BR:ko01006];
TRINITY_DN52_c1_g1_i29	K09843	CYP707A; (+)-abscisic acid 8'-hydroxylase [EC:1.14.14.137]	00906 Carotenoid biosynthesis [PATH:ko00906]; 00199 Cytochrome P450 [BR:ko00199];
TRINITY_DN47_c0_g1_i12	K01537	ATP2C; P-type Ca2+ transporter type 2C [EC:7.2.2.10]	99980 Enzymes with EC numbers;
TRINITY_DN47_c0_g1_i2	K01537	ATP2C; P-type Ca2+ transporter type 2C [EC:7.2.2.10]	99980 Enzymes with EC numbers;
TRINITY_DN78_c0_g1_i21	K11855	USP36_42; ubiquitin carboxyl-terminal hydrolase 36/42 [EC:3.4.19.12]	01002 Peptidases and inhibitors [BR:ko01002]; 04121 Ubiquitin system [BR:ko04121];
TRINITY_DN78_c0_g1_i4	K11855	USP36_42; ubiquitin carboxyl-terminal hydrolase 36/42 [EC:3.4.19.12]	01002 Peptidases and inhibitors [BR:ko01002]; 04121 Ubiquitin system [BR:ko04121];
TRINITY_DN78_c1_g1_i1	K17496	TIM50; mitochondrial import inner membrane translocase subunit TIM50	03029 Mitochondrial biogenesis [BR:ko03029]; 02000 Transporters [BR:ko02000];
TRINITY_DN50_c0_g2_i19	K01915	glnA, GLUL; glutamine synthetase [EC:6.3.1.2]	00630 Glyoxylate and dicarboxylate metabolism [PATH:ko00630]; 00910 Nitrogen metabolism [PATH:ko00910]; 00250 Alanine, aspartate and glutamate metabolism [PATH:ko00250]; 00220 Arginine biosynthesis [PATH:ko00220]; 02020 Two-component system [PATH:ko02020]; 04217 Necroptosis [PATH:ko04217]; 04724 Glutamatergic synapse [PATH:ko04724]; 04727 GABAergic synapse [PATH:ko04727]; 04147 Exosome [BR:ko0414…
TRINITY_DN50_c0_g2_i22	K01915	glnA, GLUL; glutamine synthetase [EC:6.3.1.2]	00630 Glyoxylate and dicarboxylate metabolism [PATH:ko00630]; 00910 Nitrogen metabolism [PATH:ko00910]; 00250 Alanine, aspartate and glutamate metabolism [PATH:ko00250]; 00220 Arginine biosynthesis [PATH:ko00220]; 02020 Two-component system [PATH:ko02020]; 04217 Necroptosis [PATH:ko04217]; 04724 Glutamatergic synapse [PATH:ko04724]; 04727 GABAergic synapse [PATH:ko04727]; 04147 Exosome [BR:ko0414…
TRINITY_DN50_c0_g2_i6	K01915	glnA, GLUL; glutamine synthetase [EC:6.3.1.2]	00630 Glyoxylate and dicarboxylate metabolism [PATH:ko00630]; 00910 Nitrogen metabolism [PATH:ko00910]; 00250 Alanine, aspartate and glutamate metabolism [PATH:ko00250]; 00220 Arginine biosynthesis [PATH:ko00220]; 02020 Two-component system [PATH:ko02020]; 04217 Necroptosis [PATH:ko04217]; 04724 Glutamatergic synapse [PATH:ko04724]; 04727 GABAergic synapse [PATH:ko04727]; 04147 Exosome [BR:ko0414…
TRINITY_DN72_c1_g1_i6	K13114	PNN; pinin	03013 RNA transport [PATH:ko03013]; 03015 mRNA surveillance pathway [PATH:ko03015]; 03019 Messenger RNA biogenesis [BR:ko03019]; 03041 Spliceosome [BR:ko03041];
TRINITY_DN11_c0_g1_i13	K04681	RBL1; retinoblastoma-like protein 1	04350 TGF-beta signaling pathway [PATH:ko04350]; 04110 Cell cycle [PATH:ko04110]; 04218 Cellular senescence [PATH:ko04218]; 05203 Viral carcinogenesis [PATH:ko05203]; 05165 Human papillomavirus infection [PATH:ko05165]; 03000 Transcription factors [BR:ko03000];
TRINITY_DN11_c0_g1_i16	K04681	RBL1; retinoblastoma-like protein 1	04350 TGF-beta signaling pathway [PATH:ko04350]; 04110 Cell cycle [PATH:ko04110]; 04218 Cellular senescence [PATH:ko04218]; 05203 Viral carcinogenesis [PATH:ko05203]; 05165 Human papillomavirus infection [PATH:ko05165]; 03000 Transcription factors [BR:ko03000];
TRINITY_DN25_c1_g1_i19	K16240	SPA1; protein suppressor of PHYA-105 1	04712 Circadian rhythm - plant [PATH:ko04712];
TRINITY_DN25_c1_g1_i4	K16240	SPA1; protein suppressor of PHYA-105 1	04712 Circadian rhythm - plant [PATH:ko04712];
TRINITY_DN25_c1_g1_i9	K16240	SPA1; protein suppressor of PHYA-105 1	04712 Circadian rhythm - plant [PATH:ko04712];
TRINITY_DN25_c2_g1_i56	K01530	E7.6.2.1; phospholipid-translocating ATPase [EC:7.6.2.1]	99980 Enzymes with EC numbers;
TRINITY_DN25_c2_g1_i58	K01530	E7.6.2.1; phospholipid-translocating ATPase [EC:7.6.2.1]	99980 Enzymes with EC numbers;
TRINITY_DN25_c0_g1_i10	K13126	PABPC; polyadenylate-binding protein	03013 RNA transport [PATH:ko03013]; 03015 mRNA surveillance pathway [PATH:ko03015]; 03018 RNA degradation [PATH:ko03018]; 03019 Messenger RNA biogenesis [BR:ko03019]; 03041 Spliceosome [BR:ko03041];
TRINITY_DN25_c0_g1_i31	K02991	RP-S6e, RPS6; small subunit ribosomal protein S6e	03010 Ribosome [PATH:ko03010]; 04371 Apelin signaling pathway [PATH:ko04371]; 04066 HIF-1 signaling pathway [PATH:ko04066]; 04151 PI3K-Akt signaling pathway [PATH:ko04151]; 04150 mTOR signaling pathway [PATH:ko04150]; 04910 Insulin signaling pathway [PATH:ko04910]; 04714 Thermogenesis [PATH:ko04714]; 05205 Proteoglycans in cancer [PATH:ko05205]; 05171 Coronavirus disease - COVID-19 [PATH:ko05171]…
TRINITY_DN14_c0_g2_i1	K15104	SLC25A11, OGC; solute carrier family 25 (mitochondrial oxoglutarate transporter), member 11	02000 Transporters [BR:ko02000];
TRINITY_DN14_c0_g2_i3	K15104	SLC25A11, OGC; solute carrier family 25 (mitochondrial oxoglutarate transporter), member 11	02000 Transporters [BR:ko02000];
TRINITY_DN88_c0_g1_i22	K01256	pepN; aminopeptidase N [EC:3.4.11.2]	00480 Glutathione metabolism [PATH:ko00480]; 01002 Peptidases and inhibitors [BR:ko01002];
TRINITY_DN88_c0_g1_i25	K01256	pepN; aminopeptidase N [EC:3.4.11.2]	00480 Glutathione metabolism [PATH:ko00480]; 01002 Peptidases and inhibitors [BR:ko01002];
TRINITY_DN88_c0_g1_i67	K01256	pepN; aminopeptidase N [EC:3.4.11.2]	00480 Glutathione metabolism [PATH:ko00480]; 01002 Peptidases and inhibitors [BR:ko01002];
TRINITY_DN88_c0_g1_i7	K01256	pepN; aminopeptidase N [EC:3.4.11.2]	00480 Glutathione metabolism [PATH:ko00480]; 01002 Peptidases and inhibitors [BR:ko01002];
TRINITY_DN4_c1_g2_i1	K18195	RGL4, rhiE; rhamnogalacturonan endolyase [EC:4.2.2.23]	99980 Enzymes with EC numbers;
TRINITY_DN4_c1_g1_i3	K10534	NR; nitrate reductase (NAD(P)H) [EC:1.7.1.1 1.7.1.2 1.7.1.3]	00910 Nitrogen metabolism [PATH:ko00910];
TRINITY_DN91_c0_g1_i14	K00036	G6PD, zwf; glucose-6-phosphate 1-dehydrogenase [EC:1.1.1.49 1.1.1.363]	00030 Pentose phosphate pathway [PATH:ko00030]; 00480 Glutathione metabolism [PATH:ko00480]; 05230 Central carbon metabolism in cancer [PATH:ko05230]; 05415 Diabetic cardiomyopathy [PATH:ko05415]; 04147 Exosome [BR:ko04147];
TRINITY_DN89_c0_g2_i16	K02145	ATPeV1A, ATP6A; V-type H+-transporting ATPase subunit A [EC:7.1.2.2]	00190 Oxidative phosphorylation [PATH:ko00190]; 04150 mTOR signaling pathway [PATH:ko04150]; 04145 Phagosome [PATH:ko04145]; 04966 Collecting duct acid secretion [PATH:ko04966]; 04721 Synaptic vesicle cycle [PATH:ko04721]; 05165 Human papillomavirus infection [PATH:ko05165]; 05110 Vibrio cholerae infection [PATH:ko05110]; 05120 Epithelial cell signaling in Helicobacter pylori infection [PATH:ko05…
TRINITY_DN89_c0_g2_i6	K11816	YUCCA; indole-3-pyruvate monooxygenase [EC:1.14.13.168]	00380 Tryptophan metabolism [PATH:ko00380];
TRINITY_DN89_c1_g1_i12	K18467	VPS29; vacuolar protein sorting-associated protein 29	04144 Endocytosis [PATH:ko04144]; 04131 Membrane trafficking [BR:ko04131];
TRINITY_DN89_c1_g1_i2	K18467	VPS29; vacuolar protein sorting-associated protein 29	04144 Endocytosis [PATH:ko04144]; 04131 Membrane trafficking [BR:ko04131];
TRINITY_DN89_c1_g1_i3	K15456	KTI12; protein KTI12	03016 Transfer RNA biogenesis [BR:ko03016];
TRINITY_DN71_c0_g1_i4	K03860	PIGQ, GPI1; phosphatidylinositol N-acetylglucosaminyltransferase subunit Q	00563 Glycosylphosphatidylinositol (GPI)-anchor biosynthesis [PATH:ko00563];
TRINITY_DN71_c0_g1_i7	K03860	PIGQ, GPI1; phosphatidylinositol N-acetylglucosaminyltransferase subunit Q	00563 Glycosylphosphatidylinositol (GPI)-anchor biosynthesis [PATH:ko00563];
TRINITY_DN22_c1_g1_i1	K16860	PLD3_4; phospholipase D3/4 [EC:3.1.4.4]	00564 Glycerophospholipid metabolism [PATH:ko00564]; 00565 Ether lipid metabolism [PATH:ko00565]; 04131 Membrane trafficking [BR:ko04131];
TRINITY_DN22_c0_g1_i11	K00088	IMPDH, guaB; IMP dehydrogenase [EC:1.1.1.205]	00230 Purine metabolism [PATH:ko00230]; 00983 Drug metabolism - other enzymes [PATH:ko00983]; 04147 Exosome [BR:ko04147];
TRINITY_DN22_c0_g1_i2	K00088	IMPDH, guaB; IMP dehydrogenase [EC:1.1.1.205]	00230 Purine metabolism [PATH:ko00230]; 00983 Drug metabolism - other enzymes [PATH:ko00983]; 04147 Exosome [BR:ko04147];
TRINITY_DN22_c0_g1_i6	K00088	IMPDH, guaB; IMP dehydrogenase [EC:1.1.1.205]	00230 Purine metabolism [PATH:ko00230]; 00983 Drug metabolism - other enzymes [PATH:ko00983]; 04147 Exosome [BR:ko04147];
TRINITY_DN74_c0_g1_i2	K20302	TRAPPC3, BET3; trafficking protein particle complex subunit 3	04131 Membrane trafficking [BR:ko04131];
TRINITY_DN74_c0_g1_i3	K20302	TRAPPC3, BET3; trafficking protein particle complex subunit 3	04131 Membrane trafficking [BR:ko04131];
TRINITY_DN74_c1_g1_i1	K15639	CYP734A1, BAS1; PHYB activation tagged suppressor 1 [EC:1.14.-.-]	00905 Brassinosteroid biosynthesis [PATH:ko00905]; 00199 Cytochrome P450 [BR:ko00199];
TRINITY_DN36_c0_g2_i3	K01456	E3.5.1.52, NGLY1, PNG1; peptide-N4-(N-acetyl-beta-glucosaminyl)asparagine amidase [EC:3.5.1.52]	04141 Protein processing in endoplasmic reticulum [PATH:ko04141];
TRINITY_DN98_c2_g1_i2	K19355	MAN; mannan endo-1,4-beta-mannosidase [EC:3.2.1.78]	00051 Fructose and mannose metabolism [PATH:ko00051];
TRINITY_DN45_c0_g2_i8	K02922	RP-L37e, RPL37; large subunit ribosomal protein L37e	03010 Ribosome [PATH:ko03010]; 05171 Coronavirus disease - COVID-19 [PATH:ko05171]; 03011 Ribosome [BR:ko03011];
TRINITY_DN32_c2_g1_i1	K14502	BIN2; protein brassinosteroid insensitive 2 [EC:2.7.11.1]	04075 Plant hormone signal transduction [PATH:ko04075]; 01001 Protein kinases [BR:ko01001];
TRINITY_DN32_c2_g1_i9	K14502	BIN2; protein brassinosteroid insensitive 2 [EC:2.7.11.1]	04075 Plant hormone signal transduction [PATH:ko04075]; 01001 Protein kinases [BR:ko01001];
TRINITY_DN86_c0_g2_i16	K08678	UXS1, uxs; UDP-glucuronate decarboxylase [EC:4.1.1.35]	00520 Amino sugar and nucleotide sugar metabolism [PATH:ko00520];
TRINITY_DN86_c0_g2_i4	K08678	UXS1, uxs; UDP-glucuronate decarboxylase [EC:4.1.1.35]	00520 Amino sugar and nucleotide sugar metabolism [PATH:ko00520];
TRINITY_DN86_c1_g2_i2	K15030	EIF3M; translation initiation factor 3 subunit M	03012 Translation factors [BR:ko03012];
TRINITY_DN86_c1_g2_i3	K15030	EIF3M; translation initiation factor 3 subunit M	03012 Translation factors [BR:ko03012];
TRINITY_DN86_c0_g1_i3	K17943	PUM; pumilio RNA-binding family	05017 Spinocerebellar ataxia [PATH:ko05017];
TRINITY_DN86_c0_g1_i4	K17943	PUM; pumilio RNA-binding family	05017 Spinocerebellar ataxia [PATH:ko05017];
TRINITY_DN7_c0_g1_i20	K23558	3BETAHSDD; plant 3beta-hydroxysteroid-4alpha-carboxylate 3-dehydrogenase [EC:1.1.1.418]	00100 Steroid biosynthesis [PATH:ko00100];
TRINITY_DN7_c0_g1_i23	K23558	3BETAHSDD; plant 3beta-hydroxysteroid-4alpha-carboxylate 3-dehydrogenase [EC:1.1.1.418]	00100 Steroid biosynthesis [PATH:ko00100];
TRINITY_DN7_c0_g1_i30	K23558	3BETAHSDD; plant 3beta-hydroxysteroid-4alpha-carboxylate 3-dehydrogenase [EC:1.1.1.418]	00100 Steroid biosynthesis [PATH:ko00100];
TRINITY_DN7_c0_g1_i47	K23558	3BETAHSDD; plant 3beta-hydroxysteroid-4alpha-carboxylate 3-dehydrogenase [EC:1.1.1.418]	00100 Steroid biosynthesis [PATH:ko00100];
TRINITY_DN7_c0_g1_i72	K23558	3BETAHSDD; plant 3beta-hydroxysteroid-4alpha-carboxylate 3-dehydrogenase [EC:1.1.1.418]	00100 Steroid biosynthesis [PATH:ko00100];
TRINITY_DN7_c1_g1_i13	K23558	3BETAHSDD; plant 3beta-hydroxysteroid-4alpha-carboxylate 3-dehydrogenase [EC:1.1.1.418]	00100 Steroid biosynthesis [PATH:ko00100];
TRINITY_DN30_c1_g1_i3	K14445	SLC13A2_3_5; solute carrier family 13 (sodium-dependent dicarboxylate transporter), member 2/3/5	02000 Transporters [BR:ko02000];
TRINITY_DN30_c0_g1_i1	K01703	leuC, IPMI-L; 3-isopropylmalate/(R)-2-methylmalate dehydratase large subunit [EC:4.2.1.33 4.2.1.35]	00660 C5-Branched dibasic acid metabolism [PATH:ko00660]; 00290 Valine, leucine and isoleucine biosynthesis [PATH:ko00290]; 00966 Glucosinolate biosynthesis [PATH:ko00966];
TRINITY_DN30_c0_g1_i10	K01703	leuC, IPMI-L; 3-isopropylmalate/(R)-2-methylmalate dehydratase large subunit [EC:4.2.1.33 4.2.1.35]	00660 C5-Branched dibasic acid metabolism [PATH:ko00660]; 00290 Valine, leucine and isoleucine biosynthesis [PATH:ko00290]; 00966 Glucosinolate biosynthesis [PATH:ko00966];
TRINITY_DN30_c0_g1_i6	K01703	leuC, IPMI-L; 3-isopropylmalate/(R)-2-methylmalate dehydratase large subunit [EC:4.2.1.33 4.2.1.35]	00660 C5-Branched dibasic acid metabolism [PATH:ko00660]; 00290 Valine, leucine and isoleucine biosynthesis [PATH:ko00290]; 00966 Glucosinolate biosynthesis [PATH:ko00966];
TRINITY_DN54_c0_g1_i39	K05387	GRIP; glutamate receptor, ionotropic, plant	04040 Ion channels [BR:ko04040];
TRINITY_DN54_c0_g2_i1	K05387	GRIP; glutamate receptor, ionotropic, plant	04040 Ion channels [BR:ko04040];
TRINITY_DN57_c0_g2_i1	K20472	COPZ, RET3; coatomer subunit zeta	04131 Membrane trafficking [BR:ko04131];
TRINITY_DN57_c0_g1_i5	K11600	RRP41, EXOSC4, SKI6; exosome complex component RRP41	03018 RNA degradation [PATH:ko03018]; 03019 Messenger RNA biogenesis [BR:ko03019];
TRINITY_DN37_c0_g1_i4	K14802	DRS2, ATP8A; phospholipid-transporting ATPase [EC:7.6.2.1]	03009 Ribosome biogenesis [BR:ko03009];
TRINITY_DN37_c0_g1_i64	K14802	DRS2, ATP8A; phospholipid-transporting ATPase [EC:7.6.2.1]	03009 Ribosome biogenesis [BR:ko03009];
TRINITY_DN27997_c0_g1_i1	K02180	BUB3; cell cycle arrest protein BUB3	04110 Cell cycle [PATH:ko04110]; 04111 Cell cycle - yeast [PATH:ko04111]; 05166 Human T-cell leukemia virus 1 infection [PATH:ko05166]; 03041 Spliceosome [BR:ko03041]; 03036 Chromosome and associated proteins [BR:ko03036];
TRINITY_DN27916_c0_g1_i4	K12856	PRPF8, PRP8; pre-mRNA-processing factor 8	03040 Spliceosome [PATH:ko03040]; 03041 Spliceosome [BR:ko03041];
TRINITY_DN27915_c0_g1_i1	K03046	rpoC; DNA-directed RNA polymerase subunit beta' [EC:2.7.7.6]	03020 RNA polymerase [PATH:ko03020]; 03021 Transcription machinery [BR:ko03021]; 03400 DNA repair and recombination proteins [BR:ko03400];
TRINITY_DN27951_c0_g1_i1	K01695	trpA; tryptophan synthase alpha chain [EC:4.2.1.20]	00260 Glycine, serine and threonine metabolism [PATH:ko00260]; 00400 Phenylalanine, tyrosine and tryptophan biosynthesis [PATH:ko00400];
TRINITY_DN29471_c0_g1_i14	K00856	E2.7.1.20, ADK; adenosine kinase [EC:2.7.1.20]	00230 Purine metabolism [PATH:ko00230];
TRINITY_DN12497_c0_g1_i11	K02202	CDK7; cyclin-dependent kinase 7 [EC:2.7.11.22 2.7.11.23]	03022 Basal transcription factors [PATH:ko03022]; 03420 Nucleotide excision repair [PATH:ko03420]; 04110 Cell cycle [PATH:ko04110]; 01001 Protein kinases [BR:ko01001]; 03021 Transcription machinery [BR:ko03021]; 03019 Messenger RNA biogenesis [BR:ko03019]; 03400 DNA repair and recombination proteins [BR:ko03400];
TRINITY_DN12450_c0_g1_i1	K03438	mraW, rsmH; 16S rRNA (cytosine1402-N4)-methyltransferase [EC:2.1.1.199]	03009 Ribosome biogenesis [BR:ko03009];
TRINITY_DN12496_c0_g1_i3	K13366	MPAO, PAO1; polyamine oxidase [EC:1.5.3.14 1.5.3.16 1.5.3.-]	00330 Arginine and proline metabolism [PATH:ko00330]; 00410 beta-Alanine metabolism [PATH:ko00410];
TRINITY_DN12457_c1_g1_i3	K04485	radA, sms; DNA repair protein RadA/Sms	03400 DNA repair and recombination proteins [BR:ko03400];
TRINITY_DN12402_c0_g2_i2	K15104	SLC25A11, OGC; solute carrier family 25 (mitochondrial oxoglutarate transporter), member 11	02000 Transporters [BR:ko02000];
TRINITY_DN12408_c0_g1_i5	K21483	SAMT; salicylate 1-O-methyltransferase [EC:2.1.1.274]	99980 Enzymes with EC numbers;
TRINITY_DN12408_c0_g1_i6	K21483	SAMT; salicylate 1-O-methyltransferase [EC:2.1.1.274]	99980 Enzymes with EC numbers;
TRINITY_DN12480_c0_g1_i1	K11778	DHDDS, RER2, SRT1; ditrans,polycis-polyprenyl diphosphate synthase [EC:2.5.1.87]	00900 Terpenoid backbone biosynthesis [PATH:ko00900]; 01006 Prenyltransferases [BR:ko01006];
TRINITY_DN12422_c0_g1_i8	K22794	FG3; flavonol-3-O-glucoside/galactoside glucosyltransferase [EC:2.4.1.239 2.4.1.-]	00944 Flavone and flavonol biosynthesis [PATH:ko00944];
TRINITY_DN12446_c0_g1_i1	K11308	MYST1, MOF, KAT8; histone acetyltransferase MYST1 [EC:2.3.1.48]	03000 Transcription factors [BR:ko03000]; 03036 Chromosome and associated proteins [BR:ko03036];
TRINITY_DN93083_c0_g1_i1	K00430	E1.11.1.7; peroxidase [EC:1.11.1.7]	00940 Phenylpropanoid biosynthesis [PATH:ko00940];
TRINITY_DN84224_c0_g1_i5	K10268	FBXL2_20; F-box and leucine-rich repeat protein 2/20	04121 Ubiquitin system [BR:ko04121];
TRINITY_DN81702_c0_g1_i1	K18213	PRORP; proteinaceous RNase P [EC:3.1.26.5]	03013 RNA transport [PATH:ko03013]; 03016 Transfer RNA biogenesis [BR:ko03016];
TRINITY_DN81742_c0_g1_i1	K19747	DCR; BAHD acyltransferase [EC:2.3.1.-]	99980 Enzymes with EC numbers;
TRINITY_DN5800_c0_g1_i1	K09841	ABA2; xanthoxin dehydrogenase [EC:1.1.1.288]	00906 Carotenoid biosynthesis [PATH:ko00906];
TRINITY_DN5821_c0_g2_i5	K22991	WDR45, WIPI4, WIPI3; WD repeat-containing protein 45	04131 Membrane trafficking [BR:ko04131];
TRINITY_DN5819_c0_g1_i16	K15188	CCNT; cyclin T	05202 Transcriptional misregulation in cancer [PATH:ko05202]; 03021 Transcription machinery [BR:ko03021];
TRINITY_DN5819_c0_g1_i23	K15188	CCNT; cyclin T	05202 Transcriptional misregulation in cancer [PATH:ko05202]; 03021 Transcription machinery [BR:ko03021];
TRINITY_DN5819_c0_g1_i31	K15188	CCNT; cyclin T	05202 Transcriptional misregulation in cancer [PATH:ko05202]; 03021 Transcription machinery [BR:ko03021];
TRINITY_DN5819_c0_g1_i6	K15188	CCNT; cyclin T	05202 Transcriptional misregulation in cancer [PATH:ko05202]; 03021 Transcription machinery [BR:ko03021];
TRINITY_DN5898_c0_g1_i9	K00344	qor, CRYZ; NADPH:quinone reductase [EC:1.6.5.5]	99980 Enzymes with EC numbers;
TRINITY_DN5856_c0_g1_i15	K00703	glgA; starch synthase [EC:2.4.1.21]	00500 Starch and sucrose metabolism [PATH:ko00500]; 02026 Biofilm formation - Escherichia coli [PATH:ko02026]; 01003 Glycosyltransferases [BR:ko01003];
TRINITY_DN5856_c0_g1_i33	K00703	glgA; starch synthase [EC:2.4.1.21]	00500 Starch and sucrose metabolism [PATH:ko00500]; 02026 Biofilm formation - Escherichia coli [PATH:ko02026]; 01003 Glycosyltransferases [BR:ko01003];
TRINITY_DN5856_c0_g1_i36	K00703	glgA; starch synthase [EC:2.4.1.21]	00500 Starch and sucrose metabolism [PATH:ko00500]; 02026 Biofilm formation - Escherichia coli [PATH:ko02026]; 01003 Glycosyltransferases [BR:ko01003];
TRINITY_DN5856_c0_g1_i70	K00703	glgA; starch synthase [EC:2.4.1.21]	00500 Starch and sucrose metabolism [PATH:ko00500]; 02026 Biofilm formation - Escherichia coli [PATH:ko02026]; 01003 Glycosyltransferases [BR:ko01003];
TRINITY_DN5856_c0_g1_i8	K00703	glgA; starch synthase [EC:2.4.1.21]	00500 Starch and sucrose metabolism [PATH:ko00500]; 02026 Biofilm formation - Escherichia coli [PATH:ko02026]; 01003 Glycosyltransferases [BR:ko01003];
TRINITY_DN5856_c0_g1_i9	K00703	glgA; starch synthase [EC:2.4.1.21]	00500 Starch and sucrose metabolism [PATH:ko00500]; 02026 Biofilm formation - Escherichia coli [PATH:ko02026]; 01003 Glycosyltransferases [BR:ko01003];
TRINITY_DN5894_c0_g1_i11	K01867	WARS, trpS; tryptophanyl-tRNA synthetase [EC:6.1.1.2]	00970 Aminoacyl-tRNA biosynthesis [PATH:ko00970]; 01007 Amino acid related enzymes [BR:ko01007]; 03016 Transfer RNA biogenesis [BR:ko03016];
TRINITY_DN5894_c0_g1_i4	K01867	WARS, trpS; tryptophanyl-tRNA synthetase [EC:6.1.1.2]	00970 Aminoacyl-tRNA biosynthesis [PATH:ko00970]; 01007 Amino acid related enzymes [BR:ko01007]; 03016 Transfer RNA biogenesis [BR:ko03016];
TRINITY_DN5824_c1_g1_i3	K00679	E2.3.1.158; phospholipid:diacylglycerol acyltransferase [EC:2.3.1.158]	00561 Glycerolipid metabolism [PATH:ko00561];
TRINITY_DN5824_c1_g1_i7	K00679	E2.3.1.158; phospholipid:diacylglycerol acyltransferase [EC:2.3.1.158]	00561 Glycerolipid metabolism [PATH:ko00561];
TRINITY_DN5815_c1_g1_i2	K12449	AXS; UDP-apiose/xylose synthase	00520 Amino sugar and nucleotide sugar metabolism [PATH:ko00520];
TRINITY_DN5815_c0_g1_i1	K02915	RP-L34e, RPL34; large subunit ribosomal protein L34e	03010 Ribosome [PATH:ko03010]; 05171 Coronavirus disease - COVID-19 [PATH:ko05171]; 03011 Ribosome [BR:ko03011];
TRINITY_DN5815_c0_g1_i3	K02915	RP-L34e, RPL34; large subunit ribosomal protein L34e	03010 Ribosome [PATH:ko03010]; 05171 Coronavirus disease - COVID-19 [PATH:ko05171]; 03011 Ribosome [BR:ko03011];
TRINITY_DN5815_c2_g1_i16	K09874	NIP; aquaporin NIP	02000 Transporters [BR:ko02000];
TRINITY_DN5865_c0_g2_i2	K03254	EIF3A; translation initiation factor 3 subunit A	03013 RNA transport [PATH:ko03013]; 03012 Translation factors [BR:ko03012];
TRINITY_DN5862_c0_g1_i1	K01783	rpe, RPE; ribulose-phosphate 3-epimerase [EC:5.1.3.1]	00030 Pentose phosphate pathway [PATH:ko00030]; 00040 Pentose and glucuronate interconversions [PATH:ko00040]; 00710 Carbon fixation in photosynthetic organisms [PATH:ko00710];
TRINITY_DN5862_c0_g1_i17	K01783	rpe, RPE; ribulose-phosphate 3-epimerase [EC:5.1.3.1]	00030 Pentose phosphate pathway [PATH:ko00030]; 00040 Pentose and glucuronate interconversions [PATH:ko00040]; 00710 Carbon fixation in photosynthetic organisms [PATH:ko00710];
TRINITY_DN5836_c0_g1_i14	K13336	PEX3; peroxin-3	04146 Peroxisome [PATH:ko04146]; 04131 Membrane trafficking [BR:ko04131];
TRINITY_DN5836_c0_g1_i6	K13336	PEX3; peroxin-3	04146 Peroxisome [PATH:ko04146]; 04131 Membrane trafficking [BR:ko04131];
TRINITY_DN5814_c0_g1_i3	K09338	HD-ZIP; homeobox-leucine zipper protein	03000 Transcription factors [BR:ko03000];
TRINITY_DN5882_c0_g1_i2	K01673	cynT, can; carbonic anhydrase [EC:4.2.1.1]	00910 Nitrogen metabolism [PATH:ko00910];
TRINITY_DN5809_c0_g1_i10	K17616	CTDSPL2; CTD small phosphatase-like protein 2 [EC:3.1.3.-]	01009 Protein phosphatases and associated proteins [BR:ko01009];
TRINITY_DN5809_c0_g1_i12	K17616	CTDSPL2; CTD small phosphatase-like protein 2 [EC:3.1.3.-]	01009 Protein phosphatases and associated proteins [BR:ko01009];
TRINITY_DN5809_c0_g1_i15	K17616	CTDSPL2; CTD small phosphatase-like protein 2 [EC:3.1.3.-]	01009 Protein phosphatases and associated proteins [BR:ko01009];
TRINITY_DN5818_c1_g1_i1	K13111	SMU1; WD40 repeat-containing protein SMU1	03041 Spliceosome [BR:ko03041];
TRINITY_DN5818_c0_g1_i1	K03259	EIF4E; translation initiation factor 4E	03013 RNA transport [PATH:ko03013]; 04066 HIF-1 signaling pathway [PATH:ko04066]; 04151 PI3K-Akt signaling pathway [PATH:ko04151]; 04150 mTOR signaling pathway [PATH:ko04150]; 04910 Insulin signaling pathway [PATH:ko04910]; 04211 Longevity regulating pathway [PATH:ko04211]; 01521 EGFR tyrosine kinase inhibitor resistance [PATH:ko01521]; 03019 Messenger RNA biogenesis [BR:ko03019]; 03012 Translati…
TRINITY_DN5818_c0_g1_i4	K03259	EIF4E; translation initiation factor 4E	03013 RNA transport [PATH:ko03013]; 04066 HIF-1 signaling pathway [PATH:ko04066]; 04151 PI3K-Akt signaling pathway [PATH:ko04151]; 04150 mTOR signaling pathway [PATH:ko04150]; 04910 Insulin signaling pathway [PATH:ko04910]; 04211 Longevity regulating pathway [PATH:ko04211]; 01521 EGFR tyrosine kinase inhibitor resistance [PATH:ko01521]; 03019 Messenger RNA biogenesis [BR:ko03019]; 03012 Translati…
TRINITY_DN5832_c0_g1_i1	K01874	MARS, metG; methionyl-tRNA synthetase [EC:6.1.1.10]	00450 Selenocompound metabolism [PATH:ko00450]; 00970 Aminoacyl-tRNA biosynthesis [PATH:ko00970]; 01007 Amino acid related enzymes [BR:ko01007]; 03016 Transfer RNA biogenesis [BR:ko03016];
TRINITY_DN5832_c0_g1_i3	K01874	MARS, metG; methionyl-tRNA synthetase [EC:6.1.1.10]	00450 Selenocompound metabolism [PATH:ko00450]; 00970 Aminoacyl-tRNA biosynthesis [PATH:ko00970]; 01007 Amino acid related enzymes [BR:ko01007]; 03016 Transfer RNA biogenesis [BR:ko03016];
TRINITY_DN5835_c0_g1_i15	K00703	glgA; starch synthase [EC:2.4.1.21]	00500 Starch and sucrose metabolism [PATH:ko00500]; 02026 Biofilm formation - Escherichia coli [PATH:ko02026]; 01003 Glycosyltransferases [BR:ko01003];
TRINITY_DN5835_c0_g1_i18	K00703	glgA; starch synthase [EC:2.4.1.21]	00500 Starch and sucrose metabolism [PATH:ko00500]; 02026 Biofilm formation - Escherichia coli [PATH:ko02026]; 01003 Glycosyltransferases [BR:ko01003];
TRINITY_DN5873_c1_g1_i3	K19996	SFH5; phosphatidylinositol transfer protein SFH5	04131 Membrane trafficking [BR:ko04131];
TRINITY_DN5874_c1_g3_i1	K18185	COX23; cytochrome c oxidase assembly protein subunit 23	03029 Mitochondrial biogenesis [BR:ko03029];
TRINITY_DN5874_c1_g1_i1	K18185	COX23; cytochrome c oxidase assembly protein subunit 23	03029 Mitochondrial biogenesis [BR:ko03029];
TRINITY_DN5803_c3_g1_i1	K02723	psbY; photosystem II PsbY protein	00195 Photosynthesis [PATH:ko00195]; 00194 Photosynthesis proteins [BR:ko00194];
TRINITY_DN5803_c0_g1_i1	K02935	RP-L7, MRPL12, rplL; large subunit ribosomal protein L7/L12	03010 Ribosome [PATH:ko03010]; 03011 Ribosome [BR:ko03011];
TRINITY_DN5881_c0_g1_i5	K13754	SLC24A6, NCKX6; solute carrier family 24 (sodium/potassium/calcium exchanger), member 6	02000 Transporters [BR:ko02000];
TRINITY_DN5850_c0_g1_i4	K08235	E2.4.1.207; xyloglucan:xyloglucosyl transferase [EC:2.4.1.207]	99980 Enzymes with EC numbers;
TRINITY_DN5850_c0_g1_i6	K08235	E2.4.1.207; xyloglucan:xyloglucosyl transferase [EC:2.4.1.207]	99980 Enzymes with EC numbers;
TRINITY_DN5870_c0_g1_i15	K14833	NOC2; nucleolar complex protein 2	03009 Ribosome biogenesis [BR:ko03009];
TRINITY_DN5870_c0_g1_i17	K14833	NOC2; nucleolar complex protein 2	03009 Ribosome biogenesis [BR:ko03009];
TRINITY_DN5870_c0_g1_i21	K14833	NOC2; nucleolar complex protein 2	03009 Ribosome biogenesis [BR:ko03009];
TRINITY_DN5825_c0_g1_i1	K08917	LHCB6; light-harvesting complex II chlorophyll a/b binding protein 6	00196 Photosynthesis - antenna proteins [PATH:ko00196]; 00194 Photosynthesis proteins [BR:ko00194];
TRINITY_DN5841_c0_g1_i7	K03952	NDUFA8; NADH dehydrogenase (ubiquinone) 1 alpha subcomplex subunit 8	00190 Oxidative phosphorylation [PATH:ko00190]; 04723 Retrograde endocannabinoid signaling [PATH:ko04723]; 04714 Thermogenesis [PATH:ko04714]; 05010 Alzheimer disease [PATH:ko05010]; 05012 Parkinson disease [PATH:ko05012]; 05014 Amyotrophic lateral sclerosis [PATH:ko05014]; 05016 Huntington disease [PATH:ko05016]; 05020 Prion disease [PATH:ko05020]; 05022 Pathways of neurodegeneration - multiple …
TRINITY_DN5860_c0_g1_i47	K21777	CCNB; G2/mitotic-specific cyclin-B, other	03032 DNA replication proteins [BR:ko03032]; 03036 Chromosome and associated proteins [BR:ko03036];
TRINITY_DN5860_c0_g1_i64	K21777	CCNB; G2/mitotic-specific cyclin-B, other	03032 DNA replication proteins [BR:ko03032]; 03036 Chromosome and associated proteins [BR:ko03036];
TRINITY_DN5860_c0_g1_i94	K21777	CCNB; G2/mitotic-specific cyclin-B, other	03032 DNA replication proteins [BR:ko03032]; 03036 Chromosome and associated proteins [BR:ko03036];
TRINITY_DN5860_c0_g1_i99	K21777	CCNB; G2/mitotic-specific cyclin-B, other	03032 DNA replication proteins [BR:ko03032]; 03036 Chromosome and associated proteins [BR:ko03036];
TRINITY_DN5859_c2_g1_i1	K14398	CPSF6_7; cleavage and polyadenylation specificity factor subunit 6/7	03015 mRNA surveillance pathway [PATH:ko03015]; 03019 Messenger RNA biogenesis [BR:ko03019];
TRINITY_DN5859_c2_g1_i3	K14398	CPSF6_7; cleavage and polyadenylation specificity factor subunit 6/7	03015 mRNA surveillance pathway [PATH:ko03015]; 03019 Messenger RNA biogenesis [BR:ko03019];
TRINITY_DN5859_c2_g1_i7	K14398	CPSF6_7; cleavage and polyadenylation specificity factor subunit 6/7	03015 mRNA surveillance pathway [PATH:ko03015]; 03019 Messenger RNA biogenesis [BR:ko03019];
TRINITY_DN5859_c2_g1_i9	K14398	CPSF6_7; cleavage and polyadenylation specificity factor subunit 6/7	03015 mRNA surveillance pathway [PATH:ko03015]; 03019 Messenger RNA biogenesis [BR:ko03019];
TRINITY_DN5827_c0_g1_i1	K23136	CYP82C4; fraxetin 5-hydroxylase [EC:1.14.14.164]	00199 Cytochrome P450 [BR:ko00199];
TRINITY_DN5833_c0_g1_i5	K11434	PRMT1; type I protein arginine methyltransferase [EC:2.1.1.319]	04068 FoxO signaling pathway [PATH:ko04068]; 04922 Glucagon signaling pathway [PATH:ko04922]; 03036 Chromosome and associated proteins [BR:ko03036];
TRINITY_DN5833_c0_g1_i7	K11434	PRMT1; type I protein arginine methyltransferase [EC:2.1.1.319]	04068 FoxO signaling pathway [PATH:ko04068]; 04922 Glucagon signaling pathway [PATH:ko04922]; 03036 Chromosome and associated proteins [BR:ko03036];
TRINITY_DN5833_c0_g1_i9	K11434	PRMT1; type I protein arginine methyltransferase [EC:2.1.1.319]	04068 FoxO signaling pathway [PATH:ko04068]; 04922 Glucagon signaling pathway [PATH:ko04922]; 03036 Chromosome and associated proteins [BR:ko03036];
TRINITY_DN5891_c0_g1_i101	K08827	PRPF4B; serine/threonine-protein kinase PRP4 [EC:2.7.11.1]	01001 Protein kinases [BR:ko01001]; 03041 Spliceosome [BR:ko03041];
TRINITY_DN5891_c0_g1_i118	K08827	PRPF4B; serine/threonine-protein kinase PRP4 [EC:2.7.11.1]	01001 Protein kinases [BR:ko01001]; 03041 Spliceosome [BR:ko03041];
TRINITY_DN5891_c0_g1_i36	K08827	PRPF4B; serine/threonine-protein kinase PRP4 [EC:2.7.11.1]	01001 Protein kinases [BR:ko01001]; 03041 Spliceosome [BR:ko03041];
TRINITY_DN5891_c0_g1_i6	K08827	PRPF4B; serine/threonine-protein kinase PRP4 [EC:2.7.11.1]	01001 Protein kinases [BR:ko01001]; 03041 Spliceosome [BR:ko03041];
TRINITY_DN5891_c0_g1_i76	K08827	PRPF4B; serine/threonine-protein kinase PRP4 [EC:2.7.11.1]	01001 Protein kinases [BR:ko01001]; 03041 Spliceosome [BR:ko03041];
TRINITY_DN5891_c0_g1_i79	K08827	PRPF4B; serine/threonine-protein kinase PRP4 [EC:2.7.11.1]	01001 Protein kinases [BR:ko01001]; 03041 Spliceosome [BR:ko03041];
TRINITY_DN5891_c0_g1_i85	K08827	PRPF4B; serine/threonine-protein kinase PRP4 [EC:2.7.11.1]	01001 Protein kinases [BR:ko01001]; 03041 Spliceosome [BR:ko03041];
TRINITY_DN5896_c0_g1_i21	K01955	carB, CPA2; carbamoyl-phosphate synthase large subunit [EC:6.3.5.5]	00240 Pyrimidine metabolism [PATH:ko00240]; 00250 Alanine, aspartate and glutamate metabolism [PATH:ko00250];
TRINITY_DN5896_c0_g1_i22	K01653	E2.2.1.6S, ilvH, ilvN; acetolactate synthase I/III small subunit [EC:2.2.1.6]	00650 Butanoate metabolism [PATH:ko00650]; 00660 C5-Branched dibasic acid metabolism [PATH:ko00660]; 00290 Valine, leucine and isoleucine biosynthesis [PATH:ko00290]; 00770 Pantothenate and CoA biosynthesis [PATH:ko00770];
TRINITY_DN5813_c0_g1_i1	K02694	psaF; photosystem I subunit III	00195 Photosynthesis [PATH:ko00195]; 00194 Photosynthesis proteins [BR:ko00194];
TRINITY_DN35856_c0_g1_i2	K01859	E5.5.1.6; chalcone isomerase [EC:5.5.1.6]	00941 Flavonoid biosynthesis [PATH:ko00941];
TRINITY_DN35844_c0_g1_i15	K15429	TRM5, TRMT5; tRNA (guanine37-N1)-methyltransferase [EC:2.1.1.228]	03016 Transfer RNA biogenesis [BR:ko03016];
TRINITY_DN35844_c0_g1_i22	K15429	TRM5, TRMT5; tRNA (guanine37-N1)-methyltransferase [EC:2.1.1.228]	03016 Transfer RNA biogenesis [BR:ko03016];
TRINITY_DN35844_c0_g1_i24	K15429	TRM5, TRMT5; tRNA (guanine37-N1)-methyltransferase [EC:2.1.1.228]	03016 Transfer RNA biogenesis [BR:ko03016];
TRINITY_DN35894_c0_g1_i3	K14571	RIX7, NVL; ribosome biogenesis ATPase	03008 Ribosome biogenesis in eukaryotes [PATH:ko03008]; 03009 Ribosome biogenesis [BR:ko03009];
TRINITY_DN92843_c0_g1_i1	K02699	psaL; photosystem I subunit XI	00195 Photosynthesis [PATH:ko00195]; 00194 Photosynthesis proteins [BR:ko00194];
TRINITY_DN92848_c0_g1_i1	K02321	POLA2; DNA polymerase alpha subunit B	03030 DNA replication [PATH:ko03030]; 03032 DNA replication proteins [BR:ko03032];
TRINITY_DN18855_c0_g1_i1	K11886	ECM29; proteasome component ECM29	03051 Proteasome [BR:ko03051];
TRINITY_DN18855_c0_g1_i2	K11886	ECM29; proteasome component ECM29	03051 Proteasome [BR:ko03051];
TRINITY_DN18852_c0_g1_i3	K03696	clpC; ATP-dependent Clp protease ATP-binding subunit ClpC	03110 Chaperones and folding catalysts [BR:ko03110];
TRINITY_DN99820_c0_g1_i1	K03676	grxC, GLRX, GLRX2; glutaredoxin 3	03110 Chaperones and folding catalysts [BR:ko03110];
TRINITY_DN15760_c0_g2_i1	K20347	TMED2, EMP24; p24 family protein beta-1	04131 Membrane trafficking [BR:ko04131];
TRINITY_DN15760_c0_g2_i2	K20347	TMED2, EMP24; p24 family protein beta-1	04131 Membrane trafficking [BR:ko04131];
TRINITY_DN15760_c0_g2_i3	K20347	TMED2, EMP24; p24 family protein beta-1	04131 Membrane trafficking [BR:ko04131];
TRINITY_DN15794_c0_g1_i12	K05289	GAA1; GPI-anchor transamidase subunit GAA1	00563 Glycosylphosphatidylinositol (GPI)-anchor biosynthesis [PATH:ko00563];
TRINITY_DN15726_c0_g1_i20	K00913	ITPK1; inositol-1,3,4-trisphosphate 5/6-kinase / inositol-tetrakisphosphate 1-kinase [EC:2.7.1.159 2.7.1.134]	00562 Inositol phosphate metabolism [PATH:ko00562]; 04070 Phosphatidylinositol signaling system [PATH:ko04070];
TRINITY_DN15726_c0_g1_i27	K00913	ITPK1; inositol-1,3,4-trisphosphate 5/6-kinase / inositol-tetrakisphosphate 1-kinase [EC:2.7.1.159 2.7.1.134]	00562 Inositol phosphate metabolism [PATH:ko00562]; 04070 Phosphatidylinositol signaling system [PATH:ko04070];
TRINITY_DN15748_c1_g1_i4	K16219	NTMT1, METTL11A, NTM1; protein N-terminal methyltransferase [EC:2.1.1.244]	99980 Enzymes with EC numbers;
TRINITY_DN15706_c0_g1_i2	K01803	TPI, tpiA; triosephosphate isomerase (TIM) [EC:5.3.1.1]	00010 Glycolysis / Gluconeogenesis [PATH:ko00010]; 00051 Fructose and mannose metabolism [PATH:ko00051]; 00562 Inositol phosphate metabolism [PATH:ko00562]; 00710 Carbon fixation in photosynthetic organisms [PATH:ko00710]; 04147 Exosome [BR:ko04147];
TRINITY_DN15792_c0_g1_i2	K17278	PGRMC1_2; membrane-associated progesterone receptor component	04147 Exosome [BR:ko04147];
TRINITY_DN15792_c0_g1_i3	K17278	PGRMC1_2; membrane-associated progesterone receptor component	04147 Exosome [BR:ko04147];
TRINITY_DN15730_c0_g1_i3	K02964	RP-S18e, RPS18; small subunit ribosomal protein S18e	03010 Ribosome [PATH:ko03010]; 05171 Coronavirus disease - COVID-19 [PATH:ko05171]; 03011 Ribosome [BR:ko03011];
TRINITY_DN15757_c0_g1_i1	K03327	TC.MATE, SLC47A, norM, mdtK, dinF; multidrug resistance protein, MATE family	02000 Transporters [BR:ko02000];
TRINITY_DN29753_c0_g1_i7	K18121	GLYR; glyoxylate/succinic semialdehyde reductase [EC:1.1.1.79 1.1.1.-]	00630 Glyoxylate and dicarboxylate metabolism [PATH:ko00630]; 00650 Butanoate metabolism [PATH:ko00650];
TRINITY_DN29777_c0_g1_i2	K01728	pel; pectate lyase [EC:4.2.2.2]	00040 Pentose and glucuronate interconversions [PATH:ko00040]; 02024 Quorum sensing [PATH:ko02024];
TRINITY_DN29777_c0_g1_i3	K01728	pel; pectate lyase [EC:4.2.2.2]	00040 Pentose and glucuronate interconversions [PATH:ko00040]; 02024 Quorum sensing [PATH:ko02024];
TRINITY_DN20507_c0_g1_i1	K17428	MRPL47, NCM1; large subunit ribosomal protein L47	03011 Ribosome [BR:ko03011];
TRINITY_DN20507_c0_g1_i2	K02884	RP-L19, MRPL19, rplS; large subunit ribosomal protein L19	03010 Ribosome [PATH:ko03010]; 03011 Ribosome [BR:ko03011];
TRINITY_DN20538_c0_g1_i1	K03787	surE; 5'-nucleotidase [EC:3.1.3.5]	00230 Purine metabolism [PATH:ko00230]; 00240 Pyrimidine metabolism [PATH:ko00240]; 00760 Nicotinate and nicotinamide metabolism [PATH:ko00760];
TRINITY_DN20538_c0_g1_i3	K03787	surE; 5'-nucleotidase [EC:3.1.3.5]	00230 Purine metabolism [PATH:ko00230]; 00240 Pyrimidine metabolism [PATH:ko00240]; 00760 Nicotinate and nicotinamide metabolism [PATH:ko00760];
TRINITY_DN20551_c0_g1_i3	K14423	SMO1; plant 4,4-dimethylsterol C-4alpha-methyl-monooxygenase [EC:1.14.18.10]	00100 Steroid biosynthesis [PATH:ko00100];
TRINITY_DN4213_c0_g1_i4	K21248	VMP1; vacuole membrane protein 1	04140 Autophagy - animal [PATH:ko04140];
TRINITY_DN4220_c0_g1_i36	K00558	DNMT1, dcm; DNA (cytosine-5)-methyltransferase 1 [EC:2.1.1.37]	00270 Cysteine and methionine metabolism [PATH:ko00270]; 05206 MicroRNAs in cancer [PATH:ko05206]; 03000 Transcription factors [BR:ko03000]; 03032 DNA replication proteins [BR:ko03032]; 03036 Chromosome and associated proteins [BR:ko03036]; 02048 Prokaryotic defense system [BR:ko02048];
TRINITY_DN4220_c0_g1_i89	K00558	DNMT1, dcm; DNA (cytosine-5)-methyltransferase 1 [EC:2.1.1.37]	00270 Cysteine and methionine metabolism [PATH:ko00270]; 05206 MicroRNAs in cancer [PATH:ko05206]; 03000 Transcription factors [BR:ko03000]; 03032 DNA replication proteins [BR:ko03032]; 03036 Chromosome and associated proteins [BR:ko03036]; 02048 Prokaryotic defense system [BR:ko02048];
TRINITY_DN4220_c1_g1_i1	K09753	CCR; cinnamoyl-CoA reductase [EC:1.2.1.44]	00940 Phenylpropanoid biosynthesis [PATH:ko00940];
TRINITY_DN4220_c1_g1_i8	K09753	CCR; cinnamoyl-CoA reductase [EC:1.2.1.44]	00940 Phenylpropanoid biosynthesis [PATH:ko00940];
TRINITY_DN4206_c0_g1_i2	K13448	CML; calcium-binding protein CML	04626 Plant-pathogen interaction [PATH:ko04626];
TRINITY_DN4272_c0_g1_i16	K00765	hisG; ATP phosphoribosyltransferase [EC:2.4.2.17]	00340 Histidine metabolism [PATH:ko00340];
TRINITY_DN4272_c0_g1_i17	K00765	hisG; ATP phosphoribosyltransferase [EC:2.4.2.17]	00340 Histidine metabolism [PATH:ko00340];
TRINITY_DN4254_c0_g1_i10	K02985	RP-S3e, RPS3; small subunit ribosomal protein S3e	03010 Ribosome [PATH:ko03010]; 05171 Coronavirus disease - COVID-19 [PATH:ko05171]; 05130 Pathogenic Escherichia coli infection [PATH:ko05130]; 05132 Salmonella infection [PATH:ko05132]; 03011 Ribosome [BR:ko03011];
TRINITY_DN4254_c0_g1_i2	K02985	RP-S3e, RPS3; small subunit ribosomal protein S3e	03010 Ribosome [PATH:ko03010]; 05171 Coronavirus disease - COVID-19 [PATH:ko05171]; 05130 Pathogenic Escherichia coli infection [PATH:ko05130]; 05132 Salmonella infection [PATH:ko05132]; 03011 Ribosome [BR:ko03011];
TRINITY_DN4254_c0_g1_i3	K02985	RP-S3e, RPS3; small subunit ribosomal protein S3e	03010 Ribosome [PATH:ko03010]; 05171 Coronavirus disease - COVID-19 [PATH:ko05171]; 05130 Pathogenic Escherichia coli infection [PATH:ko05130]; 05132 Salmonella infection [PATH:ko05132]; 03011 Ribosome [BR:ko03011];
TRINITY_DN4254_c0_g1_i5	K02985	RP-S3e, RPS3; small subunit ribosomal protein S3e	03010 Ribosome [PATH:ko03010]; 05171 Coronavirus disease - COVID-19 [PATH:ko05171]; 05130 Pathogenic Escherichia coli infection [PATH:ko05130]; 05132 Salmonella infection [PATH:ko05132]; 03011 Ribosome [BR:ko03011];
TRINITY_DN4217_c1_g2_i2	K00485	FMO; dimethylaniline monooxygenase (N-oxide forming) [EC:1.14.13.8]	00982 Drug metabolism - cytochrome P450 [PATH:ko00982];
TRINITY_DN4217_c0_g1_i12	K17086	TM9SF2_4; transmembrane 9 superfamily member 2/4	04147 Exosome [BR:ko04147];
TRINITY_DN4217_c0_g1_i20	K17086	TM9SF2_4; transmembrane 9 superfamily member 2/4	04147 Exosome [BR:ko04147];
TRINITY_DN4217_c0_g1_i22	K17086	TM9SF2_4; transmembrane 9 superfamily member 2/4	04147 Exosome [BR:ko04147];
TRINITY_DN4208_c0_g1_i20	K02932	RP-L5e, RPL5; large subunit ribosomal protein L5e	03010 Ribosome [PATH:ko03010]; 05171 Coronavirus disease - COVID-19 [PATH:ko05171]; 01009 Protein phosphatases and associated proteins [BR:ko01009]; 03011 Ribosome [BR:ko03011];
TRINITY_DN4266_c0_g1_i7	K00696	E2.4.1.14; sucrose-phosphate synthase [EC:2.4.1.14]	00500 Starch and sucrose metabolism [PATH:ko00500];
TRINITY_DN4264_c1_g1_i3	K14498	SNRK2; serine/threonine-protein kinase SRK2 [EC:2.7.11.1]	04016 MAPK signaling pathway - plant [PATH:ko04016]; 04075 Plant hormone signal transduction [PATH:ko04075]; 01001 Protein kinases [BR:ko01001];
TRINITY_DN4261_c0_g1_i1	K07198	PRKAA, AMPK; 5'-AMP-activated protein kinase, catalytic alpha subunit [EC:2.7.11.11]	04371 Apelin signaling pathway [PATH:ko04371]; 04068 FoxO signaling pathway [PATH:ko04068]; 04151 PI3K-Akt signaling pathway [PATH:ko04151]; 04152 AMPK signaling pathway [PATH:ko04152]; 04150 mTOR signaling pathway [PATH:ko04150]; 04140 Autophagy - animal [PATH:ko04140]; 04530 Tight junction [PATH:ko04530]; 04910 Insulin signaling pathway [PATH:ko04910]; 04922 Glucagon signaling pathway [PATH:ko0…
TRINITY_DN4216_c1_g1_i5	K18667	ASCC2; activating signal cointegrator complex subunit 2	99973 Transcription;
TRINITY_DN4275_c1_g2_i2	K24345	KIC; calcium-binding protein KIC and related proteins	04812 Cytoskeleton proteins [BR:ko04812];
TRINITY_DN4275_c0_g1_i6	K09422	MYBP; transcription factor MYB, plant	03000 Transcription factors [BR:ko03000];
TRINITY_DN4275_c1_g1_i5	K14050	RABGGTA; geranylgeranyl transferase type-2 subunit alpha [EC:2.5.1.60]	01006 Prenyltransferases [BR:ko01006]; 04131 Membrane trafficking [BR:ko04131];
TRINITY_DN4215_c0_g1_i2	K09510	DNAJB4; DnaJ homolog subfamily B member 4	03110 Chaperones and folding catalysts [BR:ko03110];
TRINITY_DN4293_c0_g1_i12	K19044	XBAT32_33; E3 ubiquitin-protein ligase XBAT32/33 [EC:2.3.2.27]	04121 Ubiquitin system [BR:ko04121];
TRINITY_DN4299_c0_g1_i9	K00602	purH; phosphoribosylaminoimidazolecarboxamide formyltransferase / IMP cyclohydrolase [EC:2.1.2.3 3.5.4.10]	00230 Purine metabolism [PATH:ko00230]; 00670 One carbon pool by folate [PATH:ko00670]; 01523 Antifolate resistance [PATH:ko01523]; 04147 Exosome [BR:ko04147];
TRINITY_DN4256_c0_g1_i1	K11279	NAP1L1, NRP; nucleosome assembly protein 1-like 1	03036 Chromosome and associated proteins [BR:ko03036];
TRINITY_DN4256_c0_g1_i20	K11279	NAP1L1, NRP; nucleosome assembly protein 1-like 1	03036 Chromosome and associated proteins [BR:ko03036];
TRINITY_DN4273_c0_g2_i2	K02935	RP-L7, MRPL12, rplL; large subunit ribosomal protein L7/L12	03010 Ribosome [PATH:ko03010]; 03011 Ribosome [BR:ko03011];
TRINITY_DN4273_c1_g4_i1	K02260	COX17; cytochrome c oxidase assembly protein subunit 17	00190 Oxidative phosphorylation [PATH:ko00190]; 04714 Thermogenesis [PATH:ko04714]; 03029 Mitochondrial biogenesis [BR:ko03029];
TRINITY_DN4203_c0_g1_i13	K11416	SIRT6, SIR2L6; NAD+-dependent protein deacetylase sirtuin 6 [EC:2.3.1.286]	00760 Nicotinate and nicotinamide metabolism [PATH:ko00760]; 04714 Thermogenesis [PATH:ko04714]; 05230 Central carbon metabolism in cancer [PATH:ko05230]; 03036 Chromosome and associated proteins [BR:ko03036];
TRINITY_DN4203_c0_g1_i15	K11416	SIRT6, SIR2L6; NAD+-dependent protein deacetylase sirtuin 6 [EC:2.3.1.286]	00760 Nicotinate and nicotinamide metabolism [PATH:ko00760]; 04714 Thermogenesis [PATH:ko04714]; 05230 Central carbon metabolism in cancer [PATH:ko05230]; 03036 Chromosome and associated proteins [BR:ko03036];
TRINITY_DN4203_c0_g1_i57	K11416	SIRT6, SIR2L6; NAD+-dependent protein deacetylase sirtuin 6 [EC:2.3.1.286]	00760 Nicotinate and nicotinamide metabolism [PATH:ko00760]; 04714 Thermogenesis [PATH:ko04714]; 05230 Central carbon metabolism in cancer [PATH:ko05230]; 03036 Chromosome and associated proteins [BR:ko03036];
TRINITY_DN4203_c0_g1_i66	K11416	SIRT6, SIR2L6; NAD+-dependent protein deacetylase sirtuin 6 [EC:2.3.1.286]	00760 Nicotinate and nicotinamide metabolism [PATH:ko00760]; 04714 Thermogenesis [PATH:ko04714]; 05230 Central carbon metabolism in cancer [PATH:ko05230]; 03036 Chromosome and associated proteins [BR:ko03036];
TRINITY_DN4203_c0_g1_i71	K11416	SIRT6, SIR2L6; NAD+-dependent protein deacetylase sirtuin 6 [EC:2.3.1.286]	00760 Nicotinate and nicotinamide metabolism [PATH:ko00760]; 04714 Thermogenesis [PATH:ko04714]; 05230 Central carbon metabolism in cancer [PATH:ko05230]; 03036 Chromosome and associated proteins [BR:ko03036];
TRINITY_DN4271_c0_g1_i3	K10393	KIF2_24, MCAK; kinesin family member 2/24	04361 Axon regeneration [PATH:ko04361]; 03036 Chromosome and associated proteins [BR:ko03036]; 04812 Cytoskeleton proteins [BR:ko04812];
TRINITY_DN4271_c0_g1_i5	K10393	KIF2_24, MCAK; kinesin family member 2/24	04361 Axon regeneration [PATH:ko04361]; 03036 Chromosome and associated proteins [BR:ko03036]; 04812 Cytoskeleton proteins [BR:ko04812];
TRINITY_DN4233_c0_g1_i16	K23390	BAG6; large proline-rich protein BAG6	03400 DNA repair and recombination proteins [BR:ko03400];
TRINITY_DN4233_c0_g1_i58	K23390	BAG6; large proline-rich protein BAG6	03400 DNA repair and recombination proteins [BR:ko03400];
TRINITY_DN4233_c0_g1_i63	K23390	BAG6; large proline-rich protein BAG6	03400 DNA repair and recombination proteins [BR:ko03400];
TRINITY_DN4225_c0_g1_i1	K10295	FBXO9; F-box protein 9	04121 Ubiquitin system [BR:ko04121];
TRINITY_DN4225_c0_g1_i14	K10295	FBXO9; F-box protein 9	04121 Ubiquitin system [BR:ko04121];
TRINITY_DN4225_c0_g2_i1	K06975	K06975; uncharacterized protein	99997 Function unknown;
TRINITY_DN4225_c0_g2_i3	K06975	K06975; uncharacterized protein	99997 Function unknown;
TRINITY_DN4229_c0_g1_i14	K16251	NRPE1; DNA-directed RNA polymerase V subunit 1 [EC:2.7.7.6]	03021 Transcription machinery [BR:ko03021];
TRINITY_DN4229_c0_g2_i7	K09122	K09122; uncharacterized protein	99997 Function unknown;
TRINITY_DN4210_c0_g1_i14	K01868	TARS, thrS; threonyl-tRNA synthetase [EC:6.1.1.3]	00970 Aminoacyl-tRNA biosynthesis [PATH:ko00970]; 01007 Amino acid related enzymes [BR:ko01007]; 03016 Transfer RNA biogenesis [BR:ko03016];
TRINITY_DN4265_c0_g1_i54	K10752	RBBP4, HAT2, CAF1, MIS16; histone-binding protein RBBP4	04218 Cellular senescence [PATH:ko04218]; 03036 Chromosome and associated proteins [BR:ko03036];
TRINITY_DN4202_c1_g1_i2	K06947	GRC3, NOL9; polynucleotide 5'-hydroxyl-kinase GRC3/NOL9 [EC:2.7.1.-]	03009 Ribosome biogenesis [BR:ko03009];
TRINITY_DN4202_c1_g1_i6	K06947	GRC3, NOL9; polynucleotide 5'-hydroxyl-kinase GRC3/NOL9 [EC:2.7.1.-]	03009 Ribosome biogenesis [BR:ko03009];
TRINITY_DN4202_c0_g1_i3	K08232	E1.6.5.4; monodehydroascorbate reductase (NADH) [EC:1.6.5.4]	00053 Ascorbate and aldarate metabolism [PATH:ko00053];
TRINITY_DN4202_c0_g1_i32	K08232	E1.6.5.4; monodehydroascorbate reductase (NADH) [EC:1.6.5.4]	00053 Ascorbate and aldarate metabolism [PATH:ko00053];
TRINITY_DN4259_c0_g1_i19	K19995	SCAMP; secretory carrier-associated membrane protein	04131 Membrane trafficking [BR:ko04131];
TRINITY_DN4231_c0_g1_i9	K14297	NUP98, ADAR2, NUP116; nuclear pore complex protein Nup98-Nup96	03013 RNA transport [PATH:ko03013]; 05164 Influenza A [PATH:ko05164]; 05014 Amyotrophic lateral sclerosis [PATH:ko05014]; 03019 Messenger RNA biogenesis [BR:ko03019]; 03036 Chromosome and associated proteins [BR:ko03036];
TRINITY_DN4241_c0_g2_i18	K12843	PRPF3, PRP3; U4/U6 small nuclear ribonucleoprotein PRP3	03040 Spliceosome [PATH:ko03040]; 03041 Spliceosome [BR:ko03041];
TRINITY_DN4241_c0_g2_i45	K12843	PRPF3, PRP3; U4/U6 small nuclear ribonucleoprotein PRP3	03040 Spliceosome [PATH:ko03040]; 03041 Spliceosome [BR:ko03041];
TRINITY_DN4262_c0_g1_i11	K16329	psuG; pseudouridylate synthase [EC:4.2.1.70]	00240 Pyrimidine metabolism [PATH:ko00240];
TRINITY_DN4285_c0_g1_i9	K16297	SCPL-II; serine carboxypeptidase-like clade II [EC:3.4.16.-]	01002 Peptidases and inhibitors [BR:ko01002];
TRINITY_DN4292_c0_g1_i25	K17782	MIA40, CHCHD4; mitochondrial intermembrane space import and assembly protein 40	03029 Mitochondrial biogenesis [BR:ko03029]; 02000 Transporters [BR:ko02000];
TRINITY_DN4292_c0_g1_i9	K17782	MIA40, CHCHD4; mitochondrial intermembrane space import and assembly protein 40	03029 Mitochondrial biogenesis [BR:ko03029]; 02000 Transporters [BR:ko02000];
TRINITY_DN4239_c0_g1_i13	K06689	UBE2D, UBC4, UBC5; ubiquitin-conjugating enzyme E2 D [EC:2.3.2.23]	04141 Protein processing in endoplasmic reticulum [PATH:ko04141]; 04120 Ubiquitin mediated proteolysis [PATH:ko04120]; 04013 MAPK signaling pathway - fly [PATH:ko04013]; 04624 Toll and Imd signaling pathway [PATH:ko04624]; 05131 Shigellosis [PATH:ko05131]; 04121 Ubiquitin system [BR:ko04121];
TRINITY_DN4251_c0_g1_i9	K07562	NMD3; nonsense-mediated mRNA decay protein 3	03013 RNA transport [PATH:ko03013]; 03008 Ribosome biogenesis in eukaryotes [PATH:ko03008]; 03009 Ribosome biogenesis [BR:ko03009];
TRINITY_DN4238_c0_g1_i42	K20180	VPS16; vacuolar protein sorting-associated protein 16	04138 Autophagy - yeast [PATH:ko04138]; 05132 Salmonella infection [PATH:ko05132]; 04131 Membrane trafficking [BR:ko04131];
TRINITY_DN4238_c0_g1_i82	K20180	VPS16; vacuolar protein sorting-associated protein 16	04138 Autophagy - yeast [PATH:ko04138]; 05132 Salmonella infection [PATH:ko05132]; 04131 Membrane trafficking [BR:ko04131];
TRINITY_DN4238_c0_g1_i86	K20180	VPS16; vacuolar protein sorting-associated protein 16	04138 Autophagy - yeast [PATH:ko04138]; 05132 Salmonella infection [PATH:ko05132]; 04131 Membrane trafficking [BR:ko04131];
TRINITY_DN4276_c0_g1_i4	K01662	dxs; 1-deoxy-D-xylulose-5-phosphate synthase [EC:2.2.1.7]	00730 Thiamine metabolism [PATH:ko00730]; 00900 Terpenoid backbone biosynthesis [PATH:ko00900];
TRINITY_DN4276_c2_g2_i6	K15437	AIMP1, ARC1; aminoacyl tRNA synthase complex-interacting multifunctional protein 1	03016 Transfer RNA biogenesis [BR:ko03016];
TRINITY_DN4218_c0_g1_i11	K18757	LARP1; la-related protein 1	03019 Messenger RNA biogenesis [BR:ko03019];
TRINITY_DN4218_c0_g1_i21	K18757	LARP1; la-related protein 1	03019 Messenger RNA biogenesis [BR:ko03019];
TRINITY_DN4290_c0_g1_i37	K14303	NUP160, NUP120; nuclear pore complex protein Nup160	03013 RNA transport [PATH:ko03013]; 05014 Amyotrophic lateral sclerosis [PATH:ko05014]; 03019 Messenger RNA biogenesis [BR:ko03019]; 03036 Chromosome and associated proteins [BR:ko03036];
TRINITY_DN4244_c0_g1_i1	K13448	CML; calcium-binding protein CML	04626 Plant-pathogen interaction [PATH:ko04626];
TRINITY_DN4350_c0_g1_i20	K11855	USP36_42; ubiquitin carboxyl-terminal hydrolase 36/42 [EC:3.4.19.12]	01002 Peptidases and inhibitors [BR:ko01002]; 04121 Ubiquitin system [BR:ko04121];
TRINITY_DN4322_c0_g1_i12	K03797	E3.4.21.102, prc, ctpA; carboxyl-terminal processing protease [EC:3.4.21.102]	01002 Peptidases and inhibitors [BR:ko01002];
TRINITY_DN4322_c0_g1_i24	K03797	E3.4.21.102, prc, ctpA; carboxyl-terminal processing protease [EC:3.4.21.102]	01002 Peptidases and inhibitors [BR:ko01002];
TRINITY_DN4322_c0_g1_i7	K03797	E3.4.21.102, prc, ctpA; carboxyl-terminal processing protease [EC:3.4.21.102]	01002 Peptidases and inhibitors [BR:ko01002];
TRINITY_DN4362_c0_g2_i1	K20619	CYP78A; cytochrome P450 family 78 subfamily A	00199 Cytochrome P450 [BR:ko00199];
TRINITY_DN4395_c0_g1_i1	K09264	K09264; MADS-box transcription factor, plant	03000 Transcription factors [BR:ko03000];
TRINITY_DN4313_c0_g2_i2	K09595	HM13; minor histocompatibility antigen H13 [EC:3.4.23.-]	01002 Peptidases and inhibitors [BR:ko01002];
TRINITY_DN4313_c0_g2_i4	K09595	HM13; minor histocompatibility antigen H13 [EC:3.4.23.-]	01002 Peptidases and inhibitors [BR:ko01002];
TRINITY_DN4348_c0_g1_i1	K18588	COQ10; coenzyme Q-binding protein COQ10	99987 Cofactor metabolism;
TRINITY_DN4348_c0_g1_i12	K18588	COQ10; coenzyme Q-binding protein COQ10	99987 Cofactor metabolism;
TRINITY_DN4392_c0_g1_i56	K01897	ACSL, fadD; long-chain acyl-CoA synthetase [EC:6.2.1.3]	00061 Fatty acid biosynthesis [PATH:ko00061]; 00071 Fatty acid degradation [PATH:ko00071]; 04146 Peroxisome [PATH:ko04146]; 04216 Ferroptosis [PATH:ko04216]; 02024 Quorum sensing [PATH:ko02024]; 04920 Adipocytokine signaling pathway [PATH:ko04920]; 03320 PPAR signaling pathway [PATH:ko03320]; 04714 Thermogenesis [PATH:ko04714]; 01004 Lipid biosynthesis proteins [BR:ko01004]; 04147 Exosome [BR:ko0…
TRINITY_DN4392_c0_g1_i68	K01897	ACSL, fadD; long-chain acyl-CoA synthetase [EC:6.2.1.3]	00061 Fatty acid biosynthesis [PATH:ko00061]; 00071 Fatty acid degradation [PATH:ko00071]; 04146 Peroxisome [PATH:ko04146]; 04216 Ferroptosis [PATH:ko04216]; 02024 Quorum sensing [PATH:ko02024]; 04920 Adipocytokine signaling pathway [PATH:ko04920]; 03320 PPAR signaling pathway [PATH:ko03320]; 04714 Thermogenesis [PATH:ko04714]; 01004 Lipid biosynthesis proteins [BR:ko01004]; 04147 Exosome [BR:ko0…
TRINITY_DN4392_c0_g1_i99	K03217	yidC, spoIIIJ, OXA1, ccfA; YidC/Oxa1 family membrane protein insertase	03060 Protein export [PATH:ko03060]; 03070 Bacterial secretion system [PATH:ko03070]; 02024 Quorum sensing [PATH:ko02024]; 03029 Mitochondrial biogenesis [BR:ko03029]; 02044 Secretion system [BR:ko02044];
TRINITY_DN4301_c0_g1_i1	K03506	POLE4; DNA polymerase epsilon subunit 4 [EC:2.7.7.7]	03030 DNA replication [PATH:ko03030]; 03410 Base excision repair [PATH:ko03410]; 03420 Nucleotide excision repair [PATH:ko03420]; 03032 DNA replication proteins [BR:ko03032]; 03400 DNA repair and recombination proteins [BR:ko03400];
TRINITY_DN4361_c0_g1_i12	K13800	CMPK1, UMPK; UMP-CMP kinase [EC:2.7.4.14]	00240 Pyrimidine metabolism [PATH:ko00240]; 00983 Drug metabolism - other enzymes [PATH:ko00983];
TRINITY_DN4361_c0_g1_i20	K13800	CMPK1, UMPK; UMP-CMP kinase [EC:2.7.4.14]	00240 Pyrimidine metabolism [PATH:ko00240]; 00983 Drug metabolism - other enzymes [PATH:ko00983];
TRINITY_DN4361_c0_g1_i33	K13800	CMPK1, UMPK; UMP-CMP kinase [EC:2.7.4.14]	00240 Pyrimidine metabolism [PATH:ko00240]; 00983 Drug metabolism - other enzymes [PATH:ko00983];
TRINITY_DN4361_c0_g1_i36	K13800	CMPK1, UMPK; UMP-CMP kinase [EC:2.7.4.14]	00240 Pyrimidine metabolism [PATH:ko00240]; 00983 Drug metabolism - other enzymes [PATH:ko00983];
TRINITY_DN4361_c0_g1_i4	K13800	CMPK1, UMPK; UMP-CMP kinase [EC:2.7.4.14]	00240 Pyrimidine metabolism [PATH:ko00240]; 00983 Drug metabolism - other enzymes [PATH:ko00983];
TRINITY_DN4336_c1_g1_i2	K23568	EMC7; ER membrane protein complex subunit 7	04131 Membrane trafficking [BR:ko04131];
TRINITY_DN4336_c0_g1_i10	K23012	TYSND1; peroxisomal leader peptide-processing protease [EC:3.4.21.-]	01002 Peptidases and inhibitors [BR:ko01002];
TRINITY_DN4336_c0_g1_i128	K23012	TYSND1; peroxisomal leader peptide-processing protease [EC:3.4.21.-]	01002 Peptidases and inhibitors [BR:ko01002];
TRINITY_DN4336_c0_g1_i91	K23012	TYSND1; peroxisomal leader peptide-processing protease [EC:3.4.21.-]	01002 Peptidases and inhibitors [BR:ko01002];
TRINITY_DN4369_c0_g1_i14	K23871	CGR; putative pectin methylesterase [EC:2.1.1.-]	99980 Enzymes with EC numbers;
TRINITY_DN4329_c1_g1_i13	K14018	PLAA, DOA1, UFD3; phospholipase A-2-activating protein	04141 Protein processing in endoplasmic reticulum [PATH:ko04141];
TRINITY_DN4329_c1_g1_i16	K14018	PLAA, DOA1, UFD3; phospholipase A-2-activating protein	04141 Protein processing in endoplasmic reticulum [PATH:ko04141];
TRINITY_DN4329_c1_g1_i22	K14018	PLAA, DOA1, UFD3; phospholipase A-2-activating protein	04141 Protein processing in endoplasmic reticulum [PATH:ko04141];
TRINITY_DN4329_c1_g1_i25	K14018	PLAA, DOA1, UFD3; phospholipase A-2-activating protein	04141 Protein processing in endoplasmic reticulum [PATH:ko04141];
TRINITY_DN4329_c1_g1_i3	K14018	PLAA, DOA1, UFD3; phospholipase A-2-activating protein	04141 Protein processing in endoplasmic reticulum [PATH:ko04141];
TRINITY_DN4329_c1_g1_i6	K14018	PLAA, DOA1, UFD3; phospholipase A-2-activating protein	04141 Protein processing in endoplasmic reticulum [PATH:ko04141];
TRINITY_DN4340_c0_g4_i1	K14514	EIN3; ethylene-insensitive protein 3	04016 MAPK signaling pathway - plant [PATH:ko04016]; 04075 Plant hormone signal transduction [PATH:ko04075]; 03000 Transcription factors [BR:ko03000];
TRINITY_DN4360_c0_g4_i2	K05236	COPA, RET1; coatomer subunit alpha	04131 Membrane trafficking [BR:ko04131]; 04147 Exosome [BR:ko04147];
TRINITY_DN4388_c0_g1_i3	K07253	MIF; phenylpyruvate tautomerase [EC:5.3.2.1]	00350 Tyrosine metabolism [PATH:ko00350]; 00360 Phenylalanine metabolism [PATH:ko00360]; 04147 Exosome [BR:ko04147];
TRINITY_DN4388_c1_g1_i2	K14157	AASS; alpha-aminoadipic semialdehyde synthase [EC:1.5.1.8 1.5.1.9]	00310 Lysine degradation [PATH:ko00310];
TRINITY_DN4388_c1_g1_i5	K14157	AASS; alpha-aminoadipic semialdehyde synthase [EC:1.5.1.8 1.5.1.9]	00310 Lysine degradation [PATH:ko00310];
TRINITY_DN4337_c0_g1_i6	K15141	MED28; mediator of RNA polymerase II transcription subunit 28	03021 Transcription machinery [BR:ko03021];
TRINITY_DN4337_c0_g1_i7	K15141	MED28; mediator of RNA polymerase II transcription subunit 28	03021 Transcription machinery [BR:ko03021];
TRINITY_DN4305_c0_g1_i3	K12898	HNRNPF_H; heterogeneous nuclear ribonucleoprotein F/H	03041 Spliceosome [BR:ko03041];
TRINITY_DN4345_c0_g1_i22	K14638	SLC15A3_4, PHT; solute carrier family 15 (peptide/histidine transporter), member 3/4	02000 Transporters [BR:ko02000];
TRINITY_DN4345_c0_g1_i5	K14638	SLC15A3_4, PHT; solute carrier family 15 (peptide/histidine transporter), member 3/4	02000 Transporters [BR:ko02000];
TRINITY_DN4345_c0_g1_i55	K14638	SLC15A3_4, PHT; solute carrier family 15 (peptide/histidine transporter), member 3/4	02000 Transporters [BR:ko02000];
TRINITY_DN4345_c0_g1_i70	K14638	SLC15A3_4, PHT; solute carrier family 15 (peptide/histidine transporter), member 3/4	02000 Transporters [BR:ko02000];
TRINITY_DN4398_c1_g3_i1	K06013	STE24; STE24 endopeptidase [EC:3.4.24.84]	00900 Terpenoid backbone biosynthesis [PATH:ko00900]; 01002 Peptidases and inhibitors [BR:ko01002]; 04147 Exosome [BR:ko04147];
TRINITY_DN4310_c0_g1_i11	K03125	TAF1; transcription initiation factor TFIID subunit 1 [EC:2.3.1.48 2.7.11.1]	03022 Basal transcription factors [PATH:ko03022]; 01001 Protein kinases [BR:ko01001]; 03021 Transcription machinery [BR:ko03021]; 03036 Chromosome and associated proteins [BR:ko03036];
TRINITY_DN4310_c0_g1_i21	K03125	TAF1; transcription initiation factor TFIID subunit 1 [EC:2.3.1.48 2.7.11.1]	03022 Basal transcription factors [PATH:ko03022]; 01001 Protein kinases [BR:ko01001]; 03021 Transcription machinery [BR:ko03021]; 03036 Chromosome and associated proteins [BR:ko03036];
TRINITY_DN4310_c0_g1_i22	K03125	TAF1; transcription initiation factor TFIID subunit 1 [EC:2.3.1.48 2.7.11.1]	03022 Basal transcription factors [PATH:ko03022]; 01001 Protein kinases [BR:ko01001]; 03021 Transcription machinery [BR:ko03021]; 03036 Chromosome and associated proteins [BR:ko03036];
TRINITY_DN4310_c0_g1_i4	K03125	TAF1; transcription initiation factor TFIID subunit 1 [EC:2.3.1.48 2.7.11.1]	03022 Basal transcription factors [PATH:ko03022]; 01001 Protein kinases [BR:ko01001]; 03021 Transcription machinery [BR:ko03021]; 03036 Chromosome and associated proteins [BR:ko03036];
TRINITY_DN4310_c0_g1_i64	K03125	TAF1; transcription initiation factor TFIID subunit 1 [EC:2.3.1.48 2.7.11.1]	03022 Basal transcription factors [PATH:ko03022]; 01001 Protein kinases [BR:ko01001]; 03021 Transcription machinery [BR:ko03021]; 03036 Chromosome and associated proteins [BR:ko03036];
TRINITY_DN4366_c0_g1_i1	K15111	SLC25A26; solute carrier family 25 (mitochondrial S-adenosylmethionine transporter), member 26	02000 Transporters [BR:ko02000];
TRINITY_DN4366_c0_g1_i41	K15111	SLC25A26; solute carrier family 25 (mitochondrial S-adenosylmethionine transporter), member 26	02000 Transporters [BR:ko02000];
TRINITY_DN4383_c0_g1_i34	K03327	TC.MATE, SLC47A, norM, mdtK, dinF; multidrug resistance protein, MATE family	02000 Transporters [BR:ko02000];
TRINITY_DN4383_c0_g1_i41	K03327	TC.MATE, SLC47A, norM, mdtK, dinF; multidrug resistance protein, MATE family	02000 Transporters [BR:ko02000];
TRINITY_DN4383_c0_g1_i58	K03327	TC.MATE, SLC47A, norM, mdtK, dinF; multidrug resistance protein, MATE family	02000 Transporters [BR:ko02000];
TRINITY_DN4383_c0_g1_i59	K03327	TC.MATE, SLC47A, norM, mdtK, dinF; multidrug resistance protein, MATE family	02000 Transporters [BR:ko02000];
TRINITY_DN4383_c0_g1_i61	K03327	TC.MATE, SLC47A, norM, mdtK, dinF; multidrug resistance protein, MATE family	02000 Transporters [BR:ko02000];
TRINITY_DN4343_c0_g1_i1	K10523	SPOP; speckle-type POZ protein	04340 Hedgehog signaling pathway [PATH:ko04340]; 04341 Hedgehog signaling pathway - fly [PATH:ko04341]; 04121 Ubiquitin system [BR:ko04121];
TRINITY_DN4380_c0_g1_i11	K03504	POLD3; DNA polymerase delta subunit 3	03030 DNA replication [PATH:ko03030]; 03410 Base excision repair [PATH:ko03410]; 03420 Nucleotide excision repair [PATH:ko03420]; 03430 Mismatch repair [PATH:ko03430]; 03440 Homologous recombination [PATH:ko03440]; 01009 Protein phosphatases and associated proteins [BR:ko01009]; 03032 DNA replication proteins [BR:ko03032]; 03400 DNA repair and recombination proteins [BR:ko03400];
TRINITY_DN4380_c0_g1_i22	K03504	POLD3; DNA polymerase delta subunit 3	03030 DNA replication [PATH:ko03030]; 03410 Base excision repair [PATH:ko03410]; 03420 Nucleotide excision repair [PATH:ko03420]; 03430 Mismatch repair [PATH:ko03430]; 03440 Homologous recombination [PATH:ko03440]; 01009 Protein phosphatases and associated proteins [BR:ko01009]; 03032 DNA replication proteins [BR:ko03032]; 03400 DNA repair and recombination proteins [BR:ko03400];
TRINITY_DN4380_c0_g1_i4	K03504	POLD3; DNA polymerase delta subunit 3	03030 DNA replication [PATH:ko03030]; 03410 Base excision repair [PATH:ko03410]; 03420 Nucleotide excision repair [PATH:ko03420]; 03430 Mismatch repair [PATH:ko03430]; 03440 Homologous recombination [PATH:ko03440]; 01009 Protein phosphatases and associated proteins [BR:ko01009]; 03032 DNA replication proteins [BR:ko03032]; 03400 DNA repair and recombination proteins [BR:ko03400];
TRINITY_DN4380_c0_g1_i5	K03504	POLD3; DNA polymerase delta subunit 3	03030 DNA replication [PATH:ko03030]; 03410 Base excision repair [PATH:ko03410]; 03420 Nucleotide excision repair [PATH:ko03420]; 03430 Mismatch repair [PATH:ko03430]; 03440 Homologous recombination [PATH:ko03440]; 01009 Protein phosphatases and associated proteins [BR:ko01009]; 03032 DNA replication proteins [BR:ko03032]; 03400 DNA repair and recombination proteins [BR:ko03400];
TRINITY_DN4381_c0_g1_i4	K15377	SLC44A2_4_5; solute carrier family 44 (choline transporter-like protein), member 2/4/5	05231 Choline metabolism in cancer [PATH:ko05231]; 02000 Transporters [BR:ko02000]; 04147 Exosome [BR:ko04147];
TRINITY_DN4385_c0_g2_i12	K23095	MENG, menG; demethylphylloquinol methyltransferase [EC:2.1.1.329]	00130 Ubiquinone and other terpenoid-quinone biosynthesis [PATH:ko00130];
TRINITY_DN4385_c0_g2_i29	K23095	MENG, menG; demethylphylloquinol methyltransferase [EC:2.1.1.329]	00130 Ubiquinone and other terpenoid-quinone biosynthesis [PATH:ko00130];
TRINITY_DN4385_c0_g2_i8	K23095	MENG, menG; demethylphylloquinol methyltransferase [EC:2.1.1.329]	00130 Ubiquinone and other terpenoid-quinone biosynthesis [PATH:ko00130];
TRINITY_DN4385_c0_g2_i9	K23095	MENG, menG; demethylphylloquinol methyltransferase [EC:2.1.1.329]	00130 Ubiquinone and other terpenoid-quinone biosynthesis [PATH:ko00130];
TRINITY_DN4356_c0_g1_i1	K16054	DEP1; methylthioribulose 1-phosphate dehydratase / enolase-phosphatase E1 [EC:4.2.1.109 3.1.3.77]	00270 Cysteine and methionine metabolism [PATH:ko00270];
TRINITY_DN4356_c1_g1_i19	K00921	PIKFYVE, FAB1; 1-phosphatidylinositol-3-phosphate 5-kinase [EC:2.7.1.150]	00562 Inositol phosphate metabolism [PATH:ko00562]; 04070 Phosphatidylinositol signaling system [PATH:ko04070]; 04145 Phagosome [PATH:ko04145]; 04810 Regulation of actin cytoskeleton [PATH:ko04810]; 04131 Membrane trafficking [BR:ko04131];
TRINITY_DN4356_c1_g1_i49	K00921	PIKFYVE, FAB1; 1-phosphatidylinositol-3-phosphate 5-kinase [EC:2.7.1.150]	00562 Inositol phosphate metabolism [PATH:ko00562]; 04070 Phosphatidylinositol signaling system [PATH:ko04070]; 04145 Phagosome [PATH:ko04145]; 04810 Regulation of actin cytoskeleton [PATH:ko04810]; 04131 Membrane trafficking [BR:ko04131];
TRINITY_DN4356_c1_g1_i81	K00921	PIKFYVE, FAB1; 1-phosphatidylinositol-3-phosphate 5-kinase [EC:2.7.1.150]	00562 Inositol phosphate metabolism [PATH:ko00562]; 04070 Phosphatidylinositol signaling system [PATH:ko04070]; 04145 Phagosome [PATH:ko04145]; 04810 Regulation of actin cytoskeleton [PATH:ko04810]; 04131 Membrane trafficking [BR:ko04131];
TRINITY_DN4325_c0_g1_i1	K09008	NDUFAF3; NADH dehydrogenase [ubiquinone] 1 alpha subcomplex assembly factor 3	04714 Thermogenesis [PATH:ko04714]; 03029 Mitochondrial biogenesis [BR:ko03029];
TRINITY_DN4325_c0_g1_i9	K09008	NDUFAF3; NADH dehydrogenase [ubiquinone] 1 alpha subcomplex assembly factor 3	04714 Thermogenesis [PATH:ko04714]; 03029 Mitochondrial biogenesis [BR:ko03029];
TRINITY_DN4394_c1_g1_i1	K16040	ROMT; trans-resveratrol di-O-methyltransferase [EC:2.1.1.240]	00945 Stilbenoid, diarylheptanoid and gingerol biosynthesis [PATH:ko00945];
TRINITY_DN4394_c0_g1_i3	K08245	E3.4.23.40; phytepsin [EC:3.4.23.40]	01002 Peptidases and inhibitors [BR:ko01002];
TRINITY_DN4321_c0_g1_i12	K03029	PSMD4, RPN10; 26S proteasome regulatory subunit N10	03050 Proteasome [PATH:ko03050]; 05169 Epstein-Barr virus infection [PATH:ko05169]; 05010 Alzheimer disease [PATH:ko05010]; 05012 Parkinson disease [PATH:ko05012]; 05014 Amyotrophic lateral sclerosis [PATH:ko05014]; 05016 Huntington disease [PATH:ko05016]; 05017 Spinocerebellar ataxia [PATH:ko05017]; 05020 Prion disease [PATH:ko05020]; 05022 Pathways of neurodegeneration - multiple diseases [PATH…
TRINITY_DN4321_c0_g1_i18	K03029	PSMD4, RPN10; 26S proteasome regulatory subunit N10	03050 Proteasome [PATH:ko03050]; 05169 Epstein-Barr virus infection [PATH:ko05169]; 05010 Alzheimer disease [PATH:ko05010]; 05012 Parkinson disease [PATH:ko05012]; 05014 Amyotrophic lateral sclerosis [PATH:ko05014]; 05016 Huntington disease [PATH:ko05016]; 05017 Spinocerebellar ataxia [PATH:ko05017]; 05020 Prion disease [PATH:ko05020]; 05022 Pathways of neurodegeneration - multiple diseases [PATH…
TRINITY_DN4321_c0_g1_i6	K03029	PSMD4, RPN10; 26S proteasome regulatory subunit N10	03050 Proteasome [PATH:ko03050]; 05169 Epstein-Barr virus infection [PATH:ko05169]; 05010 Alzheimer disease [PATH:ko05010]; 05012 Parkinson disease [PATH:ko05012]; 05014 Amyotrophic lateral sclerosis [PATH:ko05014]; 05016 Huntington disease [PATH:ko05016]; 05017 Spinocerebellar ataxia [PATH:ko05017]; 05020 Prion disease [PATH:ko05020]; 05022 Pathways of neurodegeneration - multiple diseases [PATH…
TRINITY_DN4321_c0_g1_i9	K03029	PSMD4, RPN10; 26S proteasome regulatory subunit N10	03050 Proteasome [PATH:ko03050]; 05169 Epstein-Barr virus infection [PATH:ko05169]; 05010 Alzheimer disease [PATH:ko05010]; 05012 Parkinson disease [PATH:ko05012]; 05014 Amyotrophic lateral sclerosis [PATH:ko05014]; 05016 Huntington disease [PATH:ko05016]; 05017 Spinocerebellar ataxia [PATH:ko05017]; 05020 Prion disease [PATH:ko05020]; 05022 Pathways of neurodegeneration - multiple diseases [PATH…
TRINITY_DN4311_c0_g1_i40	K12824	TCERG1, CA150; transcription elongation regulator 1	03040 Spliceosome [PATH:ko03040]; 04212 Longevity regulating pathway - worm [PATH:ko04212]; 03041 Spliceosome [BR:ko03041];
TRINITY_DN4311_c0_g1_i56	K12824	TCERG1, CA150; transcription elongation regulator 1	03040 Spliceosome [PATH:ko03040]; 04212 Longevity regulating pathway - worm [PATH:ko04212]; 03041 Spliceosome [BR:ko03041];
TRINITY_DN4311_c0_g1_i60	K12824	TCERG1, CA150; transcription elongation regulator 1	03040 Spliceosome [PATH:ko03040]; 04212 Longevity regulating pathway - worm [PATH:ko04212]; 03041 Spliceosome [BR:ko03041];
TRINITY_DN4352_c1_g1_i1	K22047	MSL1_2_3; mechanosensitive ion channel protein 1/2/3	02000 Transporters [BR:ko02000];
TRINITY_DN4352_c1_g1_i13	K22047	MSL1_2_3; mechanosensitive ion channel protein 1/2/3	02000 Transporters [BR:ko02000];
TRINITY_DN4352_c1_g1_i25	K22047	MSL1_2_3; mechanosensitive ion channel protein 1/2/3	02000 Transporters [BR:ko02000];
TRINITY_DN4352_c1_g1_i4	K22047	MSL1_2_3; mechanosensitive ion channel protein 1/2/3	02000 Transporters [BR:ko02000];
TRINITY_DN4371_c0_g1_i1	K11816	YUCCA; indole-3-pyruvate monooxygenase [EC:1.14.13.168]	00380 Tryptophan metabolism [PATH:ko00380];
TRINITY_DN4371_c0_g1_i2	K11816	YUCCA; indole-3-pyruvate monooxygenase [EC:1.14.13.168]	00380 Tryptophan metabolism [PATH:ko00380];
TRINITY_DN4371_c0_g1_i6	K11816	YUCCA; indole-3-pyruvate monooxygenase [EC:1.14.13.168]	00380 Tryptophan metabolism [PATH:ko00380];
TRINITY_DN4377_c0_g1_i1	K12855	PRPF6, PRP6; pre-mRNA-processing factor 6	03040 Spliceosome [PATH:ko03040]; 03041 Spliceosome [BR:ko03041];
TRINITY_DN4376_c3_g1_i1	K12847	USP39, SAD1; U4/U6.U5 tri-snRNP-associated protein 2	03040 Spliceosome [PATH:ko03040]; 03041 Spliceosome [BR:ko03041];
TRINITY_DN4376_c2_g1_i11	K15223	UAF30, SPP27; upstream activation factor subunit UAF30	03021 Transcription machinery [BR:ko03021];
TRINITY_DN4376_c2_g1_i19	K15223	UAF30, SPP27; upstream activation factor subunit UAF30	03021 Transcription machinery [BR:ko03021];
TRINITY_DN4378_c0_g1_i16	K01259	pip; proline iminopeptidase [EC:3.4.11.5]	00330 Arginine and proline metabolism [PATH:ko00330]; 01002 Peptidases and inhibitors [BR:ko01002];
TRINITY_DN4307_c1_g1_i5	K17824	DCUN1D4_5; DCN1-like protein 4/5	04121 Ubiquitin system [BR:ko04121];
TRINITY_DN4307_c0_g1_i12	K17046	DEK; protein DEK	03036 Chromosome and associated proteins [BR:ko03036];
TRINITY_DN4307_c0_g1_i15	K17046	DEK; protein DEK	03036 Chromosome and associated proteins [BR:ko03036];
TRINITY_DN4307_c0_g1_i28	K17046	DEK; protein DEK	03036 Chromosome and associated proteins [BR:ko03036];
TRINITY_DN4316_c0_g1_i1	K07390	grxD, GLRX5; monothiol glutaredoxin	03110 Chaperones and folding catalysts [BR:ko03110]; 03029 Mitochondrial biogenesis [BR:ko03029];
TRINITY_DN4316_c0_g1_i5	K07390	grxD, GLRX5; monothiol glutaredoxin	03110 Chaperones and folding catalysts [BR:ko03110]; 03029 Mitochondrial biogenesis [BR:ko03029];
TRINITY_DN23820_c0_g1_i3	K15692	RNF13, RZF; E3 ubiquitin-protein ligase RNF13 [EC:2.3.2.27]	04121 Ubiquitin system [BR:ko04121];
TRINITY_DN23857_c0_g1_i1	K18749	LSM14, RAP55, SCD6; protein LSM14	03019 Messenger RNA biogenesis [BR:ko03019];
TRINITY_DN23857_c0_g1_i4	K18749	LSM14, RAP55, SCD6; protein LSM14	03019 Messenger RNA biogenesis [BR:ko03019];
TRINITY_DN23857_c0_g1_i7	K18749	LSM14, RAP55, SCD6; protein LSM14	03019 Messenger RNA biogenesis [BR:ko03019];
TRINITY_DN23857_c0_g1_i8	K18749	LSM14, RAP55, SCD6; protein LSM14	03019 Messenger RNA biogenesis [BR:ko03019];
TRINITY_DN23811_c0_g1_i10	K21444	PCBP3_4; poly(rC)-binding protein 3/4	03019 Messenger RNA biogenesis [BR:ko03019];
TRINITY_DN23870_c0_g1_i13	K17964	LRPPRC; leucine-rich PPR motif-containing protein, mitochondrial	03029 Mitochondrial biogenesis [BR:ko03029];
TRINITY_DN23870_c0_g1_i21	K17964	LRPPRC; leucine-rich PPR motif-containing protein, mitochondrial	03029 Mitochondrial biogenesis [BR:ko03029];
TRINITY_DN23870_c0_g1_i26	K17964	LRPPRC; leucine-rich PPR motif-containing protein, mitochondrial	03029 Mitochondrial biogenesis [BR:ko03029];
TRINITY_DN23870_c0_g1_i42	K17964	LRPPRC; leucine-rich PPR motif-containing protein, mitochondrial	03029 Mitochondrial biogenesis [BR:ko03029];
TRINITY_DN23870_c0_g1_i44	K17964	LRPPRC; leucine-rich PPR motif-containing protein, mitochondrial	03029 Mitochondrial biogenesis [BR:ko03029];
TRINITY_DN23870_c0_g1_i55	K17964	LRPPRC; leucine-rich PPR motif-containing protein, mitochondrial	03029 Mitochondrial biogenesis [BR:ko03029];
TRINITY_DN23870_c0_g1_i6	K17964	LRPPRC; leucine-rich PPR motif-containing protein, mitochondrial	03029 Mitochondrial biogenesis [BR:ko03029];
TRINITY_DN23870_c0_g1_i66	K17964	LRPPRC; leucine-rich PPR motif-containing protein, mitochondrial	03029 Mitochondrial biogenesis [BR:ko03029];
TRINITY_DN23870_c0_g1_i67	K17964	LRPPRC; leucine-rich PPR motif-containing protein, mitochondrial	03029 Mitochondrial biogenesis [BR:ko03029];
TRINITY_DN23870_c0_g1_i70	K17964	LRPPRC; leucine-rich PPR motif-containing protein, mitochondrial	03029 Mitochondrial biogenesis [BR:ko03029];
TRINITY_DN23885_c0_g1_i7	K08869	ADCK, ABC1; aarF domain-containing kinase	01001 Protein kinases [BR:ko01001];
TRINITY_DN58745_c0_g2_i4	K00852	rbsK, RBKS; ribokinase [EC:2.7.1.15]	00030 Pentose phosphate pathway [PATH:ko00030];
TRINITY_DN21697_c0_g1_i115	K04715	CERK; ceramide kinase [EC:2.7.1.138]	00600 Sphingolipid metabolism [PATH:ko00600];
TRINITY_DN21697_c0_g1_i129	K04715	CERK; ceramide kinase [EC:2.7.1.138]	00600 Sphingolipid metabolism [PATH:ko00600];
TRINITY_DN21697_c0_g1_i14	K04715	CERK; ceramide kinase [EC:2.7.1.138]	00600 Sphingolipid metabolism [PATH:ko00600];
TRINITY_DN21697_c0_g1_i188	K04715	CERK; ceramide kinase [EC:2.7.1.138]	00600 Sphingolipid metabolism [PATH:ko00600];
TRINITY_DN21697_c0_g1_i205	K04715	CERK; ceramide kinase [EC:2.7.1.138]	00600 Sphingolipid metabolism [PATH:ko00600];
TRINITY_DN21697_c0_g1_i216	K04715	CERK; ceramide kinase [EC:2.7.1.138]	00600 Sphingolipid metabolism [PATH:ko00600];
TRINITY_DN21697_c0_g1_i55	K04715	CERK; ceramide kinase [EC:2.7.1.138]	00600 Sphingolipid metabolism [PATH:ko00600];
TRINITY_DN21697_c0_g1_i79	K04715	CERK; ceramide kinase [EC:2.7.1.138]	00600 Sphingolipid metabolism [PATH:ko00600];
TRINITY_DN21697_c0_g1_i96	K04715	CERK; ceramide kinase [EC:2.7.1.138]	00600 Sphingolipid metabolism [PATH:ko00600];
TRINITY_DN21697_c0_g1_i98	K04715	CERK; ceramide kinase [EC:2.7.1.138]	00600 Sphingolipid metabolism [PATH:ko00600];
TRINITY_DN21656_c0_g1_i1	K16904	DCTPP1; dCTP diphosphatase [EC:3.6.1.12]	00240 Pyrimidine metabolism [PATH:ko00240];
TRINITY_DN21656_c0_g1_i4	K16904	DCTPP1; dCTP diphosphatase [EC:3.6.1.12]	00240 Pyrimidine metabolism [PATH:ko00240];
TRINITY_DN21635_c0_g1_i2	K01785	galM, GALM; aldose 1-epimerase [EC:5.1.3.3]	00010 Glycolysis / Gluconeogenesis [PATH:ko00010]; 00052 Galactose metabolism [PATH:ko00052];
TRINITY_DN21607_c0_g1_i2	K03676	grxC, GLRX, GLRX2; glutaredoxin 3	03110 Chaperones and folding catalysts [BR:ko03110];
TRINITY_DN21672_c0_g1_i1	K01254	LTA4H; leukotriene-A4 hydrolase [EC:3.3.2.6]	00590 Arachidonic acid metabolism [PATH:ko00590]; 01002 Peptidases and inhibitors [BR:ko01002];
TRINITY_DN21672_c0_g1_i4	K01254	LTA4H; leukotriene-A4 hydrolase [EC:3.3.2.6]	00590 Arachidonic acid metabolism [PATH:ko00590]; 01002 Peptidases and inhibitors [BR:ko01002];
TRINITY_DN21673_c0_g1_i11	K19787	CARNMT1; carnosine N-methyltransferase [EC:2.1.1.22]	00340 Histidine metabolism [PATH:ko00340];
TRINITY_DN21673_c0_g1_i13	K19787	CARNMT1; carnosine N-methyltransferase [EC:2.1.1.22]	00340 Histidine metabolism [PATH:ko00340];
TRINITY_DN21673_c0_g1_i18	K19787	CARNMT1; carnosine N-methyltransferase [EC:2.1.1.22]	00340 Histidine metabolism [PATH:ko00340];
TRINITY_DN21673_c0_g1_i22	K19787	CARNMT1; carnosine N-methyltransferase [EC:2.1.1.22]	00340 Histidine metabolism [PATH:ko00340];
TRINITY_DN21673_c0_g1_i23	K19787	CARNMT1; carnosine N-methyltransferase [EC:2.1.1.22]	00340 Histidine metabolism [PATH:ko00340];
TRINITY_DN5237_c0_g1_i22	K06444	lcyE, crtL2; lycopene epsilon-cyclase [EC:5.5.1.18]	00906 Carotenoid biosynthesis [PATH:ko00906];
TRINITY_DN5237_c0_g1_i35	K06444	lcyE, crtL2; lycopene epsilon-cyclase [EC:5.5.1.18]	00906 Carotenoid biosynthesis [PATH:ko00906];
TRINITY_DN5231_c0_g2_i14	K01000	mraY; phospho-N-acetylmuramoyl-pentapeptide-transferase [EC:2.7.8.13]	00550 Peptidoglycan biosynthesis [PATH:ko00550]; 01502 Vancomycin resistance [PATH:ko01502]; 01011 Peptidoglycan biosynthesis and degradation proteins [BR:ko01011];
TRINITY_DN5299_c0_g1_i71	K08193	SLC17A; MFS transporter, ACS family, solute carrier family 17 (sodium-dependent inorganic phosphate cotransporter), other	02000 Transporters [BR:ko02000];
TRINITY_DN5299_c0_g1_i81	K08193	SLC17A; MFS transporter, ACS family, solute carrier family 17 (sodium-dependent inorganic phosphate cotransporter), other	02000 Transporters [BR:ko02000];
TRINITY_DN5207_c0_g1_i1	K07304	msrA; peptide-methionine (S)-S-oxide reductase [EC:1.8.4.11]	99980 Enzymes with EC numbers;
TRINITY_DN5214_c0_g1_i24	K03066	PSMC5, RPT6; 26S proteasome regulatory subunit T6	03050 Proteasome [PATH:ko03050]; 05169 Epstein-Barr virus infection [PATH:ko05169]; 05010 Alzheimer disease [PATH:ko05010]; 05012 Parkinson disease [PATH:ko05012]; 05014 Amyotrophic lateral sclerosis [PATH:ko05014]; 05016 Huntington disease [PATH:ko05016]; 05017 Spinocerebellar ataxia [PATH:ko05017]; 05020 Prion disease [PATH:ko05020]; 05022 Pathways of neurodegeneration - multiple diseases [PATH…
TRINITY_DN5214_c0_g2_i1	K10268	FBXL2_20; F-box and leucine-rich repeat protein 2/20	04121 Ubiquitin system [BR:ko04121];
TRINITY_DN5240_c0_g1_i1	K00008	SORD, gutB; L-iditol 2-dehydrogenase [EC:1.1.1.14]	00040 Pentose and glucuronate interconversions [PATH:ko00040]; 00051 Fructose and mannose metabolism [PATH:ko00051];
TRINITY_DN5203_c0_g1_i10	K00979	kdsB; 3-deoxy-manno-octulosonate cytidylyltransferase (CMP-KDO synthetase) [EC:2.7.7.38]	00540 Lipopolysaccharide biosynthesis [PATH:ko00540]; 01005 Lipopolysaccharide biosynthesis proteins [BR:ko01005];
TRINITY_DN5203_c0_g1_i8	K00979	kdsB; 3-deoxy-manno-octulosonate cytidylyltransferase (CMP-KDO synthetase) [EC:2.7.7.38]	00540 Lipopolysaccharide biosynthesis [PATH:ko00540]; 01005 Lipopolysaccharide biosynthesis proteins [BR:ko01005];
TRINITY_DN5255_c0_g1_i26	K12489	ACAP; Arf-GAP with coiled-coil, ANK repeat and PH domain-containing protein	04144 Endocytosis [PATH:ko04144]; 04131 Membrane trafficking [BR:ko04131]; 04147 Exosome [BR:ko04147]; 04990 Domain-containing proteins not elsewhere classified [BR:ko04990];
TRINITY_DN5255_c0_g1_i35	K12489	ACAP; Arf-GAP with coiled-coil, ANK repeat and PH domain-containing protein	04144 Endocytosis [PATH:ko04144]; 04131 Membrane trafficking [BR:ko04131]; 04147 Exosome [BR:ko04147]; 04990 Domain-containing proteins not elsewhere classified [BR:ko04990];
TRINITY_DN5255_c0_g2_i18	K05350	bglB; beta-glucosidase [EC:3.2.1.21]	00500 Starch and sucrose metabolism [PATH:ko00500]; 00460 Cyanoamino acid metabolism [PATH:ko00460]; 00940 Phenylpropanoid biosynthesis [PATH:ko00940];
TRINITY_DN5255_c0_g2_i21	K05350	bglB; beta-glucosidase [EC:3.2.1.21]	00500 Starch and sucrose metabolism [PATH:ko00500]; 00460 Cyanoamino acid metabolism [PATH:ko00460]; 00940 Phenylpropanoid biosynthesis [PATH:ko00940];
TRINITY_DN5255_c0_g2_i28	K05350	bglB; beta-glucosidase [EC:3.2.1.21]	00500 Starch and sucrose metabolism [PATH:ko00500]; 00460 Cyanoamino acid metabolism [PATH:ko00460]; 00940 Phenylpropanoid biosynthesis [PATH:ko00940];
TRINITY_DN5205_c0_g1_i1	K02981	RP-S2e, RPS2; small subunit ribosomal protein S2e	03010 Ribosome [PATH:ko03010]; 05171 Coronavirus disease - COVID-19 [PATH:ko05171]; 03011 Ribosome [BR:ko03011];
TRINITY_DN5205_c2_g1_i24	K14289	XPO5; exportin-5	03013 RNA transport [PATH:ko03013]; 03016 Transfer RNA biogenesis [BR:ko03016]; 03036 Chromosome and associated proteins [BR:ko03036];
TRINITY_DN5205_c2_g1_i27	K14289	XPO5; exportin-5	03013 RNA transport [PATH:ko03013]; 03016 Transfer RNA biogenesis [BR:ko03016]; 03036 Chromosome and associated proteins [BR:ko03036];
TRINITY_DN5235_c1_g1_i1	K02469	gyrA; DNA gyrase subunit A [EC:5.6.2.2]	03032 DNA replication proteins [BR:ko03032]; 03400 DNA repair and recombination proteins [BR:ko03400];
TRINITY_DN5235_c1_g1_i7	K02469	gyrA; DNA gyrase subunit A [EC:5.6.2.2]	03032 DNA replication proteins [BR:ko03032]; 03400 DNA repair and recombination proteins [BR:ko03400];
TRINITY_DN5266_c0_g1_i4	K14638	SLC15A3_4, PHT; solute carrier family 15 (peptide/histidine transporter), member 3/4	02000 Transporters [BR:ko02000];
TRINITY_DN5266_c0_g1_i5	K14638	SLC15A3_4, PHT; solute carrier family 15 (peptide/histidine transporter), member 3/4	02000 Transporters [BR:ko02000];
TRINITY_DN5266_c0_g1_i8	K14638	SLC15A3_4, PHT; solute carrier family 15 (peptide/histidine transporter), member 3/4	02000 Transporters [BR:ko02000];
TRINITY_DN5232_c0_g1_i12	K12834	PHF5A; PHD finger-like domain-containing protein 5A	03040 Spliceosome [PATH:ko03040]; 03041 Spliceosome [BR:ko03041];
TRINITY_DN5216_c0_g1_i15	K03456	PPP2R1; serine/threonine-protein phosphatase 2A regulatory subunit A	03015 mRNA surveillance pathway [PATH:ko03015]; 04350 TGF-beta signaling pathway [PATH:ko04350]; 04390 Hippo signaling pathway [PATH:ko04390]; 04391 Hippo signaling pathway - fly [PATH:ko04391]; 04071 Sphingolipid signaling pathway [PATH:ko04071]; 04151 PI3K-Akt signaling pathway [PATH:ko04151]; 04152 AMPK signaling pathway [PATH:ko04152]; 04111 Cell cycle - yeast [PATH:ko04111]; 04113 Meiosis - …
TRINITY_DN5216_c0_g1_i4	K03456	PPP2R1; serine/threonine-protein phosphatase 2A regulatory subunit A	03015 mRNA surveillance pathway [PATH:ko03015]; 04350 TGF-beta signaling pathway [PATH:ko04350]; 04390 Hippo signaling pathway [PATH:ko04390]; 04391 Hippo signaling pathway - fly [PATH:ko04391]; 04071 Sphingolipid signaling pathway [PATH:ko04071]; 04151 PI3K-Akt signaling pathway [PATH:ko04151]; 04152 AMPK signaling pathway [PATH:ko04152]; 04111 Cell cycle - yeast [PATH:ko04111]; 04113 Meiosis - …
TRINITY_DN5216_c0_g1_i9	K03456	PPP2R1; serine/threonine-protein phosphatase 2A regulatory subunit A	03015 mRNA surveillance pathway [PATH:ko03015]; 04350 TGF-beta signaling pathway [PATH:ko04350]; 04390 Hippo signaling pathway [PATH:ko04390]; 04391 Hippo signaling pathway - fly [PATH:ko04391]; 04071 Sphingolipid signaling pathway [PATH:ko04071]; 04151 PI3K-Akt signaling pathway [PATH:ko04151]; 04152 AMPK signaling pathway [PATH:ko04152]; 04111 Cell cycle - yeast [PATH:ko04111]; 04113 Meiosis - …
TRINITY_DN5269_c0_g1_i18	K01177	E3.2.1.2; beta-amylase [EC:3.2.1.2]	00500 Starch and sucrose metabolism [PATH:ko00500];
TRINITY_DN5269_c0_g1_i4	K01177	E3.2.1.2; beta-amylase [EC:3.2.1.2]	00500 Starch and sucrose metabolism [PATH:ko00500];
TRINITY_DN5200_c1_g1_i12	K17796	TIM21; mitochondrial import inner membrane translocase subunit TIM21	03029 Mitochondrial biogenesis [BR:ko03029]; 02000 Transporters [BR:ko02000];
TRINITY_DN5200_c0_g2_i3	K00227	SC5DL, ERG3; Delta7-sterol 5-desaturase [EC:1.14.19.20]	00100 Steroid biosynthesis [PATH:ko00100];
TRINITY_DN5200_c2_g1_i2	K23678	PQLC2, SLC66A1, LAAT1; solute carrier family 66 (lysosomal lysine-arginine transporter), member 1	02000 Transporters [BR:ko02000];
TRINITY_DN5204_c0_g1_i4	K10755	RFC2_4; replication factor C subunit 2/4	03030 DNA replication [PATH:ko03030]; 03420 Nucleotide excision repair [PATH:ko03420]; 03430 Mismatch repair [PATH:ko03430]; 03032 DNA replication proteins [BR:ko03032]; 03036 Chromosome and associated proteins [BR:ko03036]; 03400 DNA repair and recombination proteins [BR:ko03400];
TRINITY_DN5230_c0_g1_i101	K12448	UXE, uxe; UDP-arabinose 4-epimerase [EC:5.1.3.5]	00520 Amino sugar and nucleotide sugar metabolism [PATH:ko00520];
TRINITY_DN5230_c0_g1_i79	K12448	UXE, uxe; UDP-arabinose 4-epimerase [EC:5.1.3.5]	00520 Amino sugar and nucleotide sugar metabolism [PATH:ko00520];
TRINITY_DN5230_c0_g1_i80	K12448	UXE, uxe; UDP-arabinose 4-epimerase [EC:5.1.3.5]	00520 Amino sugar and nucleotide sugar metabolism [PATH:ko00520];
TRINITY_DN5267_c0_g1_i2	K13192	RBM26; RNA-binding protein 26	01009 Protein phosphatases and associated proteins [BR:ko01009]; 03019 Messenger RNA biogenesis [BR:ko03019]; 03041 Spliceosome [BR:ko03041];
TRINITY_DN5268_c0_g1_i17	K15362	BRIP1, BACH1, FANCJ; fanconi anemia group J protein [EC:3.6.4.12]	03440 Homologous recombination [PATH:ko03440]; 03460 Fanconi anemia pathway [PATH:ko03460]; 03400 DNA repair and recombination proteins [BR:ko03400];
TRINITY_DN5268_c0_g1_i56	K15362	BRIP1, BACH1, FANCJ; fanconi anemia group J protein [EC:3.6.4.12]	03440 Homologous recombination [PATH:ko03440]; 03460 Fanconi anemia pathway [PATH:ko03460]; 03400 DNA repair and recombination proteins [BR:ko03400];
TRINITY_DN5251_c0_g1_i1	K01051	E3.1.1.11; pectinesterase [EC:3.1.1.11]	00040 Pentose and glucuronate interconversions [PATH:ko00040]; 02020 Two-component system [PATH:ko02020];
TRINITY_DN5250_c0_g1_i102	K08497	SEC20; protein transport protein SEC20	04130 SNARE interactions in vesicular transport [PATH:ko04130]; 04131 Membrane trafficking [BR:ko04131];
TRINITY_DN5250_c0_g1_i33	K08497	SEC20; protein transport protein SEC20	04130 SNARE interactions in vesicular transport [PATH:ko04130]; 04131 Membrane trafficking [BR:ko04131];
TRINITY_DN5250_c0_g1_i92	K08497	SEC20; protein transport protein SEC20	04130 SNARE interactions in vesicular transport [PATH:ko04130]; 04131 Membrane trafficking [BR:ko04131];
TRINITY_DN5223_c0_g1_i23	K11414	SIRT4, SIR2L4; NAD+-dependent protein deacetylase sirtuin 4 [EC:2.3.1.286]	00760 Nicotinate and nicotinamide metabolism [PATH:ko00760]; 03036 Chromosome and associated proteins [BR:ko03036];
TRINITY_DN5223_c0_g1_i4	K11414	SIRT4, SIR2L4; NAD+-dependent protein deacetylase sirtuin 4 [EC:2.3.1.286]	00760 Nicotinate and nicotinamide metabolism [PATH:ko00760]; 03036 Chromosome and associated proteins [BR:ko03036];
TRINITY_DN5223_c0_g1_i41	K11414	SIRT4, SIR2L4; NAD+-dependent protein deacetylase sirtuin 4 [EC:2.3.1.286]	00760 Nicotinate and nicotinamide metabolism [PATH:ko00760]; 03036 Chromosome and associated proteins [BR:ko03036];
TRINITY_DN5229_c0_g1_i1	K18342	OTUD6; OTU domain-containing protein 6 [EC:3.4.19.12]	04121 Ubiquitin system [BR:ko04121];
TRINITY_DN5229_c0_g1_i6	K18342	OTUD6; OTU domain-containing protein 6 [EC:3.4.19.12]	04121 Ubiquitin system [BR:ko04121];
TRINITY_DN5242_c0_g1_i12	K00472	P4HA; prolyl 4-hydroxylase [EC:1.14.11.2]	00330 Arginine and proline metabolism [PATH:ko00330];
TRINITY_DN5242_c0_g1_i13	K00472	P4HA; prolyl 4-hydroxylase [EC:1.14.11.2]	00330 Arginine and proline metabolism [PATH:ko00330];
TRINITY_DN5242_c0_g1_i19	K00472	P4HA; prolyl 4-hydroxylase [EC:1.14.11.2]	00330 Arginine and proline metabolism [PATH:ko00330];
TRINITY_DN5263_c0_g1_i1	K17525	CHID1; chitinase domain-containing protein 1	04091 Lectins [BR:ko04091];
TRINITY_DN5263_c0_g1_i2	K17525	CHID1; chitinase domain-containing protein 1	04091 Lectins [BR:ko04091];
TRINITY_DN5263_c0_g1_i3	K17525	CHID1; chitinase domain-containing protein 1	04091 Lectins [BR:ko04091];
TRINITY_DN5211_c0_g2_i1	K14638	SLC15A3_4, PHT; solute carrier family 15 (peptide/histidine transporter), member 3/4	02000 Transporters [BR:ko02000];
TRINITY_DN5211_c0_g4_i1	K00422	E1.10.3.1; polyphenol oxidase [EC:1.10.3.1]	00350 Tyrosine metabolism [PATH:ko00350]; 00950 Isoquinoline alkaloid biosynthesis [PATH:ko00950];
TRINITY_DN5278_c0_g1_i2	K04797	pfdA, PFDN5; prefoldin alpha subunit	03110 Chaperones and folding catalysts [BR:ko03110];
TRINITY_DN5264_c1_g1_i6	K14309	NUP93, NIC96; nuclear pore complex protein Nup93	03013 RNA transport [PATH:ko03013]; 05014 Amyotrophic lateral sclerosis [PATH:ko05014]; 03019 Messenger RNA biogenesis [BR:ko03019];
TRINITY_DN5220_c0_g3_i5	K03013	RPB5, POLR2E; DNA-directed RNA polymerases I, II, and III subunit RPABC1	03020 RNA polymerase [PATH:ko03020]; 04623 Cytosolic DNA-sensing pathway [PATH:ko04623]; 05016 Huntington disease [PATH:ko05016]; 03021 Transcription machinery [BR:ko03021]; 03400 DNA repair and recombination proteins [BR:ko03400];
TRINITY_DN5280_c0_g1_i5	K03249	EIF3F; translation initiation factor 3 subunit F	03013 RNA transport [PATH:ko03013]; 03012 Translation factors [BR:ko03012]; 04147 Exosome [BR:ko04147];
TRINITY_DN5290_c2_g2_i2	K08869	ADCK, ABC1; aarF domain-containing kinase	01001 Protein kinases [BR:ko01001];
TRINITY_DN5290_c2_g2_i4	K08869	ADCK, ABC1; aarF domain-containing kinase	01001 Protein kinases [BR:ko01001];
TRINITY_DN5276_c0_g1_i3	K15710	SHPRH; E3 ubiquitin-protein ligase SHPRH [EC:3.6.4.- 2.3.2.27]	04121 Ubiquitin system [BR:ko04121];
TRINITY_DN5276_c0_g1_i50	K15710	SHPRH; E3 ubiquitin-protein ligase SHPRH [EC:3.6.4.- 2.3.2.27]	04121 Ubiquitin system [BR:ko04121];
TRINITY_DN5213_c0_g1_i5	K06110	EXOC3, SEC6; exocyst complex component 3	04131 Membrane trafficking [BR:ko04131];
TRINITY_DN5277_c1_g1_i25	K16296	SCPL-I; serine carboxypeptidase-like clade I [EC:3.4.16.-]	01002 Peptidases and inhibitors [BR:ko01002];
TRINITY_DN5277_c0_g1_i1	K22312	ST2A, SOT15; hydroxyjasmonate sulfotransferase [EC:2.8.2.39]	99980 Enzymes with EC numbers;
TRINITY_DN5294_c0_g1_i4	K04125	GA2ox; gibberellin 2beta-dioxygenase [EC:1.14.11.13]	00904 Diterpenoid biosynthesis [PATH:ko00904];
TRINITY_DN33956_c0_g2_i1	K14301	NUP107, NUP84; nuclear pore complex protein Nup107	03013 RNA transport [PATH:ko03013]; 05014 Amyotrophic lateral sclerosis [PATH:ko05014]; 03019 Messenger RNA biogenesis [BR:ko03019]; 03036 Chromosome and associated proteins [BR:ko03036];
TRINITY_DN33956_c0_g2_i10	K14301	NUP107, NUP84; nuclear pore complex protein Nup107	03013 RNA transport [PATH:ko03013]; 05014 Amyotrophic lateral sclerosis [PATH:ko05014]; 03019 Messenger RNA biogenesis [BR:ko03019]; 03036 Chromosome and associated proteins [BR:ko03036];
TRINITY_DN33956_c0_g2_i17	K14301	NUP107, NUP84; nuclear pore complex protein Nup107	03013 RNA transport [PATH:ko03013]; 05014 Amyotrophic lateral sclerosis [PATH:ko05014]; 03019 Messenger RNA biogenesis [BR:ko03019]; 03036 Chromosome and associated proteins [BR:ko03036];
TRINITY_DN33956_c0_g2_i18	K14301	NUP107, NUP84; nuclear pore complex protein Nup107	03013 RNA transport [PATH:ko03013]; 05014 Amyotrophic lateral sclerosis [PATH:ko05014]; 03019 Messenger RNA biogenesis [BR:ko03019]; 03036 Chromosome and associated proteins [BR:ko03036];
TRINITY_DN33996_c0_g1_i4	K01988	A4GALT; lactosylceramide 4-alpha-galactosyltransferase [EC:2.4.1.228]	00601 Glycosphingolipid biosynthesis - lacto and neolacto series [PATH:ko00601]; 00603 Glycosphingolipid biosynthesis - globo and isoglobo series [PATH:ko00603]; 01003 Glycosyltransferases [BR:ko01003];
TRINITY_DN33932_c0_g1_i1	K23312	STN1; CST complex subunit STN1	03032 DNA replication proteins [BR:ko03032];
TRINITY_DN33932_c0_g1_i3	K23312	STN1; CST complex subunit STN1	03032 DNA replication proteins [BR:ko03032];
TRINITY_DN33932_c0_g1_i4	K23312	STN1; CST complex subunit STN1	03032 DNA replication proteins [BR:ko03032];
TRINITY_DN16572_c0_g1_i1	K09422	MYBP; transcription factor MYB, plant	03000 Transcription factors [BR:ko03000];
TRINITY_DN16572_c0_g1_i2	K09422	MYBP; transcription factor MYB, plant	03000 Transcription factors [BR:ko03000];
TRINITY_DN16517_c0_g1_i9	K14844	PUF6; pumilio homology domain family member 6	03019 Messenger RNA biogenesis [BR:ko03019]; 03009 Ribosome biogenesis [BR:ko03009];
TRINITY_DN16576_c0_g2_i4	K02178	BUB1; checkpoint serine/threonine-protein kinase [EC:2.7.11.1]	04110 Cell cycle [PATH:ko04110]; 04111 Cell cycle - yeast [PATH:ko04111]; 04113 Meiosis - yeast [PATH:ko04113]; 04114 Oocyte meiosis [PATH:ko04114]; 04914 Progesterone-mediated oocyte maturation [PATH:ko04914]; 01001 Protein kinases [BR:ko01001]; 03036 Chromosome and associated proteins [BR:ko03036];
TRINITY_DN16576_c0_g2_i5	K02178	BUB1; checkpoint serine/threonine-protein kinase [EC:2.7.11.1]	04110 Cell cycle [PATH:ko04110]; 04111 Cell cycle - yeast [PATH:ko04111]; 04113 Meiosis - yeast [PATH:ko04113]; 04114 Oocyte meiosis [PATH:ko04114]; 04914 Progesterone-mediated oocyte maturation [PATH:ko04914]; 01001 Protein kinases [BR:ko01001]; 03036 Chromosome and associated proteins [BR:ko03036];
TRINITY_DN16507_c0_g2_i1	K22071	FDX2; ferredoxin-2, mitochondrial	03029 Mitochondrial biogenesis [BR:ko03029];
TRINITY_DN16502_c0_g1_i12	K00685	ATE1; arginyl-tRNA---protein transferase [EC:2.3.2.8]	03016 Transfer RNA biogenesis [BR:ko03016];
TRINITY_DN16502_c0_g1_i4	K00685	ATE1; arginyl-tRNA---protein transferase [EC:2.3.2.8]	03016 Transfer RNA biogenesis [BR:ko03016];
TRINITY_DN16502_c0_g1_i5	K00685	ATE1; arginyl-tRNA---protein transferase [EC:2.3.2.8]	03016 Transfer RNA biogenesis [BR:ko03016];
TRINITY_DN16502_c0_g1_i8	K00685	ATE1; arginyl-tRNA---protein transferase [EC:2.3.2.8]	03016 Transfer RNA biogenesis [BR:ko03016];
TRINITY_DN16502_c0_g1_i9	K00685	ATE1; arginyl-tRNA---protein transferase [EC:2.3.2.8]	03016 Transfer RNA biogenesis [BR:ko03016];
TRINITY_DN16502_c1_g1_i1	K10733	GINS2, PSF2; GINS complex subunit 2	03032 DNA replication proteins [BR:ko03032];
TRINITY_DN16562_c0_g1_i3	K00654	SPT; serine palmitoyltransferase [EC:2.3.1.50]	00600 Sphingolipid metabolism [PATH:ko00600]; 04071 Sphingolipid signaling pathway [PATH:ko04071]; 04138 Autophagy - yeast [PATH:ko04138]; 01007 Amino acid related enzymes [BR:ko01007];
TRINITY_DN16523_c0_g1_i1	K15235	JOSD; josephin [EC:3.4.19.12]	01002 Peptidases and inhibitors [BR:ko01002]; 04121 Ubiquitin system [BR:ko04121];
TRINITY_DN16541_c0_g2_i2	K10576	UBE2H, UBC8; ubiquitin-conjugating enzyme E2 H [EC:2.3.2.23]	04120 Ubiquitin mediated proteolysis [PATH:ko04120]; 04121 Ubiquitin system [BR:ko04121];
TRINITY_DN24939_c0_g1_i1	K12859	TXNL4A, DIB1; U5 snRNP protein, DIM1 family	03040 Spliceosome [PATH:ko03040]; 03041 Spliceosome [BR:ko03041];
TRINITY_DN24939_c0_g1_i2	K12859	TXNL4A, DIB1; U5 snRNP protein, DIM1 family	03040 Spliceosome [PATH:ko03040]; 03041 Spliceosome [BR:ko03041];
TRINITY_DN24906_c0_g1_i5	K15449	TYW1; tRNA wybutosine-synthesizing protein 1 [EC:4.1.3.44]	03016 Transfer RNA biogenesis [BR:ko03016];
TRINITY_DN24922_c0_g1_i1	K00430	E1.11.1.7; peroxidase [EC:1.11.1.7]	00940 Phenylpropanoid biosynthesis [PATH:ko00940];
TRINITY_DN24970_c0_g1_i5	K03695	clpB; ATP-dependent Clp protease ATP-binding subunit ClpB	04213 Longevity regulating pathway - multiple species [PATH:ko04213]; 03110 Chaperones and folding catalysts [BR:ko03110];
TRINITY_DN24921_c0_g1_i5	K01179	E3.2.1.4; endoglucanase [EC:3.2.1.4]	00500 Starch and sucrose metabolism [PATH:ko00500]; 02020 Two-component system [PATH:ko02020];
TRINITY_DN24994_c0_g1_i2	K14839	NOP16; nucleolar protein 16	03009 Ribosome biogenesis [BR:ko03009];
TRINITY_DN29908_c0_g1_i2	K03428	bchM, chlM; magnesium-protoporphyrin O-methyltransferase [EC:2.1.1.11]	00860 Porphyrin and chlorophyll metabolism [PATH:ko00860];
TRINITY_DN29985_c1_g1_i14	K08592	SENP1; sentrin-specific protease 1 [EC:3.4.22.68]	01002 Peptidases and inhibitors [BR:ko01002]; 04121 Ubiquitin system [BR:ko04121];
TRINITY_DN29985_c1_g1_i7	K08592	SENP1; sentrin-specific protease 1 [EC:3.4.22.68]	01002 Peptidases and inhibitors [BR:ko01002]; 04121 Ubiquitin system [BR:ko04121];
TRINITY_DN29969_c0_g1_i1	K00279	CKX; cytokinin dehydrogenase [EC:1.5.99.12]	00908 Zeatin biosynthesis [PATH:ko00908];
TRINITY_DN29969_c0_g1_i8	K00279	CKX; cytokinin dehydrogenase [EC:1.5.99.12]	00908 Zeatin biosynthesis [PATH:ko00908];
TRINITY_DN29998_c0_g1_i2	K16908	CRR1; chloroplast NAD(P)H dehydrogenase [EC:1.6.99.-]	99980 Enzymes with EC numbers;
TRINITY_DN10080_c0_g1_i22	K10737	MCM8; DNA helicase MCM8 [EC:3.6.4.12]	03032 DNA replication proteins [BR:ko03032];
TRINITY_DN10080_c0_g1_i31	K10737	MCM8; DNA helicase MCM8 [EC:3.6.4.12]	03032 DNA replication proteins [BR:ko03032];
TRINITY_DN10080_c0_g1_i6	K10737	MCM8; DNA helicase MCM8 [EC:3.6.4.12]	03032 DNA replication proteins [BR:ko03032];
TRINITY_DN10009_c0_g1_i10	K15199	GTF3C1; general transcription factor 3C polypeptide 1	03021 Transcription machinery [BR:ko03021];
TRINITY_DN10009_c0_g1_i13	K15199	GTF3C1; general transcription factor 3C polypeptide 1	03021 Transcription machinery [BR:ko03021];
TRINITY_DN10016_c0_g1_i23	K14454	GOT1; aspartate aminotransferase, cytoplasmic [EC:2.6.1.1]	00710 Carbon fixation in photosynthetic organisms [PATH:ko00710]; 00250 Alanine, aspartate and glutamate metabolism [PATH:ko00250]; 00270 Cysteine and methionine metabolism [PATH:ko00270]; 00220 Arginine biosynthesis [PATH:ko00220]; 00330 Arginine and proline metabolism [PATH:ko00330]; 00350 Tyrosine metabolism [PATH:ko00350]; 00360 Phenylalanine metabolism [PATH:ko00360]; 00400 Phenylalanine, ty…
TRINITY_DN10016_c0_g1_i5	K14454	GOT1; aspartate aminotransferase, cytoplasmic [EC:2.6.1.1]	00710 Carbon fixation in photosynthetic organisms [PATH:ko00710]; 00250 Alanine, aspartate and glutamate metabolism [PATH:ko00250]; 00270 Cysteine and methionine metabolism [PATH:ko00270]; 00220 Arginine biosynthesis [PATH:ko00220]; 00330 Arginine and proline metabolism [PATH:ko00330]; 00350 Tyrosine metabolism [PATH:ko00350]; 00360 Phenylalanine metabolism [PATH:ko00360]; 00400 Phenylalanine, ty…
TRINITY_DN10085_c0_g1_i1	K07976	RAB; Rab family, other	04031 GTP-binding proteins [BR:ko04031];
TRINITY_DN10063_c0_g1_i11	K01228	MOGS; mannosyl-oligosaccharide glucosidase [EC:3.2.1.106]	00510 N-Glycan biosynthesis [PATH:ko00510]; 04141 Protein processing in endoplasmic reticulum [PATH:ko04141]; 04147 Exosome [BR:ko04147];
TRINITY_DN10063_c0_g1_i24	K01228	MOGS; mannosyl-oligosaccharide glucosidase [EC:3.2.1.106]	00510 N-Glycan biosynthesis [PATH:ko00510]; 04141 Protein processing in endoplasmic reticulum [PATH:ko04141]; 04147 Exosome [BR:ko04147];
TRINITY_DN10063_c0_g1_i40	K01228	MOGS; mannosyl-oligosaccharide glucosidase [EC:3.2.1.106]	00510 N-Glycan biosynthesis [PATH:ko00510]; 04141 Protein processing in endoplasmic reticulum [PATH:ko04141]; 04147 Exosome [BR:ko04147];
TRINITY_DN10063_c0_g1_i48	K01228	MOGS; mannosyl-oligosaccharide glucosidase [EC:3.2.1.106]	00510 N-Glycan biosynthesis [PATH:ko00510]; 04141 Protein processing in endoplasmic reticulum [PATH:ko04141]; 04147 Exosome [BR:ko04147];
TRINITY_DN10063_c0_g1_i5	K01228	MOGS; mannosyl-oligosaccharide glucosidase [EC:3.2.1.106]	00510 N-Glycan biosynthesis [PATH:ko00510]; 04141 Protein processing in endoplasmic reticulum [PATH:ko04141]; 04147 Exosome [BR:ko04147];
TRINITY_DN10063_c1_g1_i5	K24678	HHAT, GUP1_2; protein-cysteine N-palmitoyltransferase HHAT [EC:2.3.1.-]	04340 Hedgehog signaling pathway [PATH:ko04340]; 04341 Hedgehog signaling pathway - fly [PATH:ko04341];
TRINITY_DN10054_c0_g1_i3	K09835	crtISO, crtH; prolycopene isomerase [EC:5.2.1.13]	00906 Carotenoid biosynthesis [PATH:ko00906];
TRINITY_DN10053_c1_g1_i16	K17785	IMMT, MIC60; MICOS complex subunit MIC60	03029 Mitochondrial biogenesis [BR:ko03029];
TRINITY_DN10053_c1_g1_i5	K17785	IMMT, MIC60; MICOS complex subunit MIC60	03029 Mitochondrial biogenesis [BR:ko03029];
TRINITY_DN10039_c0_g1_i6	K00799	GST, gst; glutathione S-transferase [EC:2.5.1.18]	00480 Glutathione metabolism [PATH:ko00480]; 00980 Metabolism of xenobiotics by cytochrome P450 [PATH:ko00980]; 00982 Drug metabolism - cytochrome P450 [PATH:ko00982]; 00983 Drug metabolism - other enzymes [PATH:ko00983]; 04212 Longevity regulating pathway - worm [PATH:ko04212]; 05200 Pathways in cancer [PATH:ko05200]; 05204 Chemical carcinogenesis [PATH:ko05204]; 05225 Hepatocellular carcinoma […
TRINITY_DN10039_c0_g1_i8	K00799	GST, gst; glutathione S-transferase [EC:2.5.1.18]	00480 Glutathione metabolism [PATH:ko00480]; 00980 Metabolism of xenobiotics by cytochrome P450 [PATH:ko00980]; 00982 Drug metabolism - cytochrome P450 [PATH:ko00982]; 00983 Drug metabolism - other enzymes [PATH:ko00983]; 04212 Longevity regulating pathway - worm [PATH:ko04212]; 05200 Pathways in cancer [PATH:ko05200]; 05204 Chemical carcinogenesis [PATH:ko05204]; 05225 Hepatocellular carcinoma […
TRINITY_DN10003_c0_g3_i2	K20301	TRAPPC2, TRS20; trafficking protein particle complex subunit 2	04131 Membrane trafficking [BR:ko04131];
TRINITY_DN10099_c0_g1_i4	K14648	ENDOU, PP11; poly(U)-specific endoribonuclease [EC:3.1.-.-]	99980 Enzymes with EC numbers;
TRINITY_DN10007_c0_g1_i3	K22068	ISCU; iron-sulfur cluster assembly enzyme ISCU, mitochondrial	03029 Mitochondrial biogenesis [BR:ko03029];
TRINITY_DN10098_c0_g1_i16	K01760	metC; cysteine-S-conjugate beta-lyase [EC:4.4.1.13]	00270 Cysteine and methionine metabolism [PATH:ko00270]; 00450 Selenocompound metabolism [PATH:ko00450];
TRINITY_DN10004_c1_g1_i3	K10949	KDELR; ER lumen protein retaining receptor	05110 Vibrio cholerae infection [PATH:ko05110]; 04131 Membrane trafficking [BR:ko04131];
TRINITY_DN10086_c0_g1_i1	K00235	SDHB, SDH2; succinate dehydrogenase (ubiquinone) iron-sulfur subunit [EC:1.3.5.1]	00020 Citrate cycle (TCA cycle) [PATH:ko00020]; 00190 Oxidative phosphorylation [PATH:ko00190]; 04714 Thermogenesis [PATH:ko04714]; 05010 Alzheimer disease [PATH:ko05010]; 05012 Parkinson disease [PATH:ko05012]; 05014 Amyotrophic lateral sclerosis [PATH:ko05014]; 05016 Huntington disease [PATH:ko05016]; 05020 Prion disease [PATH:ko05020]; 05022 Pathways of neurodegeneration - multiple diseases [P…
TRINITY_DN10093_c0_g1_i19	K09534	DNAJC14; DnaJ homolog subfamily C member 14	03110 Chaperones and folding catalysts [BR:ko03110];
TRINITY_DN10093_c0_g1_i20	K09534	DNAJC14; DnaJ homolog subfamily C member 14	03110 Chaperones and folding catalysts [BR:ko03110];
TRINITY_DN10093_c0_g1_i6	K09534	DNAJC14; DnaJ homolog subfamily C member 14	03110 Chaperones and folding catalysts [BR:ko03110];
TRINITY_DN10093_c0_g1_i7	K09534	DNAJC14; DnaJ homolog subfamily C member 14	03110 Chaperones and folding catalysts [BR:ko03110];
TRINITY_DN10064_c1_g1_i13	K05298	GAPA; glyceraldehyde-3-phosphate dehydrogenase (NADP+) (phosphorylating) [EC:1.2.1.13]	00710 Carbon fixation in photosynthetic organisms [PATH:ko00710];
TRINITY_DN10064_c0_g1_i133	K08741	MSH5; DNA mismatch repair protein MSH5	03400 DNA repair and recombination proteins [BR:ko03400];
TRINITY_DN10064_c0_g1_i182	K08741	MSH5; DNA mismatch repair protein MSH5	03400 DNA repair and recombination proteins [BR:ko03400];
TRINITY_DN10032_c3_g1_i1	K15032	MTERFD; mTERF domain-containing protein, mitochondrial	03012 Translation factors [BR:ko03012]; 03029 Mitochondrial biogenesis [BR:ko03029];
TRINITY_DN10033_c0_g1_i107	K18670	YAK1; dual specificity protein kinase YAK1 [EC:2.7.12.1]	01001 Protein kinases [BR:ko01001];
TRINITY_DN10033_c0_g1_i111	K18670	YAK1; dual specificity protein kinase YAK1 [EC:2.7.12.1]	01001 Protein kinases [BR:ko01001];
TRINITY_DN10033_c0_g1_i74	K18670	YAK1; dual specificity protein kinase YAK1 [EC:2.7.12.1]	01001 Protein kinases [BR:ko01001];
TRINITY_DN10034_c0_g1_i1	K20726	TMEM222; transmembrane protein 222	04016 MAPK signaling pathway - plant [PATH:ko04016];
TRINITY_DN10070_c0_g1_i1	K00764	purF, PPAT; amidophosphoribosyltransferase [EC:2.4.2.14]	00230 Purine metabolism [PATH:ko00230]; 00250 Alanine, aspartate and glutamate metabolism [PATH:ko00250]; 01002 Peptidases and inhibitors [BR:ko01002];
TRINITY_DN10050_c0_g1_i6	K07297	ADIPOR; adiponectin receptor	04152 AMPK signaling pathway [PATH:ko04152]; 04920 Adipocytokine signaling pathway [PATH:ko04920]; 04211 Longevity regulating pathway [PATH:ko04211]; 04932 Non-alcoholic fatty liver disease [PATH:ko04932];
TRINITY_DN14718_c0_g1_i12	K24815	HEATR6; HEAT repeat-containing protein 6	04990 Domain-containing proteins not elsewhere classified [BR:ko04990];
TRINITY_DN14718_c0_g1_i21	K24815	HEATR6; HEAT repeat-containing protein 6	04990 Domain-containing proteins not elsewhere classified [BR:ko04990];
TRINITY_DN14718_c0_g1_i28	K24815	HEATR6; HEAT repeat-containing protein 6	04990 Domain-containing proteins not elsewhere classified [BR:ko04990];
TRINITY_DN14718_c0_g1_i8	K24815	HEATR6; HEAT repeat-containing protein 6	04990 Domain-containing proteins not elsewhere classified [BR:ko04990];
TRINITY_DN14714_c0_g1_i4	K20288	COG1; conserved oligomeric Golgi complex subunit 1	04131 Membrane trafficking [BR:ko04131];
TRINITY_DN14714_c0_g1_i7	K20288	COG1; conserved oligomeric Golgi complex subunit 1	04131 Membrane trafficking [BR:ko04131];
TRINITY_DN14769_c0_g3_i2	K01187	malZ; alpha-glucosidase [EC:3.2.1.20]	00052 Galactose metabolism [PATH:ko00052]; 00500 Starch and sucrose metabolism [PATH:ko00500];
TRINITY_DN14769_c0_g1_i2	K01187	malZ; alpha-glucosidase [EC:3.2.1.20]	00052 Galactose metabolism [PATH:ko00052]; 00500 Starch and sucrose metabolism [PATH:ko00500];
TRINITY_DN14779_c1_g1_i1	K13109	IK, RED, RER; IK cytokine	03041 Spliceosome [BR:ko03041];
TRINITY_DN14779_c1_g1_i2	K13109	IK, RED, RER; IK cytokine	03041 Spliceosome [BR:ko03041];
TRINITY_DN14751_c0_g1_i5	K13783	SLC37A1_2; MFS transporter, OPA family, solute carrier family 37 (glycerol-3-phosphate transporter), member 1/2	02000 Transporters [BR:ko02000];
TRINITY_DN14751_c0_g1_i8	K13783	SLC37A1_2; MFS transporter, OPA family, solute carrier family 37 (glycerol-3-phosphate transporter), member 1/2	02000 Transporters [BR:ko02000];
TRINITY_DN14706_c0_g1_i3	K15919	HPR2_3; glyoxylate/hydroxypyruvate reductase [EC:1.1.1.79 1.1.1.81]	00630 Glyoxylate and dicarboxylate metabolism [PATH:ko00630]; 00260 Glycine, serine and threonine metabolism [PATH:ko00260];
TRINITY_DN14710_c0_g1_i4	K22390	ACP7; acid phosphatase type 7	99999 Others;
TRINITY_DN14707_c0_g2_i3	K20891	GLCAT14; beta-glucuronosyltransferase [EC:2.4.1.-]	01003 Glycosyltransferases [BR:ko01003];
TRINITY_DN14707_c0_g1_i3	K03456	PPP2R1; serine/threonine-protein phosphatase 2A regulatory subunit A	03015 mRNA surveillance pathway [PATH:ko03015]; 04350 TGF-beta signaling pathway [PATH:ko04350]; 04390 Hippo signaling pathway [PATH:ko04390]; 04391 Hippo signaling pathway - fly [PATH:ko04391]; 04071 Sphingolipid signaling pathway [PATH:ko04071]; 04151 PI3K-Akt signaling pathway [PATH:ko04151]; 04152 AMPK signaling pathway [PATH:ko04152]; 04111 Cell cycle - yeast [PATH:ko04111]; 04113 Meiosis - …
TRINITY_DN14754_c0_g2_i1	K08066	NFYC, HAP5; nuclear transcription factor Y, gamma	04612 Antigen processing and presentation [PATH:ko04612]; 05152 Tuberculosis [PATH:ko05152]; 03000 Transcription factors [BR:ko03000];
TRINITY_DN14709_c0_g1_i1	K01183	E3.2.1.14; chitinase [EC:3.2.1.14]	00520 Amino sugar and nucleotide sugar metabolism [PATH:ko00520];
TRINITY_DN24181_c0_g1_i3	K11842	USP12_46; ubiquitin carboxyl-terminal hydrolase 12/46 [EC:3.4.19.12]	01002 Peptidases and inhibitors [BR:ko01002]; 04121 Ubiquitin system [BR:ko04121];
TRINITY_DN24117_c0_g1_i4	K14310	NUP205, NUP192; nuclear pore complex protein Nup205	03013 RNA transport [PATH:ko03013]; 05014 Amyotrophic lateral sclerosis [PATH:ko05014]; 03019 Messenger RNA biogenesis [BR:ko03019]; 03036 Chromosome and associated proteins [BR:ko03036];
TRINITY_DN24100_c0_g1_i24	K14638	SLC15A3_4, PHT; solute carrier family 15 (peptide/histidine transporter), member 3/4	02000 Transporters [BR:ko02000];
TRINITY_DN24187_c0_g1_i2	K10859	ALKBH2; DNA oxidative demethylase [EC:1.14.11.33]	03400 DNA repair and recombination proteins [BR:ko03400];
TRINITY_DN24187_c0_g1_i6	K10859	ALKBH2; DNA oxidative demethylase [EC:1.14.11.33]	03400 DNA repair and recombination proteins [BR:ko03400];
TRINITY_DN24152_c0_g1_i13	K14431	TGA; transcription factor TGA	04075 Plant hormone signal transduction [PATH:ko04075]; 03000 Transcription factors [BR:ko03000];
TRINITY_DN24152_c0_g1_i20	K14431	TGA; transcription factor TGA	04075 Plant hormone signal transduction [PATH:ko04075]; 03000 Transcription factors [BR:ko03000];
TRINITY_DN24152_c0_g1_i5	K14431	TGA; transcription factor TGA	04075 Plant hormone signal transduction [PATH:ko04075]; 03000 Transcription factors [BR:ko03000];
TRINITY_DN2617_c0_g1_i18	K14787	MRD1, RBM19; multiple RNA-binding domain-containing protein 1	03009 Ribosome biogenesis [BR:ko03009];
TRINITY_DN2617_c0_g1_i3	K14787	MRD1, RBM19; multiple RNA-binding domain-containing protein 1	03009 Ribosome biogenesis [BR:ko03009];
TRINITY_DN2669_c0_g1_i1	K07024	SPP; sucrose-6-phosphatase [EC:3.1.3.24]	00500 Starch and sucrose metabolism [PATH:ko00500];
TRINITY_DN2669_c0_g1_i28	K07024	SPP; sucrose-6-phosphatase [EC:3.1.3.24]	00500 Starch and sucrose metabolism [PATH:ko00500];
TRINITY_DN2669_c0_g1_i9	K07024	SPP; sucrose-6-phosphatase [EC:3.1.3.24]	00500 Starch and sucrose metabolism [PATH:ko00500];
TRINITY_DN2689_c0_g1_i19	K17601	WDR81; WD repeat-containing protein 81	01009 Protein phosphatases and associated proteins [BR:ko01009];
TRINITY_DN2689_c0_g1_i34	K17601	WDR81; WD repeat-containing protein 81	01009 Protein phosphatases and associated proteins [BR:ko01009];
TRINITY_DN2689_c0_g1_i69	K17601	WDR81; WD repeat-containing protein 81	01009 Protein phosphatases and associated proteins [BR:ko01009];
TRINITY_DN2625_c1_g1_i2	K24730	CIAO1, CIA1; cytosolic iron-sulfur protein assembly protein CIAO1	04990 Domain-containing proteins not elsewhere classified [BR:ko04990];
TRINITY_DN2682_c0_g1_i2	K23115	TTI2; TELO2-interacting protein 2	03400 DNA repair and recombination proteins [BR:ko03400];
TRINITY_DN2682_c0_g1_i21	K23115	TTI2; TELO2-interacting protein 2	03400 DNA repair and recombination proteins [BR:ko03400];
TRINITY_DN2682_c0_g1_i7	K23115	TTI2; TELO2-interacting protein 2	03400 DNA repair and recombination proteins [BR:ko03400];
TRINITY_DN2636_c0_g1_i14	K01052	LIPA; lysosomal acid lipase/cholesteryl ester hydrolase [EC:3.1.1.13]	00100 Steroid biosynthesis [PATH:ko00100]; 04142 Lysosome [PATH:ko04142]; 04979 Cholesterol metabolism [PATH:ko04979];
TRINITY_DN2636_c0_g1_i68	K01052	LIPA; lysosomal acid lipase/cholesteryl ester hydrolase [EC:3.1.1.13]	00100 Steroid biosynthesis [PATH:ko00100]; 04142 Lysosome [PATH:ko04142]; 04979 Cholesterol metabolism [PATH:ko04979];
TRINITY_DN2637_c0_g1_i57	K13205	AAR2, C20orf4; A1 cistron-splicing factor AAR2	03041 Spliceosome [BR:ko03041];
TRINITY_DN2639_c0_g1_i43	K24221	IP5P1_2; type I inositol polyphosphate 5-phosphatase IP5P1/2 [EC:3.1.3.56]	00562 Inositol phosphate metabolism [PATH:ko00562];
TRINITY_DN2685_c0_g1_i14	K23538	ELMOD; ELMO domain-containing protein	04131 Membrane trafficking [BR:ko04131];
TRINITY_DN2685_c0_g1_i15	K23538	ELMOD; ELMO domain-containing protein	04131 Membrane trafficking [BR:ko04131];
TRINITY_DN2685_c0_g1_i20	K23538	ELMOD; ELMO domain-containing protein	04131 Membrane trafficking [BR:ko04131];
TRINITY_DN2605_c0_g1_i4	K18171	CMC1; COX assembly mitochondrial protein 1	03029 Mitochondrial biogenesis [BR:ko03029];
TRINITY_DN2601_c0_g1_i3	K09872	PIP; aquaporin PIP	02000 Transporters [BR:ko02000];
TRINITY_DN2602_c0_g1_i1	K10845	TTDA, GTF2H5, TFB5; TFIIH basal transcription factor complex TTD-A subunit	03022 Basal transcription factors [PATH:ko03022]; 03420 Nucleotide excision repair [PATH:ko03420]; 03021 Transcription machinery [BR:ko03021]; 03400 DNA repair and recombination proteins [BR:ko03400];
TRINITY_DN2602_c0_g1_i15	K10845	TTDA, GTF2H5, TFB5; TFIIH basal transcription factor complex TTD-A subunit	03022 Basal transcription factors [PATH:ko03022]; 03420 Nucleotide excision repair [PATH:ko03420]; 03021 Transcription machinery [BR:ko03021]; 03400 DNA repair and recombination proteins [BR:ko03400];
TRINITY_DN2602_c0_g1_i16	K10845	TTDA, GTF2H5, TFB5; TFIIH basal transcription factor complex TTD-A subunit	03022 Basal transcription factors [PATH:ko03022]; 03420 Nucleotide excision repair [PATH:ko03420]; 03021 Transcription machinery [BR:ko03021]; 03400 DNA repair and recombination proteins [BR:ko03400];
TRINITY_DN2602_c0_g1_i21	K10845	TTDA, GTF2H5, TFB5; TFIIH basal transcription factor complex TTD-A subunit	03022 Basal transcription factors [PATH:ko03022]; 03420 Nucleotide excision repair [PATH:ko03420]; 03021 Transcription machinery [BR:ko03021]; 03400 DNA repair and recombination proteins [BR:ko03400];
TRINITY_DN2621_c0_g1_i3	K13101	GPKOW; G patch domain and KOW motifs-containing protein	03041 Spliceosome [BR:ko03041];
TRINITY_DN2621_c0_g1_i9	K13101	GPKOW; G patch domain and KOW motifs-containing protein	03041 Spliceosome [BR:ko03041];
TRINITY_DN2607_c0_g1_i10	K00162	PDHB, pdhB; pyruvate dehydrogenase E1 component beta subunit [EC:1.2.4.1]	00010 Glycolysis / Gluconeogenesis [PATH:ko00010]; 00020 Citrate cycle (TCA cycle) [PATH:ko00020]; 00620 Pyruvate metabolism [PATH:ko00620]; 04066 HIF-1 signaling pathway [PATH:ko04066]; 04922 Glucagon signaling pathway [PATH:ko04922]; 05230 Central carbon metabolism in cancer [PATH:ko05230]; 05415 Diabetic cardiomyopathy [PATH:ko05415];
TRINITY_DN2607_c0_g1_i49	K00162	PDHB, pdhB; pyruvate dehydrogenase E1 component beta subunit [EC:1.2.4.1]	00010 Glycolysis / Gluconeogenesis [PATH:ko00010]; 00020 Citrate cycle (TCA cycle) [PATH:ko00020]; 00620 Pyruvate metabolism [PATH:ko00620]; 04066 HIF-1 signaling pathway [PATH:ko04066]; 04922 Glucagon signaling pathway [PATH:ko04922]; 05230 Central carbon metabolism in cancer [PATH:ko05230]; 05415 Diabetic cardiomyopathy [PATH:ko05415];
TRINITY_DN2653_c0_g1_i6	K10406	KIFC2_3; kinesin family member C2/C3	04812 Cytoskeleton proteins [BR:ko04812];
TRINITY_DN2667_c0_g1_i17	K03107	SRP68; signal recognition particle subunit SRP68	03060 Protein export [PATH:ko03060]; 02044 Secretion system [BR:ko02044];
TRINITY_DN2619_c0_g1_i36	K00630	ATS1; glycerol-3-phosphate O-acyltransferase [EC:2.3.1.15]	00561 Glycerolipid metabolism [PATH:ko00561]; 00564 Glycerophospholipid metabolism [PATH:ko00564]; 01004 Lipid biosynthesis proteins [BR:ko01004];
TRINITY_DN2619_c0_g1_i40	K00630	ATS1; glycerol-3-phosphate O-acyltransferase [EC:2.3.1.15]	00561 Glycerolipid metabolism [PATH:ko00561]; 00564 Glycerophospholipid metabolism [PATH:ko00564]; 01004 Lipid biosynthesis proteins [BR:ko01004];
TRINITY_DN2619_c0_g1_i52	K00630	ATS1; glycerol-3-phosphate O-acyltransferase [EC:2.3.1.15]	00561 Glycerolipid metabolism [PATH:ko00561]; 00564 Glycerophospholipid metabolism [PATH:ko00564]; 01004 Lipid biosynthesis proteins [BR:ko01004];
TRINITY_DN2683_c0_g1_i10	K02948	RP-S11, MRPS11, rpsK; small subunit ribosomal protein S11	03010 Ribosome [PATH:ko03010]; 03011 Ribosome [BR:ko03011];
TRINITY_DN2683_c0_g1_i13	K02948	RP-S11, MRPS11, rpsK; small subunit ribosomal protein S11	03010 Ribosome [PATH:ko03010]; 03011 Ribosome [BR:ko03011];
TRINITY_DN2650_c0_g1_i25	K01087	otsB; trehalose 6-phosphate phosphatase [EC:3.1.3.12]	00500 Starch and sucrose metabolism [PATH:ko00500];
TRINITY_DN2650_c0_g1_i8	K01087	otsB; trehalose 6-phosphate phosphatase [EC:3.1.3.12]	00500 Starch and sucrose metabolism [PATH:ko00500];
TRINITY_DN2638_c0_g2_i22	K22596	GGCT; gamma-glutamylcyclotransferase, plant [EC:4.3.2.9]	00480 Glutathione metabolism [PATH:ko00480];
TRINITY_DN2652_c0_g1_i45	K18059	SULTR4; sulfate transporter 4	02000 Transporters [BR:ko02000];
TRINITY_DN2631_c1_g1_i10	K18195	RGL4, rhiE; rhamnogalacturonan endolyase [EC:4.2.2.23]	99980 Enzymes with EC numbers;
TRINITY_DN2631_c1_g1_i21	K18195	RGL4, rhiE; rhamnogalacturonan endolyase [EC:4.2.2.23]	99980 Enzymes with EC numbers;
TRINITY_DN2631_c1_g1_i29	K18195	RGL4, rhiE; rhamnogalacturonan endolyase [EC:4.2.2.23]	99980 Enzymes with EC numbers;
TRINITY_DN2676_c0_g1_i12	K05285	PIGN; GPI ethanolamine phosphate transferase 1 [EC:2.7.-.-]	00563 Glycosylphosphatidylinositol (GPI)-anchor biosynthesis [PATH:ko00563];
TRINITY_DN2676_c0_g1_i2	K05310	PIGG, GPI7; ethanolamine phosphate transferase 2 subunit G [EC:2.7.-.-]	00563 Glycosylphosphatidylinositol (GPI)-anchor biosynthesis [PATH:ko00563];
TRINITY_DN2676_c0_g1_i4	K05285	PIGN; GPI ethanolamine phosphate transferase 1 [EC:2.7.-.-]	00563 Glycosylphosphatidylinositol (GPI)-anchor biosynthesis [PATH:ko00563];
TRINITY_DN2676_c2_g1_i15	K15276	SLC35B2, PAPST1; solute carrier family 35 (adenosine 3'-phospho 5'-phosphosulfate transporter), member B2	02000 Transporters [BR:ko02000];
TRINITY_DN2676_c2_g1_i19	K15276	SLC35B2, PAPST1; solute carrier family 35 (adenosine 3'-phospho 5'-phosphosulfate transporter), member B2	02000 Transporters [BR:ko02000];
TRINITY_DN2676_c2_g1_i3	K15276	SLC35B2, PAPST1; solute carrier family 35 (adenosine 3'-phospho 5'-phosphosulfate transporter), member B2	02000 Transporters [BR:ko02000];
TRINITY_DN2676_c2_g1_i4	K15276	SLC35B2, PAPST1; solute carrier family 35 (adenosine 3'-phospho 5'-phosphosulfate transporter), member B2	02000 Transporters [BR:ko02000];
TRINITY_DN2676_c1_g1_i2	K08679	GAE, cap1J; UDP-glucuronate 4-epimerase [EC:5.1.3.6]	00053 Ascorbate and aldarate metabolism [PATH:ko00053]; 00520 Amino sugar and nucleotide sugar metabolism [PATH:ko00520]; 00541 O-Antigen nucleotide sugar biosynthesis [PATH:ko00541];
TRINITY_DN2627_c2_g1_i11	K00052	leuB, IMDH; 3-isopropylmalate dehydrogenase [EC:1.1.1.85]	00660 C5-Branched dibasic acid metabolism [PATH:ko00660]; 00290 Valine, leucine and isoleucine biosynthesis [PATH:ko00290];
TRINITY_DN2627_c2_g1_i6	K00052	leuB, IMDH; 3-isopropylmalate dehydrogenase [EC:1.1.1.85]	00660 C5-Branched dibasic acid metabolism [PATH:ko00660]; 00290 Valine, leucine and isoleucine biosynthesis [PATH:ko00290];
TRINITY_DN2627_c2_g1_i8	K00052	leuB, IMDH; 3-isopropylmalate dehydrogenase [EC:1.1.1.85]	00660 C5-Branched dibasic acid metabolism [PATH:ko00660]; 00290 Valine, leucine and isoleucine biosynthesis [PATH:ko00290];
TRINITY_DN2618_c0_g1_i9	K13463	COI-1; coronatine-insensitive protein 1	04075 Plant hormone signal transduction [PATH:ko04075]; 04121 Ubiquitin system [BR:ko04121];
TRINITY_DN2662_c0_g1_i2	K18696	GDE1; glycerophosphodiester phosphodiesterase [EC:3.1.4.46]	00564 Glycerophospholipid metabolism [PATH:ko00564];
TRINITY_DN2697_c0_g2_i2	K09580	PDIA1, P4HB; protein disulfide-isomerase A1 [EC:5.3.4.1]	04141 Protein processing in endoplasmic reticulum [PATH:ko04141]; 03110 Chaperones and folding catalysts [BR:ko03110]; 04131 Membrane trafficking [BR:ko04131]; 04147 Exosome [BR:ko04147];
TRINITY_DN2654_c0_g1_i58	K01739	metB; cystathionine gamma-synthase [EC:2.5.1.48]	00920 Sulfur metabolism [PATH:ko00920]; 00270 Cysteine and methionine metabolism [PATH:ko00270]; 00450 Selenocompound metabolism [PATH:ko00450];
TRINITY_DN2654_c0_g1_i61	K01739	metB; cystathionine gamma-synthase [EC:2.5.1.48]	00920 Sulfur metabolism [PATH:ko00920]; 00270 Cysteine and methionine metabolism [PATH:ko00270]; 00450 Selenocompound metabolism [PATH:ko00450];
TRINITY_DN2613_c0_g1_i2	K13151	SNUPN, RNUT1; snurportin-1	03013 RNA transport [PATH:ko03013]; 03041 Spliceosome [BR:ko03041];
TRINITY_DN2643_c0_g1_i2	K14015	NPLOC4, NPL4; nuclear protein localization protein 4 homolog	04141 Protein processing in endoplasmic reticulum [PATH:ko04141];
TRINITY_DN2679_c0_g1_i21	K02516	PRMT5, HSL7; type II protein arginine methyltransferase [EC:2.1.1.320]	03013 RNA transport [PATH:ko03013]; 04011 MAPK signaling pathway - yeast [PATH:ko04011]; 04111 Cell cycle - yeast [PATH:ko04111]; 03041 Spliceosome [BR:ko03041]; 03036 Chromosome and associated proteins [BR:ko03036];
TRINITY_DN2679_c0_g1_i29	K02516	PRMT5, HSL7; type II protein arginine methyltransferase [EC:2.1.1.320]	03013 RNA transport [PATH:ko03013]; 04011 MAPK signaling pathway - yeast [PATH:ko04011]; 04111 Cell cycle - yeast [PATH:ko04111]; 03041 Spliceosome [BR:ko03041]; 03036 Chromosome and associated proteins [BR:ko03036];
TRINITY_DN2612_c0_g1_i1	K23953	PCO; plant cysteine oxidase [EC:1.13.11.-]	99980 Enzymes with EC numbers;
TRINITY_DN2612_c0_g1_i10	K23953	PCO; plant cysteine oxidase [EC:1.13.11.-]	99980 Enzymes with EC numbers;
TRINITY_DN2612_c0_g1_i5	K23953	PCO; plant cysteine oxidase [EC:1.13.11.-]	99980 Enzymes with EC numbers;
TRINITY_DN2616_c0_g1_i85	K00868	pdxK, pdxY; pyridoxine kinase [EC:2.7.1.35]	00750 Vitamin B6 metabolism [PATH:ko00750];
TRINITY_DN2620_c0_g1_i6	K02434	gatB, PET112; aspartyl-tRNA(Asn)/glutamyl-tRNA(Gln) amidotransferase subunit B [EC:6.3.5.6 6.3.5.7]	00970 Aminoacyl-tRNA biosynthesis [PATH:ko00970]; 03029 Mitochondrial biogenesis [BR:ko03029];
TRINITY_DN2642_c1_g1_i1	K19042	BOI; E3 ubiquitin-protein ligase BOI and related proteins [EC:2.3.2.27]	04121 Ubiquitin system [BR:ko04121];
TRINITY_DN2642_c1_g1_i2	K19042	BOI; E3 ubiquitin-protein ligase BOI and related proteins [EC:2.3.2.27]	04121 Ubiquitin system [BR:ko04121];
TRINITY_DN2642_c0_g1_i1	K03256	TRM6, GCD10; tRNA (adenine58-N1)-methyltransferase non-catalytic subunit	03016 Transfer RNA biogenesis [BR:ko03016];
TRINITY_DN2606_c0_g1_i1	K03086	rpoD; RNA polymerase primary sigma factor	02040 Flagellar assembly [PATH:ko02040]; 03021 Transcription machinery [BR:ko03021];
TRINITY_DN2655_c0_g1_i36	K13436	PTI1; pto-interacting protein 1 [EC:2.7.11.1]	04626 Plant-pathogen interaction [PATH:ko04626]; 01001 Protein kinases [BR:ko01001];
TRINITY_DN2655_c0_g1_i6	K13436	PTI1; pto-interacting protein 1 [EC:2.7.11.1]	04626 Plant-pathogen interaction [PATH:ko04626]; 01001 Protein kinases [BR:ko01001];
TRINITY_DN2649_c0_g1_i1	K00384	trxB, TRR; thioredoxin reductase (NADPH) [EC:1.8.1.9]	00450 Selenocompound metabolism [PATH:ko00450];
TRINITY_DN2694_c0_g1_i4	K12844	PRPF31; U4/U6 small nuclear ribonucleoprotein PRP31	03040 Spliceosome [PATH:ko03040]; 03041 Spliceosome [BR:ko03041];
TRINITY_DN2694_c0_g1_i6	K12844	PRPF31; U4/U6 small nuclear ribonucleoprotein PRP31	03040 Spliceosome [PATH:ko03040]; 03041 Spliceosome [BR:ko03041];
TRINITY_DN2604_c0_g1_i9	K01724	PCBD, phhB; 4a-hydroxytetrahydrobiopterin dehydratase [EC:4.2.1.96]	00790 Folate biosynthesis [PATH:ko00790]; 04147 Exosome [BR:ko04147];
TRINITY_DN2632_c0_g1_i3	K01870	IARS, ileS; isoleucyl-tRNA synthetase [EC:6.1.1.5]	00970 Aminoacyl-tRNA biosynthesis [PATH:ko00970]; 01007 Amino acid related enzymes [BR:ko01007]; 03016 Transfer RNA biogenesis [BR:ko03016];
TRINITY_DN2660_c0_g1_i15	K04382	PPP2C; serine/threonine-protein phosphatase 2A catalytic subunit [EC:3.1.3.16]	03015 mRNA surveillance pathway [PATH:ko03015]; 04013 MAPK signaling pathway - fly [PATH:ko04013]; 04350 TGF-beta signaling pathway [PATH:ko04350]; 04390 Hippo signaling pathway [PATH:ko04390]; 04391 Hippo signaling pathway - fly [PATH:ko04391]; 04071 Sphingolipid signaling pathway [PATH:ko04071]; 04151 PI3K-Akt signaling pathway [PATH:ko04151]; 04152 AMPK signaling pathway [PATH:ko04152]; 04140 …
TRINITY_DN2660_c0_g1_i26	K04382	PPP2C; serine/threonine-protein phosphatase 2A catalytic subunit [EC:3.1.3.16]	03015 mRNA surveillance pathway [PATH:ko03015]; 04013 MAPK signaling pathway - fly [PATH:ko04013]; 04350 TGF-beta signaling pathway [PATH:ko04350]; 04390 Hippo signaling pathway [PATH:ko04390]; 04391 Hippo signaling pathway - fly [PATH:ko04391]; 04071 Sphingolipid signaling pathway [PATH:ko04071]; 04151 PI3K-Akt signaling pathway [PATH:ko04151]; 04152 AMPK signaling pathway [PATH:ko04152]; 04140 …
TRINITY_DN2648_c0_g2_i30	K11797	PHIP, DCAF14; PH-interacting protein	04121 Ubiquitin system [BR:ko04121];
TRINITY_DN2648_c0_g2_i35	K11797	PHIP, DCAF14; PH-interacting protein	04121 Ubiquitin system [BR:ko04121];
TRINITY_DN2648_c0_g1_i12	K02960	RP-S16e, RPS16; small subunit ribosomal protein S16e	03010 Ribosome [PATH:ko03010]; 05171 Coronavirus disease - COVID-19 [PATH:ko05171]; 03011 Ribosome [BR:ko03011];
TRINITY_DN2610_c0_g1_i8	K20854	HPGT, B3GALT9_10_11; hydroxyproline O-galactosyltransferase HPGT [EC:2.4.1.-]	01003 Glycosyltransferases [BR:ko01003];
TRINITY_DN2634_c0_g1_i12	K24205	TMBIM, LFG; protein lifeguard	99995 Signaling proteins;
TRINITY_DN2634_c0_g1_i9	K24205	TMBIM, LFG; protein lifeguard	99995 Signaling proteins;
TRINITY_DN2634_c0_g3_i1	K02712	psbK; photosystem II PsbK protein	00195 Photosynthesis [PATH:ko00195]; 00194 Photosynthesis proteins [BR:ko00194];
TRINITY_DN2673_c0_g1_i12	K02947	RP-S10e, RPS10; small subunit ribosomal protein S10e	03010 Ribosome [PATH:ko03010]; 05171 Coronavirus disease - COVID-19 [PATH:ko05171]; 03011 Ribosome [BR:ko03011];
TRINITY_DN2673_c0_g1_i14	K02947	RP-S10e, RPS10; small subunit ribosomal protein S10e	03010 Ribosome [PATH:ko03010]; 05171 Coronavirus disease - COVID-19 [PATH:ko05171]; 03011 Ribosome [BR:ko03011];
TRINITY_DN2673_c0_g1_i17	K02947	RP-S10e, RPS10; small subunit ribosomal protein S10e	03010 Ribosome [PATH:ko03010]; 05171 Coronavirus disease - COVID-19 [PATH:ko05171]; 03011 Ribosome [BR:ko03011];
TRINITY_DN2673_c0_g1_i2	K02947	RP-S10e, RPS10; small subunit ribosomal protein S10e	03010 Ribosome [PATH:ko03010]; 05171 Coronavirus disease - COVID-19 [PATH:ko05171]; 03011 Ribosome [BR:ko03011];
TRINITY_DN2696_c0_g1_i10	K14684	SLC25A23S; solute carrier family 25 (mitochondrial phosphate transporter), member 23/24/25/41	02000 Transporters [BR:ko02000];
TRINITY_DN2696_c0_g1_i13	K14684	SLC25A23S; solute carrier family 25 (mitochondrial phosphate transporter), member 23/24/25/41	02000 Transporters [BR:ko02000];
TRINITY_DN2696_c0_g1_i21	K14684	SLC25A23S; solute carrier family 25 (mitochondrial phosphate transporter), member 23/24/25/41	02000 Transporters [BR:ko02000];
TRINITY_DN2668_c0_g1_i18	K00962	pnp, PNPT1; polyribonucleotide nucleotidyltransferase [EC:2.7.7.8]	03018 RNA degradation [PATH:ko03018]; 03019 Messenger RNA biogenesis [BR:ko03019]; 03016 Transfer RNA biogenesis [BR:ko03016];
TRINITY_DN2668_c0_g1_i22	K00962	pnp, PNPT1; polyribonucleotide nucleotidyltransferase [EC:2.7.7.8]	03018 RNA degradation [PATH:ko03018]; 03019 Messenger RNA biogenesis [BR:ko03019]; 03016 Transfer RNA biogenesis [BR:ko03016];
TRINITY_DN2664_c0_g1_i11	K11137	TELO2, TEL2; telomere length regulation protein	03460 Fanconi anemia pathway [PATH:ko03460]; 04150 mTOR signaling pathway [PATH:ko04150]; 03032 DNA replication proteins [BR:ko03032]; 03036 Chromosome and associated proteins [BR:ko03036]; 03400 DNA repair and recombination proteins [BR:ko03400];
TRINITY_DN2664_c0_g1_i2	K11137	TELO2, TEL2; telomere length regulation protein	03460 Fanconi anemia pathway [PATH:ko03460]; 04150 mTOR signaling pathway [PATH:ko04150]; 03032 DNA replication proteins [BR:ko03032]; 03036 Chromosome and associated proteins [BR:ko03036]; 03400 DNA repair and recombination proteins [BR:ko03400];
TRINITY_DN2684_c0_g1_i10	K02946	RP-S10, MRPS10, rpsJ; small subunit ribosomal protein S10	03010 Ribosome [PATH:ko03010]; 03011 Ribosome [BR:ko03011];
TRINITY_DN2684_c0_g1_i16	K02946	RP-S10, MRPS10, rpsJ; small subunit ribosomal protein S10	03010 Ribosome [PATH:ko03010]; 03011 Ribosome [BR:ko03011];
TRINITY_DN2684_c0_g1_i17	K02946	RP-S10, MRPS10, rpsJ; small subunit ribosomal protein S10	03010 Ribosome [PATH:ko03010]; 03011 Ribosome [BR:ko03011];
TRINITY_DN2684_c0_g1_i30	K02946	RP-S10, MRPS10, rpsJ; small subunit ribosomal protein S10	03010 Ribosome [PATH:ko03010]; 03011 Ribosome [BR:ko03011];
TRINITY_DN2684_c0_g1_i32	K02946	RP-S10, MRPS10, rpsJ; small subunit ribosomal protein S10	03010 Ribosome [PATH:ko03010]; 03011 Ribosome [BR:ko03011];
TRINITY_DN2690_c0_g1_i40	K10532	HGSNAT; heparan-alpha-glucosaminide N-acetyltransferase [EC:2.3.1.78]	00531 Glycosaminoglycan degradation [PATH:ko00531]; 04142 Lysosome [PATH:ko04142];
TRINITY_DN2690_c0_g1_i62	K10532	HGSNAT; heparan-alpha-glucosaminide N-acetyltransferase [EC:2.3.1.78]	00531 Glycosaminoglycan degradation [PATH:ko00531]; 04142 Lysosome [PATH:ko04142];
TRINITY_DN67838_c0_g1_i33	K14347	SLC10A7, P7; solute carrier family 10 (sodium/bile acid cotransporter), member 7	02000 Transporters [BR:ko02000]; 04147 Exosome [BR:ko04147];
TRINITY_DN67838_c0_g1_i36	K14347	SLC10A7, P7; solute carrier family 10 (sodium/bile acid cotransporter), member 7	02000 Transporters [BR:ko02000]; 04147 Exosome [BR:ko04147];
TRINITY_DN74646_c0_g1_i1	K03098	APOD; apolipoprotein D and lipocalin family protein	04147 Exosome [BR:ko04147];
TRINITY_DN74643_c1_g1_i1	K11982	RNF115_126; E3 ubiquitin-protein ligase RNF115/126 [EC:2.3.2.27]	04131 Membrane trafficking [BR:ko04131]; 04121 Ubiquitin system [BR:ko04121];
TRINITY_DN596_c0_g1_i18	K18643	KATNB1; katanin p80 WD40 repeat-containing subunit B1	04812 Cytoskeleton proteins [BR:ko04812];
TRINITY_DN596_c1_g1_i1	K17098	ANNAT; annexin D	99992 Structural proteins;
TRINITY_DN589_c0_g2_i5	K03522	fixB, etfA; electron transfer flavoprotein alpha subunit	04147 Exosome [BR:ko04147];
TRINITY_DN540_c0_g1_i10	K09518	DNAJB12; DnaJ homolog subfamily B member 12	04141 Protein processing in endoplasmic reticulum [PATH:ko04141]; 03110 Chaperones and folding catalysts [BR:ko03110];
TRINITY_DN540_c0_g1_i12	K09518	DNAJB12; DnaJ homolog subfamily B member 12	04141 Protein processing in endoplasmic reticulum [PATH:ko04141]; 03110 Chaperones and folding catalysts [BR:ko03110];
TRINITY_DN540_c0_g1_i13	K09518	DNAJB12; DnaJ homolog subfamily B member 12	04141 Protein processing in endoplasmic reticulum [PATH:ko04141]; 03110 Chaperones and folding catalysts [BR:ko03110];
TRINITY_DN546_c0_g1_i1	K13171	SRRM1, SRM160; serine/arginine repetitive matrix protein 1	03013 RNA transport [PATH:ko03013]; 03015 mRNA surveillance pathway [PATH:ko03015]; 03019 Messenger RNA biogenesis [BR:ko03019]; 03041 Spliceosome [BR:ko03041];
TRINITY_DN546_c0_g1_i111	K13171	SRRM1, SRM160; serine/arginine repetitive matrix protein 1	03013 RNA transport [PATH:ko03013]; 03015 mRNA surveillance pathway [PATH:ko03015]; 03019 Messenger RNA biogenesis [BR:ko03019]; 03041 Spliceosome [BR:ko03041];
TRINITY_DN546_c0_g1_i147	K13171	SRRM1, SRM160; serine/arginine repetitive matrix protein 1	03013 RNA transport [PATH:ko03013]; 03015 mRNA surveillance pathway [PATH:ko03015]; 03019 Messenger RNA biogenesis [BR:ko03019]; 03041 Spliceosome [BR:ko03041];
TRINITY_DN546_c0_g1_i162	K13171	SRRM1, SRM160; serine/arginine repetitive matrix protein 1	03013 RNA transport [PATH:ko03013]; 03015 mRNA surveillance pathway [PATH:ko03015]; 03019 Messenger RNA biogenesis [BR:ko03019]; 03041 Spliceosome [BR:ko03041];
TRINITY_DN546_c0_g1_i171	K13171	SRRM1, SRM160; serine/arginine repetitive matrix protein 1	03013 RNA transport [PATH:ko03013]; 03015 mRNA surveillance pathway [PATH:ko03015]; 03019 Messenger RNA biogenesis [BR:ko03019]; 03041 Spliceosome [BR:ko03041];
TRINITY_DN546_c0_g1_i190	K13171	SRRM1, SRM160; serine/arginine repetitive matrix protein 1	03013 RNA transport [PATH:ko03013]; 03015 mRNA surveillance pathway [PATH:ko03015]; 03019 Messenger RNA biogenesis [BR:ko03019]; 03041 Spliceosome [BR:ko03041];
TRINITY_DN546_c0_g1_i198	K13171	SRRM1, SRM160; serine/arginine repetitive matrix protein 1	03013 RNA transport [PATH:ko03013]; 03015 mRNA surveillance pathway [PATH:ko03015]; 03019 Messenger RNA biogenesis [BR:ko03019]; 03041 Spliceosome [BR:ko03041];
TRINITY_DN546_c0_g1_i201	K13171	SRRM1, SRM160; serine/arginine repetitive matrix protein 1	03013 RNA transport [PATH:ko03013]; 03015 mRNA surveillance pathway [PATH:ko03015]; 03019 Messenger RNA biogenesis [BR:ko03019]; 03041 Spliceosome [BR:ko03041];
TRINITY_DN546_c0_g1_i238	K13171	SRRM1, SRM160; serine/arginine repetitive matrix protein 1	03013 RNA transport [PATH:ko03013]; 03015 mRNA surveillance pathway [PATH:ko03015]; 03019 Messenger RNA biogenesis [BR:ko03019]; 03041 Spliceosome [BR:ko03041];
TRINITY_DN536_c0_g1_i8	K18674	GALK2; N-acetylgalactosamine kinase [EC:2.7.1.157]	99980 Enzymes with EC numbers;
TRINITY_DN507_c0_g1_i13	K10573	UBE2A, UBC2, RAD6A; ubiquitin-conjugating enzyme E2 A [EC:2.3.2.23]	04120 Ubiquitin mediated proteolysis [PATH:ko04120]; 04121 Ubiquitin system [BR:ko04121]; 03400 DNA repair and recombination proteins [BR:ko03400];
TRINITY_DN555_c0_g2_i1	K13173	ARGLU1; arginine and glutamate-rich protein 1	03041 Spliceosome [BR:ko03041];
TRINITY_DN555_c0_g2_i3	K13173	ARGLU1; arginine and glutamate-rich protein 1	03041 Spliceosome [BR:ko03041];
TRINITY_DN555_c0_g2_i5	K13173	ARGLU1; arginine and glutamate-rich protein 1	03041 Spliceosome [BR:ko03041];
TRINITY_DN555_c0_g1_i16	K05658	ABCB1, CD243; ATP-binding cassette, subfamily B (MDR/TAP), member 1 [EC:7.6.2.2]	02010 ABC transporters [PATH:ko02010]; 04976 Bile secretion [PATH:ko04976]; 05206 MicroRNAs in cancer [PATH:ko05206]; 05226 Gastric cancer [PATH:ko05226]; 02000 Transporters [BR:ko02000]; 04147 Exosome [BR:ko04147]; 04090 CD molecules [BR:ko04090];
TRINITY_DN555_c0_g1_i19	K05658	ABCB1, CD243; ATP-binding cassette, subfamily B (MDR/TAP), member 1 [EC:7.6.2.2]	02010 ABC transporters [PATH:ko02010]; 04976 Bile secretion [PATH:ko04976]; 05206 MicroRNAs in cancer [PATH:ko05206]; 05226 Gastric cancer [PATH:ko05226]; 02000 Transporters [BR:ko02000]; 04147 Exosome [BR:ko04147]; 04090 CD molecules [BR:ko04090];
TRINITY_DN528_c0_g1_i2	K01180	E3.2.1.6; endo-1,3(4)-beta-glucanase [EC:3.2.1.6]	99980 Enzymes with EC numbers;
TRINITY_DN549_c0_g2_i13	K22911	TH2; thiamine phosphate phosphatase / amino-HMP aminohydrolase [EC:3.1.3.100 3.5.99.-]	00730 Thiamine metabolism [PATH:ko00730];
TRINITY_DN514_c0_g1_i30	K05857	PLCD; phosphatidylinositol phospholipase C, delta [EC:3.1.4.11]	00562 Inositol phosphate metabolism [PATH:ko00562]; 04020 Calcium signaling pathway [PATH:ko04020]; 04070 Phosphatidylinositol signaling system [PATH:ko04070]; 04919 Thyroid hormone signaling pathway [PATH:ko04919]; 05131 Shigellosis [PATH:ko05131]; 04933 AGE-RAGE signaling pathway in diabetic complications [PATH:ko04933]; 04131 Membrane trafficking [BR:ko04131];
TRINITY_DN583_c1_g1_i7	K11000	CALS; callose synthase [EC:2.4.1.-]	01003 Glycosyltransferases [BR:ko01003];
TRINITY_DN583_c0_g2_i2	K02877	RP-L15e, RPL15; large subunit ribosomal protein L15e	03010 Ribosome [PATH:ko03010]; 05171 Coronavirus disease - COVID-19 [PATH:ko05171]; 03011 Ribosome [BR:ko03011];
TRINITY_DN583_c0_g2_i4	K02877	RP-L15e, RPL15; large subunit ribosomal protein L15e	03010 Ribosome [PATH:ko03010]; 05171 Coronavirus disease - COVID-19 [PATH:ko05171]; 03011 Ribosome [BR:ko03011];
[truncated: 9,486 more rows]
