# Supplementary material for: Transcriptome Profiling and Functional Validation of RING-Type E3 Ligases in Halophyte Sesuvium verrucosum under Salinity Stress
Source: Int J Mol Sci. 2022 Mar 4;23(5):2821. doi: 10.3390/ijms23052821 (PMC8911510; doi:10.3390/ijms23052821)
Supplement: Supplementary file 1 [file ijms-23-02821-s001.zip › Table_S6.xls]

## Sheet: sesuvium_e_ligase_pathway_info
Supplementary Table 6 Annotated Ubiquitin system enzymes
Transcript_id	KO	Gene	Pathway	Name	Subclass4	Subclass3	Subclass2	Main_class
TRINITY_DN11082_c0_g1_i7	K03349	APC2; anaphase-promoting complex subunit 2	04120 Ubiquitin mediated proteolysis [PATH:ko04120]; 04110 Cell cycle [PATH:ko04110]; 04111 Cell cycle - yeast [PATH:ko04111]; 04113 Meiosis - yeast [PATH:ko04113]; 04114 Oocyte meiosis [PATH:ko04114]; 04914 Progesterone-mediated oocyte maturation [PATH:ko04914]; 05166 Human T-cell leukemia virus 1 infection [PATH:ko05166]; 04121 Ubiquitin system [BR:ko04121]; 03036 Chromosome and associated prot…	APC2; anaphase-promoting complex subunit 2	Cullin	APC/C	Multi subunit Ring-finger type E3	Ubiquitin ligases (E3)
TRINITY_DN16172_c0_g1_i1	K10268	FBXL2_20; F-box and leucine-rich repeat protein 2/20	04121 Ubiquitin system [BR:ko04121];	FBXL2_20; F-box and leucine-rich repeat protein 2/20	Target recognizing subunit (F-box)	SCF complex	Multi subunit Ring-finger type E3	Ubiquitin ligases (E3)
TRINITY_DN8496_c0_g1_i37	K08775	BRCA2, FANCD1; breast cancer 2 susceptibility protein	03440 Homologous recombination [PATH:ko03440]; 03460 Fanconi anemia pathway [PATH:ko03460]; 05200 Pathways in cancer [PATH:ko05200]; 05212 Pancreatic cancer [PATH:ko05212]; 05224 Breast cancer [PATH:ko05224]; 04121 Ubiquitin system [BR:ko04121]; 03036 Chromosome and associated proteins [BR:ko03036]; 03400 DNA repair and recombination proteins [BR:ko03400];	BRCA2, FANCD1; breast cancer 2 susceptibility protein	-	BRCC complex	Multi subunit Ring-finger type E3	Ubiquitin ligases (E3)
TRINITY_DN8441_c0_g1_i3	K12165	UFC1; ufm1-conjugating enzyme 1	04121 Ubiquitin system [BR:ko04121];	UFC1; ufm1-conjugating enzyme 1	-	-	UBL-conjugating enzymes	Ubiquitin-conjugating enzymes (E2)
TRINITY_DN8441_c0_g1_i6	K12165	UFC1; ufm1-conjugating enzyme 1	04121 Ubiquitin system [BR:ko04121];	UFC1; ufm1-conjugating enzyme 1	-	-	UBL-conjugating enzymes	Ubiquitin-conjugating enzymes (E2)
TRINITY_DN24886_c0_g2_i1	K11975	RNF144; E3 ubiquitin-protein ligase RNF144 [EC:2.3.2.31]	04121 Ubiquitin system [BR:ko04121];	RNF144; E3 ubiquitin-protein ligase RNF144 [EC:2.3.2.31]	-	RBR proteins	Single Ring-finger type E3	Ubiquitin ligases (E3)
TRINITY_DN35529_c0_g1_i1	K11968	ARIH1; ariadne-1 [EC:2.3.2.31]	04121 Ubiquitin system [BR:ko04121];	ARIH1; ariadne-1 [EC:2.3.2.31]	-	RBR proteins	Single Ring-finger type E3	Ubiquitin ligases (E3)
TRINITY_DN19927_c0_g1_i3	K10664	ATL6S; E3 ubiquitin-protein ligase ATL6/9/15/31/42/55 [EC:2.3.2.27]	04121 Ubiquitin system [BR:ko04121];	ATL6S; E3 ubiquitin-protein ligase ATL6/9/15/31/42/55 [EC:2.3.2.27]	-	ATL proteins	Single Ring-finger type E3	Ubiquitin ligases (E3)
TRINITY_DN4841_c0_g1_i1	K16281	RHA1; RING-H2 zinc finger protein RHA1	04121 Ubiquitin system [BR:ko04121];	RHA1; RING-H2 zinc finger protein RHA1	-	Other single Ring-finger type E3	Single Ring-finger type E3	Ubiquitin ligases (E3)
TRINITY_DN7864_c0_g1_i37	K19043	RHF; E3 ubiquitin-protein ligase RHF [EC:2.3.2.27]	04121 Ubiquitin system [BR:ko04121];	RHF; E3 ubiquitin-protein ligase RHF [EC:2.3.2.27]	-	Other single Ring-finger type E3	Single Ring-finger type E3	Ubiquitin ligases (E3)
TRINITY_DN7872_c0_g1_i2	K22763	DESI2, PPPDE1; deubiquitinase DESI2 [EC:3.4.19.12]	01002 Peptidases and inhibitors [BR:ko01002]; 04121 Ubiquitin system [BR:ko04121];	DESI2, PPPDE1; deubiquitinase DESI2 [EC:3.4.19.12]	-	PPPDE	Ubiquitin-specific proteases (UBPs)	Deubiquitinating enzyme (DUB)
TRINITY_DN7872_c0_g1_i3	K22763	DESI2, PPPDE1; deubiquitinase DESI2 [EC:3.4.19.12]	01002 Peptidases and inhibitors [BR:ko01002]; 04121 Ubiquitin system [BR:ko04121];	DESI2, PPPDE1; deubiquitinase DESI2 [EC:3.4.19.12]	-	PPPDE	Ubiquitin-specific proteases (UBPs)	Deubiquitinating enzyme (DUB)
TRINITY_DN3697_c0_g1_i20	K10268	FBXL2_20; F-box and leucine-rich repeat protein 2/20	04121 Ubiquitin system [BR:ko04121];	FBXL2_20; F-box and leucine-rich repeat protein 2/20	Target recognizing subunit (F-box)	SCF complex	Multi subunit Ring-finger type E3	Ubiquitin ligases (E3)
TRINITY_DN3697_c0_g1_i57	K10268	FBXL2_20; F-box and leucine-rich repeat protein 2/20	04121 Ubiquitin system [BR:ko04121];	FBXL2_20; F-box and leucine-rich repeat protein 2/20	Target recognizing subunit (F-box)	SCF complex	Multi subunit Ring-finger type E3	Ubiquitin ligases (E3)
TRINITY_DN3626_c0_g1_i1	K22381	ZNF598; E3 ubiquitin-protein ligase ZNF598 [EC:2.3.2.27]	04121 Ubiquitin system [BR:ko04121];	ZNF598; E3 ubiquitin-protein ligase ZNF598 [EC:2.3.2.27]	-	Other single Ring-finger type E3	Single Ring-finger type E3	Ubiquitin ligases (E3)
TRINITY_DN3626_c0_g1_i2	K22381	ZNF598; E3 ubiquitin-protein ligase ZNF598 [EC:2.3.2.27]	04121 Ubiquitin system [BR:ko04121];	ZNF598; E3 ubiquitin-protein ligase ZNF598 [EC:2.3.2.27]	-	Other single Ring-finger type E3	Single Ring-finger type E3	Ubiquitin ligases (E3)
TRINITY_DN3689_c2_g1_i11	K11792	DDA1; DET1- and DDB1-associated protein 1	04121 Ubiquitin system [BR:ko04121];	DDA1; DET1- and DDB1-associated protein 1	Target recognizing subunit (DCAF)	Cul4 complex	Multi subunit Ring-finger type E3	Ubiquitin ligases (E3)
TRINITY_DN3689_c1_g1_i6	K10686	UBA3, UBE1C; NEDD8-activating enzyme E1 [EC:6.2.1.64]	04120 Ubiquitin mediated proteolysis [PATH:ko04120]; 04121 Ubiquitin system [BR:ko04121];	UBA3, UBE1C; NEDD8-activating enzyme E1 [EC:6.2.1.64]	-	-	UBL-activating enzymes	Ubiquitin-activating enzymes (E1)
TRINITY_DN98818_c0_g1_i1	K16281	RHA1; RING-H2 zinc finger protein RHA1	04121 Ubiquitin system [BR:ko04121];	RHA1; RING-H2 zinc finger protein RHA1	-	Other single Ring-finger type E3	Single Ring-finger type E3	Ubiquitin ligases (E3)
TRINITY_DN1924_c0_g1_i10	K15683	NFXL1, OZFP; NF-X1-type zinc finger protein NFXL1	04121 Ubiquitin system [BR:ko04121];	NFXL1, OZFP; NF-X1-type zinc finger protein NFXL1	-	NFX1 proteins	Single Ring-finger type E3	Ubiquitin ligases (E3)
TRINITY_DN1975_c1_g1_i2	K11982	RNF115_126; E3 ubiquitin-protein ligase RNF115/126 [EC:2.3.2.27]	04131 Membrane trafficking [BR:ko04131]; 04121 Ubiquitin system [BR:ko04121];	RNF115_126; E3 ubiquitin-protein ligase RNF115/126 [EC:2.3.2.27]	-	Other single Ring-finger type E3	Single Ring-finger type E3	Ubiquitin ligases (E3)
TRINITY_DN1975_c1_g1_i7	K11982	RNF115_126; E3 ubiquitin-protein ligase RNF115/126 [EC:2.3.2.27]	04131 Membrane trafficking [BR:ko04131]; 04121 Ubiquitin system [BR:ko04121];	RNF115_126; E3 ubiquitin-protein ligase RNF115/126 [EC:2.3.2.27]	-	Other single Ring-finger type E3	Single Ring-finger type E3	Ubiquitin ligases (E3)
TRINITY_DN1918_c4_g1_i1	K17822	DCUN1D1_2; DCN1-like protein 1/2	04121 Ubiquitin system [BR:ko04121];	DCUN1D1_2; DCN1-like protein 1/2	-	-	UBL E3 ligases	Ubiquitin ligases (E3)
TRINITY_DN1914_c0_g1_i1	K19042	BOI; E3 ubiquitin-protein ligase BOI and related proteins [EC:2.3.2.27]	04121 Ubiquitin system [BR:ko04121];	BOI; E3 ubiquitin-protein ligase BOI and related proteins [EC:2.3.2.27]	-	Other single Ring-finger type E3	Single Ring-finger type E3	Ubiquitin ligases (E3)
TRINITY_DN1914_c0_g1_i2	K19042	BOI; E3 ubiquitin-protein ligase BOI and related proteins [EC:2.3.2.27]	04121 Ubiquitin system [BR:ko04121];	BOI; E3 ubiquitin-protein ligase BOI and related proteins [EC:2.3.2.27]	-	Other single Ring-finger type E3	Single Ring-finger type E3	Ubiquitin ligases (E3)
TRINITY_DN1914_c0_g1_i7	K19042	BOI; E3 ubiquitin-protein ligase BOI and related proteins [EC:2.3.2.27]	04121 Ubiquitin system [BR:ko04121];	BOI; E3 ubiquitin-protein ligase BOI and related proteins [EC:2.3.2.27]	-	Other single Ring-finger type E3	Single Ring-finger type E3	Ubiquitin ligases (E3)
TRINITY_DN1948_c0_g1_i6	K10144	RCHY1, PIRH2; RING finger and CHY zinc finger domain-containing protein 1 [EC:2.3.2.27]	04120 Ubiquitin mediated proteolysis [PATH:ko04120]; 04115 p53 signaling pathway [PATH:ko04115]; 05162 Measles [PATH:ko05162]; 04121 Ubiquitin system [BR:ko04121];	RCHY1, PIRH2; RING finger and CHY zinc finger domain-containing protein 1 [EC:2.3.2.27]	-	Other single Ring-finger type E3	Single Ring-finger type E3	Ubiquitin ligases (E3)
TRINITY_DN1932_c0_g1_i2	K05610	UCHL5, UCH37; ubiquitin carboxyl-terminal hydrolase L5 [EC:3.4.19.12]	01002 Peptidases and inhibitors [BR:ko01002]; 04121 Ubiquitin system [BR:ko04121];	UCHL5, UCH37; ubiquitin carboxyl-terminal hydrolase L5 [EC:3.4.19.12]	-	UCH	Ubiquitin-specific proteases (UBPs)	Deubiquitinating enzyme (DUB)
TRINITY_DN1976_c0_g1_i21	K11805	DCAF7, HAN11; DDB1- and CUL4-associated factor 7	04121 Ubiquitin system [BR:ko04121];	DCAF7, HAN11; DDB1- and CUL4-associated factor 7	Target recognizing subunit (DCAF)	Cul4 complex	Multi subunit Ring-finger type E3	Ubiquitin ligases (E3)
TRINITY_DN1976_c0_g1_i5	K11805	DCAF7, HAN11; DDB1- and CUL4-associated factor 7	04121 Ubiquitin system [BR:ko04121];	DCAF7, HAN11; DDB1- and CUL4-associated factor 7	Target recognizing subunit (DCAF)	Cul4 complex	Multi subunit Ring-finger type E3	Ubiquitin ligases (E3)
TRINITY_DN1976_c0_g1_i6	K11805	DCAF7, HAN11; DDB1- and CUL4-associated factor 7	04121 Ubiquitin system [BR:ko04121];	DCAF7, HAN11; DDB1- and CUL4-associated factor 7	Target recognizing subunit (DCAF)	Cul4 complex	Multi subunit Ring-finger type E3	Ubiquitin ligases (E3)
TRINITY_DN9301_c0_g1_i11	K04532	NAE1, APPBP1; NEDD8-activating enzyme E1 regulatory subunit	05010 Alzheimer disease [PATH:ko05010]; 04121 Ubiquitin system [BR:ko04121];	NAE1, APPBP1; NEDD8-activating enzyme E1 regulatory subunit	-	-	UBL-activating enzymes	Ubiquitin-activating enzymes (E1)
TRINITY_DN9301_c0_g1_i26	K04532	NAE1, APPBP1; NEDD8-activating enzyme E1 regulatory subunit	05010 Alzheimer disease [PATH:ko05010]; 04121 Ubiquitin system [BR:ko04121];	NAE1, APPBP1; NEDD8-activating enzyme E1 regulatory subunit	-	-	UBL-activating enzymes	Ubiquitin-activating enzymes (E1)
TRINITY_DN4178_c0_g2_i1	K04506	SIAH1; E3 ubiquitin-protein ligase SIAH1 [EC:2.3.2.27]	04120 Ubiquitin mediated proteolysis [PATH:ko04120]; 04013 MAPK signaling pathway - fly [PATH:ko04013]; 04310 Wnt signaling pathway [PATH:ko04310]; 04115 p53 signaling pathway [PATH:ko04115]; 04121 Ubiquitin system [BR:ko04121];	SIAH1; E3 ubiquitin-protein ligase SIAH1 [EC:2.3.2.27]	-	SINA (Seven in absentia) proteins	Single Ring-finger type E3	Ubiquitin ligases (E3)
TRINITY_DN13299_c1_g1_i1	K19045	BB; E3 ubiquitin-protein ligase BIG BROTHER and related proteins [EC:2.3.2.27]	04121 Ubiquitin system [BR:ko04121];	BB; E3 ubiquitin-protein ligase BIG BROTHER and related proteins [EC:2.3.2.27]	-	Other single Ring-finger type E3	Single Ring-finger type E3	Ubiquitin ligases (E3)
TRINITY_DN13299_c1_g1_i4	K19045	BB; E3 ubiquitin-protein ligase BIG BROTHER and related proteins [EC:2.3.2.27]	04121 Ubiquitin system [BR:ko04121];	BB; E3 ubiquitin-protein ligase BIG BROTHER and related proteins [EC:2.3.2.27]	-	Other single Ring-finger type E3	Single Ring-finger type E3	Ubiquitin ligases (E3)
TRINITY_DN13299_c1_g1_i5	K19045	BB; E3 ubiquitin-protein ligase BIG BROTHER and related proteins [EC:2.3.2.27]	04121 Ubiquitin system [BR:ko04121];	BB; E3 ubiquitin-protein ligase BIG BROTHER and related proteins [EC:2.3.2.27]	-	Other single Ring-finger type E3	Single Ring-finger type E3	Ubiquitin ligases (E3)
TRINITY_DN25431_c0_g1_i1	K19040	ATL76S; E3 ubiquitin-protein ligase ATL10/75/76/77/78 [EC:2.3.2.27]	04121 Ubiquitin system [BR:ko04121];	ATL76S; E3 ubiquitin-protein ligase ATL10/75/76/77/78 [EC:2.3.2.27]	-	ATL proteins	Single Ring-finger type E3	Ubiquitin ligases (E3)
TRINITY_DN13443_c0_g1_i6	K10581	UBE2O; ubiquitin-conjugating enzyme E2 O [EC:2.3.2.24]	04120 Ubiquitin mediated proteolysis [PATH:ko04120]; 04121 Ubiquitin system [BR:ko04121];	UBE2O; ubiquitin-conjugating enzyme E2 O [EC:2.3.2.24]	-	-	Ubiquitin-conjugating enzymes	Ubiquitin-conjugating enzymes (E2)
TRINITY_DN51827_c0_g1_i10	K14495	GID2, SLY1; F-box protein GID2	04075 Plant hormone signal transduction [PATH:ko04075]; 04121 Ubiquitin system [BR:ko04121];	GID2, SLY1; F-box protein GID2	Target recognizing subunit (F-box)	SCF complex	Multi subunit Ring-finger type E3	Ubiquitin ligases (E3)
TRINITY_DN51827_c0_g1_i2	K14495	GID2, SLY1; F-box protein GID2	04075 Plant hormone signal transduction [PATH:ko04075]; 04121 Ubiquitin system [BR:ko04121];	GID2, SLY1; F-box protein GID2	Target recognizing subunit (F-box)	SCF complex	Multi subunit Ring-finger type E3	Ubiquitin ligases (E3)
TRINITY_DN51827_c0_g1_i5	K14495	GID2, SLY1; F-box protein GID2	04075 Plant hormone signal transduction [PATH:ko04075]; 04121 Ubiquitin system [BR:ko04121];	GID2, SLY1; F-box protein GID2	Target recognizing subunit (F-box)	SCF complex	Multi subunit Ring-finger type E3	Ubiquitin ligases (E3)
TRINITY_DN282_c2_g1_i2	K19042	BOI; E3 ubiquitin-protein ligase BOI and related proteins [EC:2.3.2.27]	04121 Ubiquitin system [BR:ko04121];	BOI; E3 ubiquitin-protein ligase BOI and related proteins [EC:2.3.2.27]	-	Other single Ring-finger type E3	Single Ring-finger type E3	Ubiquitin ligases (E3)
TRINITY_DN213_c0_g1_i26	K04506	SIAH1; E3 ubiquitin-protein ligase SIAH1 [EC:2.3.2.27]	04120 Ubiquitin mediated proteolysis [PATH:ko04120]; 04013 MAPK signaling pathway - fly [PATH:ko04013]; 04310 Wnt signaling pathway [PATH:ko04310]; 04115 p53 signaling pathway [PATH:ko04115]; 04121 Ubiquitin system [BR:ko04121];	SIAH1; E3 ubiquitin-protein ligase SIAH1 [EC:2.3.2.27]	-	SINA (Seven in absentia) proteins	Single Ring-finger type E3	Ubiquitin ligases (E3)
TRINITY_DN213_c0_g1_i5	K04506	SIAH1; E3 ubiquitin-protein ligase SIAH1 [EC:2.3.2.27]	04120 Ubiquitin mediated proteolysis [PATH:ko04120]; 04013 MAPK signaling pathway - fly [PATH:ko04013]; 04310 Wnt signaling pathway [PATH:ko04310]; 04115 p53 signaling pathway [PATH:ko04115]; 04121 Ubiquitin system [BR:ko04121];	SIAH1; E3 ubiquitin-protein ligase SIAH1 [EC:2.3.2.27]	-	SINA (Seven in absentia) proteins	Single Ring-finger type E3	Ubiquitin ligases (E3)
TRINITY_DN213_c0_g2_i2	K04506	SIAH1; E3 ubiquitin-protein ligase SIAH1 [EC:2.3.2.27]	04120 Ubiquitin mediated proteolysis [PATH:ko04120]; 04013 MAPK signaling pathway - fly [PATH:ko04013]; 04310 Wnt signaling pathway [PATH:ko04310]; 04115 p53 signaling pathway [PATH:ko04115]; 04121 Ubiquitin system [BR:ko04121];	SIAH1; E3 ubiquitin-protein ligase SIAH1 [EC:2.3.2.27]	-	SINA (Seven in absentia) proteins	Single Ring-finger type E3	Ubiquitin ligases (E3)
TRINITY_DN213_c0_g2_i4	K04506	SIAH1; E3 ubiquitin-protein ligase SIAH1 [EC:2.3.2.27]	04120 Ubiquitin mediated proteolysis [PATH:ko04120]; 04013 MAPK signaling pathway - fly [PATH:ko04013]; 04310 Wnt signaling pathway [PATH:ko04310]; 04115 p53 signaling pathway [PATH:ko04115]; 04121 Ubiquitin system [BR:ko04121];	SIAH1; E3 ubiquitin-protein ligase SIAH1 [EC:2.3.2.27]	-	SINA (Seven in absentia) proteins	Single Ring-finger type E3	Ubiquitin ligases (E3)
TRINITY_DN208_c0_g1_i35	K22651	RNF4; E3 ubiquitin-protein ligase RNF4 [EC:2.3.2.27]	04121 Ubiquitin system [BR:ko04121];	RNF4; E3 ubiquitin-protein ligase RNF4 [EC:2.3.2.27]	-	Other single Ring-finger type E3	Single Ring-finger type E3	Ubiquitin ligases (E3)
TRINITY_DN208_c0_g1_i37	K22651	RNF4; E3 ubiquitin-protein ligase RNF4 [EC:2.3.2.27]	04121 Ubiquitin system [BR:ko04121];	RNF4; E3 ubiquitin-protein ligase RNF4 [EC:2.3.2.27]	-	Other single Ring-finger type E3	Single Ring-finger type E3	Ubiquitin ligases (E3)
TRINITY_DN208_c0_g1_i39	K22651	RNF4; E3 ubiquitin-protein ligase RNF4 [EC:2.3.2.27]	04121 Ubiquitin system [BR:ko04121];	RNF4; E3 ubiquitin-protein ligase RNF4 [EC:2.3.2.27]	-	Other single Ring-finger type E3	Single Ring-finger type E3	Ubiquitin ligases (E3)
TRINITY_DN49_c0_g1_i16	K19043	RHF; E3 ubiquitin-protein ligase RHF [EC:2.3.2.27]	04121 Ubiquitin system [BR:ko04121];	RHF; E3 ubiquitin-protein ligase RHF [EC:2.3.2.27]	-	Other single Ring-finger type E3	Single Ring-finger type E3	Ubiquitin ligases (E3)
TRINITY_DN49_c0_g1_i28	K19043	RHF; E3 ubiquitin-protein ligase RHF [EC:2.3.2.27]	04121 Ubiquitin system [BR:ko04121];	RHF; E3 ubiquitin-protein ligase RHF [EC:2.3.2.27]	-	Other single Ring-finger type E3	Single Ring-finger type E3	Ubiquitin ligases (E3)
TRINITY_DN8_c0_g1_i16	K03347	CUL1, CDC53; cullin 1	04141 Protein processing in endoplasmic reticulum [PATH:ko04141]; 04120 Ubiquitin mediated proteolysis [PATH:ko04120]; 04310 Wnt signaling pathway [PATH:ko04310]; 04340 Hedgehog signaling pathway [PATH:ko04340]; 04341 Hedgehog signaling pathway - fly [PATH:ko04341]; 04350 TGF-beta signaling pathway [PATH:ko04350]; 04110 Cell cycle [PATH:ko04110]; 04111 Cell cycle - yeast [PATH:ko04111]; 04114 Ooc…	CUL1, CDC53; cullin 1	Cullin	SCF complex	Multi subunit Ring-finger type E3	Ubiquitin ligases (E3)
TRINITY_DN8_c0_g1_i20	K03347	CUL1, CDC53; cullin 1	04141 Protein processing in endoplasmic reticulum [PATH:ko04141]; 04120 Ubiquitin mediated proteolysis [PATH:ko04120]; 04310 Wnt signaling pathway [PATH:ko04310]; 04340 Hedgehog signaling pathway [PATH:ko04340]; 04341 Hedgehog signaling pathway - fly [PATH:ko04341]; 04350 TGF-beta signaling pathway [PATH:ko04350]; 04110 Cell cycle [PATH:ko04110]; 04111 Cell cycle - yeast [PATH:ko04111]; 04114 Ooc…	CUL1, CDC53; cullin 1	Cullin	SCF complex	Multi subunit Ring-finger type E3	Ubiquitin ligases (E3)
TRINITY_DN8_c0_g1_i24	K03347	CUL1, CDC53; cullin 1	04141 Protein processing in endoplasmic reticulum [PATH:ko04141]; 04120 Ubiquitin mediated proteolysis [PATH:ko04120]; 04310 Wnt signaling pathway [PATH:ko04310]; 04340 Hedgehog signaling pathway [PATH:ko04340]; 04341 Hedgehog signaling pathway - fly [PATH:ko04341]; 04350 TGF-beta signaling pathway [PATH:ko04350]; 04110 Cell cycle [PATH:ko04110]; 04111 Cell cycle - yeast [PATH:ko04111]; 04114 Ooc…	CUL1, CDC53; cullin 1	Cullin	SCF complex	Multi subunit Ring-finger type E3	Ubiquitin ligases (E3)
TRINITY_DN8_c0_g1_i33	K03347	CUL1, CDC53; cullin 1	04141 Protein processing in endoplasmic reticulum [PATH:ko04141]; 04120 Ubiquitin mediated proteolysis [PATH:ko04120]; 04310 Wnt signaling pathway [PATH:ko04310]; 04340 Hedgehog signaling pathway [PATH:ko04340]; 04341 Hedgehog signaling pathway - fly [PATH:ko04341]; 04350 TGF-beta signaling pathway [PATH:ko04350]; 04110 Cell cycle [PATH:ko04110]; 04111 Cell cycle - yeast [PATH:ko04111]; 04114 Ooc…	CUL1, CDC53; cullin 1	Cullin	SCF complex	Multi subunit Ring-finger type E3	Ubiquitin ligases (E3)
TRINITY_DN96_c0_g2_i1	K10664	ATL6S; E3 ubiquitin-protein ligase ATL6/9/15/31/42/55 [EC:2.3.2.27]	04121 Ubiquitin system [BR:ko04121];	ATL6S; E3 ubiquitin-protein ligase ATL6/9/15/31/42/55 [EC:2.3.2.27]	-	ATL proteins	Single Ring-finger type E3	Ubiquitin ligases (E3)
TRINITY_DN96_c0_g1_i1	K10664	ATL6S; E3 ubiquitin-protein ligase ATL6/9/15/31/42/55 [EC:2.3.2.27]	04121 Ubiquitin system [BR:ko04121];	ATL6S; E3 ubiquitin-protein ligase ATL6/9/15/31/42/55 [EC:2.3.2.27]	-	ATL proteins	Single Ring-finger type E3	Ubiquitin ligases (E3)
TRINITY_DN78_c0_g1_i21	K11855	USP36_42; ubiquitin carboxyl-terminal hydrolase 36/42 [EC:3.4.19.12]	01002 Peptidases and inhibitors [BR:ko01002]; 04121 Ubiquitin system [BR:ko04121];	USP36_42; ubiquitin carboxyl-terminal hydrolase 36/42 [EC:3.4.19.12]	-	UBP/USP	Ubiquitin-specific proteases (UBPs)	Deubiquitinating enzyme (DUB)
TRINITY_DN78_c0_g1_i4	K11855	USP36_42; ubiquitin carboxyl-terminal hydrolase 36/42 [EC:3.4.19.12]	01002 Peptidases and inhibitors [BR:ko01002]; 04121 Ubiquitin system [BR:ko04121];	USP36_42; ubiquitin carboxyl-terminal hydrolase 36/42 [EC:3.4.19.12]	-	UBP/USP	Ubiquitin-specific proteases (UBPs)	Deubiquitinating enzyme (DUB)
TRINITY_DN84224_c0_g1_i5	K10268	FBXL2_20; F-box and leucine-rich repeat protein 2/20	04121 Ubiquitin system [BR:ko04121];	FBXL2_20; F-box and leucine-rich repeat protein 2/20	Target recognizing subunit (F-box)	SCF complex	Multi subunit Ring-finger type E3	Ubiquitin ligases (E3)
TRINITY_DN4293_c0_g1_i12	K19044	XBAT32_33; E3 ubiquitin-protein ligase XBAT32/33 [EC:2.3.2.27]	04121 Ubiquitin system [BR:ko04121];	XBAT32_33; E3 ubiquitin-protein ligase XBAT32/33 [EC:2.3.2.27]	-	Other single Ring-finger type E3	Single Ring-finger type E3	Ubiquitin ligases (E3)
TRINITY_DN4225_c0_g1_i1	K10295	FBXO9; F-box protein 9	04121 Ubiquitin system [BR:ko04121];	FBXO9; F-box protein 9	Target recognizing subunit (F-box)	SCF complex	Multi subunit Ring-finger type E3	Ubiquitin ligases (E3)
TRINITY_DN4225_c0_g1_i14	K10295	FBXO9; F-box protein 9	04121 Ubiquitin system [BR:ko04121];	FBXO9; F-box protein 9	Target recognizing subunit (F-box)	SCF complex	Multi subunit Ring-finger type E3	Ubiquitin ligases (E3)
TRINITY_DN4239_c0_g1_i13	K06689	UBE2D, UBC4, UBC5; ubiquitin-conjugating enzyme E2 D [EC:2.3.2.23]	04141 Protein processing in endoplasmic reticulum [PATH:ko04141]; 04120 Ubiquitin mediated proteolysis [PATH:ko04120]; 04013 MAPK signaling pathway - fly [PATH:ko04013]; 04624 Toll and Imd signaling pathway [PATH:ko04624]; 05131 Shigellosis [PATH:ko05131]; 04121 Ubiquitin system [BR:ko04121];	UBE2D, UBC4, UBC5; ubiquitin-conjugating enzyme E2 D [EC:2.3.2.23]	-	-	Ubiquitin-conjugating enzymes	Ubiquitin-conjugating enzymes (E2)
TRINITY_DN4350_c0_g1_i20	K11855	USP36_42; ubiquitin carboxyl-terminal hydrolase 36/42 [EC:3.4.19.12]	01002 Peptidases and inhibitors [BR:ko01002]; 04121 Ubiquitin system [BR:ko04121];	USP36_42; ubiquitin carboxyl-terminal hydrolase 36/42 [EC:3.4.19.12]	-	UBP/USP	Ubiquitin-specific proteases (UBPs)	Deubiquitinating enzyme (DUB)
TRINITY_DN4343_c0_g1_i1	K10523	SPOP; speckle-type POZ protein	04340 Hedgehog signaling pathway [PATH:ko04340]; 04341 Hedgehog signaling pathway - fly [PATH:ko04341]; 04121 Ubiquitin system [BR:ko04121];	SPOP; speckle-type POZ protein	Adoptor and target recognizing subunit (BTB)	Cul3 complex	Multi subunit Ring-finger type E3	Ubiquitin ligases (E3)
TRINITY_DN4307_c1_g1_i5	K17824	DCUN1D4_5; DCN1-like protein 4/5	04121 Ubiquitin system [BR:ko04121];	DCUN1D4_5; DCN1-like protein 4/5	-	-	UBL E3 ligases	Ubiquitin ligases (E3)
TRINITY_DN23820_c0_g1_i3	K15692	RNF13, RZF; E3 ubiquitin-protein ligase RNF13 [EC:2.3.2.27]	04121 Ubiquitin system [BR:ko04121];	RNF13, RZF; E3 ubiquitin-protein ligase RNF13 [EC:2.3.2.27]	-	Other single Ring-finger type E3	Single Ring-finger type E3	Ubiquitin ligases (E3)
TRINITY_DN5214_c0_g2_i1	K10268	FBXL2_20; F-box and leucine-rich repeat protein 2/20	04121 Ubiquitin system [BR:ko04121];	FBXL2_20; F-box and leucine-rich repeat protein 2/20	Target recognizing subunit (F-box)	SCF complex	Multi subunit Ring-finger type E3	Ubiquitin ligases (E3)
TRINITY_DN5229_c0_g1_i1	K18342	OTUD6; OTU domain-containing protein 6 [EC:3.4.19.12]	04121 Ubiquitin system [BR:ko04121];	OTUD6; OTU domain-containing protein 6 [EC:3.4.19.12]	-	OTU	Ubiquitin-specific proteases (UBPs)	Deubiquitinating enzyme (DUB)
TRINITY_DN5229_c0_g1_i6	K18342	OTUD6; OTU domain-containing protein 6 [EC:3.4.19.12]	04121 Ubiquitin system [BR:ko04121];	OTUD6; OTU domain-containing protein 6 [EC:3.4.19.12]	-	OTU	Ubiquitin-specific proteases (UBPs)	Deubiquitinating enzyme (DUB)
TRINITY_DN5276_c0_g1_i3	K15710	SHPRH; E3 ubiquitin-protein ligase SHPRH [EC:3.6.4.- 2.3.2.27]	04121 Ubiquitin system [BR:ko04121];	SHPRH; E3 ubiquitin-protein ligase SHPRH [EC:3.6.4.- 2.3.2.27]	-	Other single Ring-finger type E3	Single Ring-finger type E3	Ubiquitin ligases (E3)
TRINITY_DN5276_c0_g1_i50	K15710	SHPRH; E3 ubiquitin-protein ligase SHPRH [EC:3.6.4.- 2.3.2.27]	04121 Ubiquitin system [BR:ko04121];	SHPRH; E3 ubiquitin-protein ligase SHPRH [EC:3.6.4.- 2.3.2.27]	-	Other single Ring-finger type E3	Single Ring-finger type E3	Ubiquitin ligases (E3)
TRINITY_DN16523_c0_g1_i1	K15235	JOSD; josephin [EC:3.4.19.12]	01002 Peptidases and inhibitors [BR:ko01002]; 04121 Ubiquitin system [BR:ko04121];	JOSD; josephin [EC:3.4.19.12]	-	MJD	Ubiquitin-specific proteases (UBPs)	Deubiquitinating enzyme (DUB)
TRINITY_DN16541_c0_g2_i2	K10576	UBE2H, UBC8; ubiquitin-conjugating enzyme E2 H [EC:2.3.2.23]	04120 Ubiquitin mediated proteolysis [PATH:ko04120]; 04121 Ubiquitin system [BR:ko04121];	UBE2H, UBC8; ubiquitin-conjugating enzyme E2 H [EC:2.3.2.23]	-	-	Ubiquitin-conjugating enzymes	Ubiquitin-conjugating enzymes (E2)
TRINITY_DN29985_c1_g1_i14	K08592	SENP1; sentrin-specific protease 1 [EC:3.4.22.68]	01002 Peptidases and inhibitors [BR:ko01002]; 04121 Ubiquitin system [BR:ko04121];	SENP1; sentrin-specific protease 1 [EC:3.4.22.68]	-	-	UBL-specific proteases (ULPs)	Deubiquitinating enzyme (DUB)
TRINITY_DN29985_c1_g1_i7	K08592	SENP1; sentrin-specific protease 1 [EC:3.4.22.68]	01002 Peptidases and inhibitors [BR:ko01002]; 04121 Ubiquitin system [BR:ko04121];	SENP1; sentrin-specific protease 1 [EC:3.4.22.68]	-	-	UBL-specific proteases (ULPs)	Deubiquitinating enzyme (DUB)
TRINITY_DN24181_c0_g1_i3	K11842	USP12_46; ubiquitin carboxyl-terminal hydrolase 12/46 [EC:3.4.19.12]	01002 Peptidases and inhibitors [BR:ko01002]; 04121 Ubiquitin system [BR:ko04121];	USP12_46; ubiquitin carboxyl-terminal hydrolase 12/46 [EC:3.4.19.12]	-	UBP/USP	Ubiquitin-specific proteases (UBPs)	Deubiquitinating enzyme (DUB)
TRINITY_DN2618_c0_g1_i9	K13463	COI-1; coronatine-insensitive protein 1	04075 Plant hormone signal transduction [PATH:ko04075]; 04121 Ubiquitin system [BR:ko04121];	COI-1; coronatine-insensitive protein 1	Target recognizing subunit (F-box)	SCF complex	Multi subunit Ring-finger type E3	Ubiquitin ligases (E3)
TRINITY_DN2642_c1_g1_i1	K19042	BOI; E3 ubiquitin-protein ligase BOI and related proteins [EC:2.3.2.27]	04121 Ubiquitin system [BR:ko04121];	BOI; E3 ubiquitin-protein ligase BOI and related proteins [EC:2.3.2.27]	-	Other single Ring-finger type E3	Single Ring-finger type E3	Ubiquitin ligases (E3)
TRINITY_DN2642_c1_g1_i2	K19042	BOI; E3 ubiquitin-protein ligase BOI and related proteins [EC:2.3.2.27]	04121 Ubiquitin system [BR:ko04121];	BOI; E3 ubiquitin-protein ligase BOI and related proteins [EC:2.3.2.27]	-	Other single Ring-finger type E3	Single Ring-finger type E3	Ubiquitin ligases (E3)
TRINITY_DN2648_c0_g2_i30	K11797	PHIP, DCAF14; PH-interacting protein	04121 Ubiquitin system [BR:ko04121];	PHIP, DCAF14; PH-interacting protein	Target recognizing subunit (DCAF)	Cul4 complex	Multi subunit Ring-finger type E3	Ubiquitin ligases (E3)
TRINITY_DN2648_c0_g2_i35	K11797	PHIP, DCAF14; PH-interacting protein	04121 Ubiquitin system [BR:ko04121];	PHIP, DCAF14; PH-interacting protein	Target recognizing subunit (DCAF)	Cul4 complex	Multi subunit Ring-finger type E3	Ubiquitin ligases (E3)
TRINITY_DN74643_c1_g1_i1	K11982	RNF115_126; E3 ubiquitin-protein ligase RNF115/126 [EC:2.3.2.27]	04131 Membrane trafficking [BR:ko04131]; 04121 Ubiquitin system [BR:ko04121];	RNF115_126; E3 ubiquitin-protein ligase RNF115/126 [EC:2.3.2.27]	-	Other single Ring-finger type E3	Single Ring-finger type E3	Ubiquitin ligases (E3)
TRINITY_DN507_c0_g1_i13	K10573	UBE2A, UBC2, RAD6A; ubiquitin-conjugating enzyme E2 A [EC:2.3.2.23]	04120 Ubiquitin mediated proteolysis [PATH:ko04120]; 04121 Ubiquitin system [BR:ko04121]; 03400 DNA repair and recombination proteins [BR:ko03400];	UBE2A, UBC2, RAD6A; ubiquitin-conjugating enzyme E2 A [EC:2.3.2.23]	-	-	Ubiquitin-conjugating enzymes	Ubiquitin-conjugating enzymes (E2)
TRINITY_DN553_c0_g1_i68	K11985	TRAIP, TRIP; TRAF-interacting protein [EC:2.3.2.27]	04121 Ubiquitin system [BR:ko04121];	TRAIP, TRIP; TRAF-interacting protein [EC:2.3.2.27]	-	Other single Ring-finger type E3	Single Ring-finger type E3	Ubiquitin ligases (E3)
TRINITY_DN569_c2_g1_i1	K11982	RNF115_126; E3 ubiquitin-protein ligase RNF115/126 [EC:2.3.2.27]	04131 Membrane trafficking [BR:ko04131]; 04121 Ubiquitin system [BR:ko04121];	RNF115_126; E3 ubiquitin-protein ligase RNF115/126 [EC:2.3.2.27]	-	Other single Ring-finger type E3	Single Ring-finger type E3	Ubiquitin ligases (E3)
TRINITY_DN3022_c0_g1_i1	K22382	WDR26; WD repeat-containing protein 26	04121 Ubiquitin system [BR:ko04121];	WDR26; WD repeat-containing protein 26	-	CTLH complex	Multi subunit Ring-finger type E3	Ubiquitin ligases (E3)
TRINITY_DN3022_c0_g1_i2	K22382	WDR26; WD repeat-containing protein 26	04121 Ubiquitin system [BR:ko04121];	WDR26; WD repeat-containing protein 26	-	CTLH complex	Multi subunit Ring-finger type E3	Ubiquitin ligases (E3)
TRINITY_DN3022_c0_g1_i4	K22382	WDR26; WD repeat-containing protein 26	04121 Ubiquitin system [BR:ko04121];	WDR26; WD repeat-containing protein 26	-	CTLH complex	Multi subunit Ring-finger type E3	Ubiquitin ligases (E3)
TRINITY_DN3022_c0_g1_i6	K22382	WDR26; WD repeat-containing protein 26	04121 Ubiquitin system [BR:ko04121];	WDR26; WD repeat-containing protein 26	-	CTLH complex	Multi subunit Ring-finger type E3	Ubiquitin ligases (E3)
TRINITY_DN3022_c0_g1_i7	K22382	WDR26; WD repeat-containing protein 26	04121 Ubiquitin system [BR:ko04121];	WDR26; WD repeat-containing protein 26	-	CTLH complex	Multi subunit Ring-finger type E3	Ubiquitin ligases (E3)
TRINITY_DN3059_c1_g1_i3	K13345	PEX12, PAF3; peroxin-12	04146 Peroxisome [PATH:ko04146]; 04121 Ubiquitin system [BR:ko04121];	PEX12, PAF3; peroxin-12	-	Peripheral membrane proteins	Single Ring-finger type E3	Ubiquitin ligases (E3)
TRINITY_DN3000_c0_g1_i47	K03351	APC4; anaphase-promoting complex subunit 4	04120 Ubiquitin mediated proteolysis [PATH:ko04120]; 04110 Cell cycle [PATH:ko04110]; 04111 Cell cycle - yeast [PATH:ko04111]; 04113 Meiosis - yeast [PATH:ko04113]; 04114 Oocyte meiosis [PATH:ko04114]; 04914 Progesterone-mediated oocyte maturation [PATH:ko04914]; 05166 Human T-cell leukemia virus 1 infection [PATH:ko05166]; 04121 Ubiquitin system [BR:ko04121]; 03036 Chromosome and associated prot…	APC4; anaphase-promoting complex subunit 4	Other subunits	APC/C	Multi subunit Ring-finger type E3	Ubiquitin ligases (E3)
TRINITY_DN3000_c0_g1_i58	K03351	APC4; anaphase-promoting complex subunit 4	04120 Ubiquitin mediated proteolysis [PATH:ko04120]; 04110 Cell cycle [PATH:ko04110]; 04111 Cell cycle - yeast [PATH:ko04111]; 04113 Meiosis - yeast [PATH:ko04113]; 04114 Oocyte meiosis [PATH:ko04114]; 04914 Progesterone-mediated oocyte maturation [PATH:ko04914]; 05166 Human T-cell leukemia virus 1 infection [PATH:ko05166]; 04121 Ubiquitin system [BR:ko04121]; 03036 Chromosome and associated prot…	APC4; anaphase-promoting complex subunit 4	Other subunits	APC/C	Multi subunit Ring-finger type E3	Ubiquitin ligases (E3)
TRINITY_DN3019_c16_g1_i1	K22378	RNF181; E3 ubiquitin-protein ligase RNF181 [EC:2.3.2.27]	04121 Ubiquitin system [BR:ko04121];	RNF181; E3 ubiquitin-protein ligase RNF181 [EC:2.3.2.27]	-	Other single Ring-finger type E3	Single Ring-finger type E3	Ubiquitin ligases (E3)
TRINITY_DN3034_c0_g1_i7	K12173	BRE, BRCC45; BRCA1-A complex subunit BRE	03440 Homologous recombination [PATH:ko03440]; 04121 Ubiquitin system [BR:ko04121]; 03036 Chromosome and associated proteins [BR:ko03036]; 03400 DNA repair and recombination proteins [BR:ko03400];	BRE, BRCC45; BRCA1-A complex subunit BRE	-	BRISC complex	Ubiquitin-specific proteases (UBPs)	Deubiquitinating enzyme (DUB)
TRINITY_DN3089_c0_g1_i35	K11864	BRCC3, BRCC36; BRCA1/BRCA2-containing complex subunit 3 [EC:3.4.19.-]	03440 Homologous recombination [PATH:ko03440]; 04621 NOD-like receptor signaling pathway [PATH:ko04621]; 01002 Peptidases and inhibitors [BR:ko01002]; 04121 Ubiquitin system [BR:ko04121]; 03036 Chromosome and associated proteins [BR:ko03036]; 03400 DNA repair and recombination proteins [BR:ko03400];	BRCC3, BRCC36; BRCA1/BRCA2-containing complex subunit 3 [EC:3.4.19.-]	-	BRISC complex	Ubiquitin-specific proteases (UBPs)	Deubiquitinating enzyme (DUB)
TRINITY_DN3089_c0_g1_i4	K11864	BRCC3, BRCC36; BRCA1/BRCA2-containing complex subunit 3 [EC:3.4.19.-]	03440 Homologous recombination [PATH:ko03440]; 04621 NOD-like receptor signaling pathway [PATH:ko04621]; 01002 Peptidases and inhibitors [BR:ko01002]; 04121 Ubiquitin system [BR:ko04121]; 03036 Chromosome and associated proteins [BR:ko03036]; 03400 DNA repair and recombination proteins [BR:ko03400];	BRCC3, BRCC36; BRCA1/BRCA2-containing complex subunit 3 [EC:3.4.19.-]	-	BRISC complex	Ubiquitin-specific proteases (UBPs)	Deubiquitinating enzyme (DUB)
TRINITY_DN72127_c0_g1_i1	K19041	RNF38_44; E3 ubiquitin-protein ligase RNF38/44 [EC:2.3.2.27]	04121 Ubiquitin system [BR:ko04121];	RNF38_44; E3 ubiquitin-protein ligase RNF38/44 [EC:2.3.2.27]	-	Other single Ring-finger type E3	Single Ring-finger type E3	Ubiquitin ligases (E3)
TRINITY_DN22793_c0_g1_i7	K15685	CBLL1; E3 ubiquitin-protein ligase Hakai [EC:2.3.2.27]	03019 Messenger RNA biogenesis [BR:ko03019]; 04131 Membrane trafficking [BR:ko04131]; 04121 Ubiquitin system [BR:ko04121];	CBLL1; E3 ubiquitin-protein ligase Hakai [EC:2.3.2.27]	-	Other single Ring-finger type E3	Single Ring-finger type E3	Ubiquitin ligases (E3)
TRINITY_DN15306_c0_g3_i12	K10523	SPOP; speckle-type POZ protein	04340 Hedgehog signaling pathway [PATH:ko04340]; 04341 Hedgehog signaling pathway - fly [PATH:ko04341]; 04121 Ubiquitin system [BR:ko04121];	SPOP; speckle-type POZ protein	Adoptor and target recognizing subunit (BTB)	Cul3 complex	Multi subunit Ring-finger type E3	Ubiquitin ligases (E3)
TRINITY_DN15306_c0_g3_i13	K10523	SPOP; speckle-type POZ protein	04340 Hedgehog signaling pathway [PATH:ko04340]; 04341 Hedgehog signaling pathway - fly [PATH:ko04341]; 04121 Ubiquitin system [BR:ko04121];	SPOP; speckle-type POZ protein	Adoptor and target recognizing subunit (BTB)	Cul3 complex	Multi subunit Ring-finger type E3	Ubiquitin ligases (E3)
TRINITY_DN15306_c0_g3_i3	K10523	SPOP; speckle-type POZ protein	04340 Hedgehog signaling pathway [PATH:ko04340]; 04341 Hedgehog signaling pathway - fly [PATH:ko04341]; 04121 Ubiquitin system [BR:ko04121];	SPOP; speckle-type POZ protein	Adoptor and target recognizing subunit (BTB)	Cul3 complex	Multi subunit Ring-finger type E3	Ubiquitin ligases (E3)
TRINITY_DN8101_c1_g1_i14	K19045	BB; E3 ubiquitin-protein ligase BIG BROTHER and related proteins [EC:2.3.2.27]	04121 Ubiquitin system [BR:ko04121];	BB; E3 ubiquitin-protein ligase BIG BROTHER and related proteins [EC:2.3.2.27]	-	Other single Ring-finger type E3	Single Ring-finger type E3	Ubiquitin ligases (E3)
TRINITY_DN8101_c1_g1_i3	K19045	BB; E3 ubiquitin-protein ligase BIG BROTHER and related proteins [EC:2.3.2.27]	04121 Ubiquitin system [BR:ko04121];	BB; E3 ubiquitin-protein ligase BIG BROTHER and related proteins [EC:2.3.2.27]	-	Other single Ring-finger type E3	Single Ring-finger type E3	Ubiquitin ligases (E3)
TRINITY_DN8101_c1_g1_i6	K19045	BB; E3 ubiquitin-protein ligase BIG BROTHER and related proteins [EC:2.3.2.27]	04121 Ubiquitin system [BR:ko04121];	BB; E3 ubiquitin-protein ligase BIG BROTHER and related proteins [EC:2.3.2.27]	-	Other single Ring-finger type E3	Single Ring-finger type E3	Ubiquitin ligases (E3)
TRINITY_DN3276_c0_g1_i40	K23338	GID8; glucose-induced degradation protein 8	04121 Ubiquitin system [BR:ko04121];	GID8; glucose-induced degradation protein 8	-	CTLH complex	Multi subunit Ring-finger type E3	Ubiquitin ligases (E3)
TRINITY_DN3276_c0_g1_i46	K23338	GID8; glucose-induced degradation protein 8	04121 Ubiquitin system [BR:ko04121];	GID8; glucose-induced degradation protein 8	-	CTLH complex	Multi subunit Ring-finger type E3	Ubiquitin ligases (E3)
TRINITY_DN3276_c0_g1_i47	K23338	GID8; glucose-induced degradation protein 8	04121 Ubiquitin system [BR:ko04121];	GID8; glucose-induced degradation protein 8	-	CTLH complex	Multi subunit Ring-finger type E3	Ubiquitin ligases (E3)
TRINITY_DN3266_c1_g1_i24	K12178	COPS4, CSN4; COP9 signalosome complex subunit 4	04121 Ubiquitin system [BR:ko04121];	COPS4, CSN4; COP9 signalosome complex subunit 4	-	COP9 signalosome (CSN) complex	UBL-specific proteases (ULPs)	Deubiquitinating enzyme (DUB)
TRINITY_DN3266_c1_g1_i29	K12178	COPS4, CSN4; COP9 signalosome complex subunit 4	04121 Ubiquitin system [BR:ko04121];	COPS4, CSN4; COP9 signalosome complex subunit 4	-	COP9 signalosome (CSN) complex	UBL-specific proteases (ULPs)	Deubiquitinating enzyme (DUB)
TRINITY_DN11179_c0_g1_i29	K10590	TRIP12; E3 ubiquitin-protein ligase TRIP12 [EC:2.3.2.26]	04120 Ubiquitin mediated proteolysis [PATH:ko04120]; 04121 Ubiquitin system [BR:ko04121];	TRIP12; E3 ubiquitin-protein ligase TRIP12 [EC:2.3.2.26]	-	-	HECT type E3	Ubiquitin ligases (E3)
TRINITY_DN11179_c0_g1_i38	K10590	TRIP12; E3 ubiquitin-protein ligase TRIP12 [EC:2.3.2.26]	04120 Ubiquitin mediated proteolysis [PATH:ko04120]; 04121 Ubiquitin system [BR:ko04121];	TRIP12; E3 ubiquitin-protein ligase TRIP12 [EC:2.3.2.26]	-	-	HECT type E3	Ubiquitin ligases (E3)
TRINITY_DN11179_c0_g1_i40	K10590	TRIP12; E3 ubiquitin-protein ligase TRIP12 [EC:2.3.2.26]	04120 Ubiquitin mediated proteolysis [PATH:ko04120]; 04121 Ubiquitin system [BR:ko04121];	TRIP12; E3 ubiquitin-protein ligase TRIP12 [EC:2.3.2.26]	-	-	HECT type E3	Ubiquitin ligases (E3)
TRINITY_DN20475_c0_g1_i2	K03363	CDC20; cell division cycle 20, cofactor of APC complex	04120 Ubiquitin mediated proteolysis [PATH:ko04120]; 04110 Cell cycle [PATH:ko04110]; 04111 Cell cycle - yeast [PATH:ko04111]; 04113 Meiosis - yeast [PATH:ko04113]; 04114 Oocyte meiosis [PATH:ko04114]; 05203 Viral carcinogenesis [PATH:ko05203]; 05166 Human T-cell leukemia virus 1 infection [PATH:ko05166]; 04121 Ubiquitin system [BR:ko04121]; 03036 Chromosome and associated proteins [BR:ko03036];	CDC20; cell division cycle 20, cofactor of APC complex	Target recognizing subunit	APC/C	Multi subunit Ring-finger type E3	Ubiquitin ligases (E3)
TRINITY_DN98773_c0_g1_i1	K10663	ATL4; E3 ubiquitin-protein ligase ATL4 [EC:2.3.2.27]	04121 Ubiquitin system [BR:ko04121];	ATL4; E3 ubiquitin-protein ligase ATL4 [EC:2.3.2.27]	-	ATL proteins	Single Ring-finger type E3	Ubiquitin ligases (E3)
TRINITY_DN54332_c0_g1_i1	K10523	SPOP; speckle-type POZ protein	04340 Hedgehog signaling pathway [PATH:ko04340]; 04341 Hedgehog signaling pathway - fly [PATH:ko04341]; 04121 Ubiquitin system [BR:ko04121];	SPOP; speckle-type POZ protein	Adoptor and target recognizing subunit (BTB)	Cul3 complex	Multi subunit Ring-finger type E3	Ubiquitin ligases (E3)
TRINITY_DN961_c0_g1_i21	K15687	MKRN; E3 ubiquitin-protein ligase makorin [EC:2.3.2.27]	04121 Ubiquitin system [BR:ko04121];	MKRN; E3 ubiquitin-protein ligase makorin [EC:2.3.2.27]	-	Other single Ring-finger type E3	Single Ring-finger type E3	Ubiquitin ligases (E3)
TRINITY_DN961_c0_g1_i32	K15687	MKRN; E3 ubiquitin-protein ligase makorin [EC:2.3.2.27]	04121 Ubiquitin system [BR:ko04121];	MKRN; E3 ubiquitin-protein ligase makorin [EC:2.3.2.27]	-	Other single Ring-finger type E3	Single Ring-finger type E3	Ubiquitin ligases (E3)
TRINITY_DN961_c0_g1_i34	K15687	MKRN; E3 ubiquitin-protein ligase makorin [EC:2.3.2.27]	04121 Ubiquitin system [BR:ko04121];	MKRN; E3 ubiquitin-protein ligase makorin [EC:2.3.2.27]	-	Other single Ring-finger type E3	Single Ring-finger type E3	Ubiquitin ligases (E3)
TRINITY_DN961_c0_g1_i36	K15687	MKRN; E3 ubiquitin-protein ligase makorin [EC:2.3.2.27]	04121 Ubiquitin system [BR:ko04121];	MKRN; E3 ubiquitin-protein ligase makorin [EC:2.3.2.27]	-	Other single Ring-finger type E3	Single Ring-finger type E3	Ubiquitin ligases (E3)
TRINITY_DN961_c0_g1_i42	K15687	MKRN; E3 ubiquitin-protein ligase makorin [EC:2.3.2.27]	04121 Ubiquitin system [BR:ko04121];	MKRN; E3 ubiquitin-protein ligase makorin [EC:2.3.2.27]	-	Other single Ring-finger type E3	Single Ring-finger type E3	Ubiquitin ligases (E3)
TRINITY_DN8844_c0_g2_i2	K03178	UBE1, UBA1; ubiquitin-activating enzyme E1 [EC:6.2.1.45]	04120 Ubiquitin mediated proteolysis [PATH:ko04120]; 05012 Parkinson disease [PATH:ko05012]; 05022 Pathways of neurodegeneration - multiple diseases [PATH:ko05022]; 04121 Ubiquitin system [BR:ko04121]; 04147 Exosome [BR:ko04147];	UBE1, UBA1; ubiquitin-activating enzyme E1 [EC:6.2.1.45]	-	-	Ubiquitin activating enzyme	Ubiquitin-activating enzymes (E1)
TRINITY_DN8844_c0_g2_i23	K03178	UBE1, UBA1; ubiquitin-activating enzyme E1 [EC:6.2.1.45]	04120 Ubiquitin mediated proteolysis [PATH:ko04120]; 05012 Parkinson disease [PATH:ko05012]; 05022 Pathways of neurodegeneration - multiple diseases [PATH:ko05022]; 04121 Ubiquitin system [BR:ko04121]; 04147 Exosome [BR:ko04147];	UBE1, UBA1; ubiquitin-activating enzyme E1 [EC:6.2.1.45]	-	-	Ubiquitin activating enzyme	Ubiquitin-activating enzymes (E1)
TRINITY_DN8844_c0_g2_i26	K03178	UBE1, UBA1; ubiquitin-activating enzyme E1 [EC:6.2.1.45]	04120 Ubiquitin mediated proteolysis [PATH:ko04120]; 05012 Parkinson disease [PATH:ko05012]; 05022 Pathways of neurodegeneration - multiple diseases [PATH:ko05022]; 04121 Ubiquitin system [BR:ko04121]; 04147 Exosome [BR:ko04147];	UBE1, UBA1; ubiquitin-activating enzyme E1 [EC:6.2.1.45]	-	-	Ubiquitin activating enzyme	Ubiquitin-activating enzymes (E1)
TRINITY_DN8844_c0_g2_i7	K03178	UBE1, UBA1; ubiquitin-activating enzyme E1 [EC:6.2.1.45]	04120 Ubiquitin mediated proteolysis [PATH:ko04120]; 05012 Parkinson disease [PATH:ko05012]; 05022 Pathways of neurodegeneration - multiple diseases [PATH:ko05022]; 04121 Ubiquitin system [BR:ko04121]; 04147 Exosome [BR:ko04147];	UBE1, UBA1; ubiquitin-activating enzyme E1 [EC:6.2.1.45]	-	-	Ubiquitin activating enzyme	Ubiquitin-activating enzymes (E1)
TRINITY_DN8874_c0_g1_i1	K23047	UNKL; E3 ubiquitin-protein ligase UNKL [EC:2.3.2.27]	04121 Ubiquitin system [BR:ko04121];	UNKL; E3 ubiquitin-protein ligase UNKL [EC:2.3.2.27]	-	Other single Ring-finger type E3	Single Ring-finger type E3	Ubiquitin ligases (E3)
TRINITY_DN8856_c0_g1_i12	K10577	UBE2I, UBC9; ubiquitin-conjugating enzyme E2 I	03013 RNA transport [PATH:ko03013]; 04120 Ubiquitin mediated proteolysis [PATH:ko04120]; 04064 NF-kappa B signaling pathway [PATH:ko04064]; 05206 MicroRNAs in cancer [PATH:ko05206]; 04121 Ubiquitin system [BR:ko04121];	UBE2I, UBC9; ubiquitin-conjugating enzyme E2 I	-	-	UBL-conjugating enzymes	Ubiquitin-conjugating enzymes (E2)
TRINITY_DN8856_c0_g1_i18	K10577	UBE2I, UBC9; ubiquitin-conjugating enzyme E2 I	03013 RNA transport [PATH:ko03013]; 04120 Ubiquitin mediated proteolysis [PATH:ko04120]; 04064 NF-kappa B signaling pathway [PATH:ko04064]; 05206 MicroRNAs in cancer [PATH:ko05206]; 04121 Ubiquitin system [BR:ko04121];	UBE2I, UBC9; ubiquitin-conjugating enzyme E2 I	-	-	UBL-conjugating enzymes	Ubiquitin-conjugating enzymes (E2)
TRINITY_DN8856_c0_g2_i6	K10577	UBE2I, UBC9; ubiquitin-conjugating enzyme E2 I	03013 RNA transport [PATH:ko03013]; 04120 Ubiquitin mediated proteolysis [PATH:ko04120]; 04064 NF-kappa B signaling pathway [PATH:ko04064]; 05206 MicroRNAs in cancer [PATH:ko05206]; 04121 Ubiquitin system [BR:ko04121];	UBE2I, UBC9; ubiquitin-conjugating enzyme E2 I	-	-	UBL-conjugating enzymes	Ubiquitin-conjugating enzymes (E2)
TRINITY_DN9401_c0_g1_i29	K11793	CRBN; cereblon	04121 Ubiquitin system [BR:ko04121];	CRBN; cereblon	Target recognizing subunit (DCAF)	Cul4 complex	Multi subunit Ring-finger type E3	Ubiquitin ligases (E3)
TRINITY_DN9401_c0_g1_i4	K11793	CRBN; cereblon	04121 Ubiquitin system [BR:ko04121];	CRBN; cereblon	Target recognizing subunit (DCAF)	Cul4 complex	Multi subunit Ring-finger type E3	Ubiquitin ligases (E3)
TRINITY_DN9401_c0_g1_i54	K11793	CRBN; cereblon	04121 Ubiquitin system [BR:ko04121];	CRBN; cereblon	Target recognizing subunit (DCAF)	Cul4 complex	Multi subunit Ring-finger type E3	Ubiquitin ligases (E3)
TRINITY_DN9401_c0_g1_i55	K11793	CRBN; cereblon	04121 Ubiquitin system [BR:ko04121];	CRBN; cereblon	Target recognizing subunit (DCAF)	Cul4 complex	Multi subunit Ring-finger type E3	Ubiquitin ligases (E3)
TRINITY_DN9401_c0_g1_i64	K11793	CRBN; cereblon	04121 Ubiquitin system [BR:ko04121];	CRBN; cereblon	Target recognizing subunit (DCAF)	Cul4 complex	Multi subunit Ring-finger type E3	Ubiquitin ligases (E3)
TRINITY_DN17964_c0_g1_i3	K03355	APC8, CDC23; anaphase-promoting complex subunit 8	04120 Ubiquitin mediated proteolysis [PATH:ko04120]; 04110 Cell cycle [PATH:ko04110]; 04111 Cell cycle - yeast [PATH:ko04111]; 04113 Meiosis - yeast [PATH:ko04113]; 04114 Oocyte meiosis [PATH:ko04114]; 04914 Progesterone-mediated oocyte maturation [PATH:ko04914]; 05166 Human T-cell leukemia virus 1 infection [PATH:ko05166]; 04121 Ubiquitin system [BR:ko04121]; 03036 Chromosome and associated prot…	APC8, CDC23; anaphase-promoting complex subunit 8	Other subunits	APC/C	Multi subunit Ring-finger type E3	Ubiquitin ligases (E3)
TRINITY_DN3538_c0_g1_i107	K12655	OTUD5, DUBA; OTU domain-containing protein 5 [EC:3.4.19.12]	04622 RIG-I-like receptor signaling pathway [PATH:ko04622]; 01002 Peptidases and inhibitors [BR:ko01002]; 04121 Ubiquitin system [BR:ko04121];	OTUD5, DUBA; OTU domain-containing protein 5 [EC:3.4.19.12]	-	OTU	Ubiquitin-specific proteases (UBPs)	Deubiquitinating enzyme (DUB)
TRINITY_DN3538_c0_g1_i14	K13717	OTUD3; OTU domain-containing protein 3 [EC:3.4.19.12]	01002 Peptidases and inhibitors [BR:ko01002]; 04121 Ubiquitin system [BR:ko04121];	OTUD3; OTU domain-containing protein 3 [EC:3.4.19.12]	-	OTU	Ubiquitin-specific proteases (UBPs)	Deubiquitinating enzyme (DUB)
TRINITY_DN3538_c0_g1_i20	K13717	OTUD3; OTU domain-containing protein 3 [EC:3.4.19.12]	01002 Peptidases and inhibitors [BR:ko01002]; 04121 Ubiquitin system [BR:ko04121];	OTUD3; OTU domain-containing protein 3 [EC:3.4.19.12]	-	OTU	Ubiquitin-specific proteases (UBPs)	Deubiquitinating enzyme (DUB)
TRINITY_DN3538_c0_g1_i54	K12655	OTUD5, DUBA; OTU domain-containing protein 5 [EC:3.4.19.12]	04622 RIG-I-like receptor signaling pathway [PATH:ko04622]; 01002 Peptidases and inhibitors [BR:ko01002]; 04121 Ubiquitin system [BR:ko04121];	OTUD5, DUBA; OTU domain-containing protein 5 [EC:3.4.19.12]	-	OTU	Ubiquitin-specific proteases (UBPs)	Deubiquitinating enzyme (DUB)
TRINITY_DN3538_c0_g1_i60	K13717	OTUD3; OTU domain-containing protein 3 [EC:3.4.19.12]	01002 Peptidases and inhibitors [BR:ko01002]; 04121 Ubiquitin system [BR:ko04121];	OTUD3; OTU domain-containing protein 3 [EC:3.4.19.12]	-	OTU	Ubiquitin-specific proteases (UBPs)	Deubiquitinating enzyme (DUB)
TRINITY_DN3538_c0_g1_i95	K13717	OTUD3; OTU domain-containing protein 3 [EC:3.4.19.12]	01002 Peptidases and inhibitors [BR:ko01002]; 04121 Ubiquitin system [BR:ko04121];	OTUD3; OTU domain-containing protein 3 [EC:3.4.19.12]	-	OTU	Ubiquitin-specific proteases (UBPs)	Deubiquitinating enzyme (DUB)
TRINITY_DN3560_c0_g1_i10	K23788	TUL1, FLY1_2; transmembrane E3 ubiquitin-protein ligase [EC:2.3.2.27]	04121 Ubiquitin system [BR:ko04121];	TUL1, FLY1_2; transmembrane E3 ubiquitin-protein ligase [EC:2.3.2.27]	-	Other single Ring-finger type E3	Single Ring-finger type E3	Ubiquitin ligases (E3)
TRINITY_DN3560_c0_g1_i21	K23788	TUL1, FLY1_2; transmembrane E3 ubiquitin-protein ligase [EC:2.3.2.27]	04121 Ubiquitin system [BR:ko04121];	TUL1, FLY1_2; transmembrane E3 ubiquitin-protein ligase [EC:2.3.2.27]	-	Other single Ring-finger type E3	Single Ring-finger type E3	Ubiquitin ligases (E3)
TRINITY_DN3560_c0_g2_i3	K23788	TUL1, FLY1_2; transmembrane E3 ubiquitin-protein ligase [EC:2.3.2.27]	04121 Ubiquitin system [BR:ko04121];	TUL1, FLY1_2; transmembrane E3 ubiquitin-protein ligase [EC:2.3.2.27]	-	Other single Ring-finger type E3	Single Ring-finger type E3	Ubiquitin ligases (E3)
TRINITY_DN3560_c0_g2_i6	K23788	TUL1, FLY1_2; transmembrane E3 ubiquitin-protein ligase [EC:2.3.2.27]	04121 Ubiquitin system [BR:ko04121];	TUL1, FLY1_2; transmembrane E3 ubiquitin-protein ligase [EC:2.3.2.27]	-	Other single Ring-finger type E3	Single Ring-finger type E3	Ubiquitin ligases (E3)
TRINITY_DN34188_c0_g1_i8	K04649	HIP2, UBC1; ubiquitin-conjugating enzyme (huntingtin interacting protein 2) [EC:2.3.2.23]	04120 Ubiquitin mediated proteolysis [PATH:ko04120]; 04121 Ubiquitin system [BR:ko04121];	HIP2, UBC1; ubiquitin-conjugating enzyme (huntingtin interacting protein 2) [EC:2.3.2.23]	-	-	Ubiquitin-conjugating enzymes	Ubiquitin-conjugating enzymes (E2)
TRINITY_DN1095_c0_g1_i164	K10144	RCHY1, PIRH2; RING finger and CHY zinc finger domain-containing protein 1 [EC:2.3.2.27]	04120 Ubiquitin mediated proteolysis [PATH:ko04120]; 04115 p53 signaling pathway [PATH:ko04115]; 05162 Measles [PATH:ko05162]; 04121 Ubiquitin system [BR:ko04121];	RCHY1, PIRH2; RING finger and CHY zinc finger domain-containing protein 1 [EC:2.3.2.27]	-	Other single Ring-finger type E3	Single Ring-finger type E3	Ubiquitin ligases (E3)
TRINITY_DN1034_c1_g1_i17	K23336	ARMC8; armadillo repeat-containing protein 8	04121 Ubiquitin system [BR:ko04121];	ARMC8; armadillo repeat-containing protein 8	-	CTLH complex	Multi subunit Ring-finger type E3	Ubiquitin ligases (E3)
TRINITY_DN1034_c1_g1_i20	K23336	ARMC8; armadillo repeat-containing protein 8	04121 Ubiquitin system [BR:ko04121];	ARMC8; armadillo repeat-containing protein 8	-	CTLH complex	Multi subunit Ring-finger type E3	Ubiquitin ligases (E3)
TRINITY_DN1078_c0_g1_i38	K08596	SENP7; sentrin-specific protease 7 [EC:3.4.22.68]	01002 Peptidases and inhibitors [BR:ko01002]; 04121 Ubiquitin system [BR:ko04121];	SENP7; sentrin-specific protease 7 [EC:3.4.22.68]	-	-	UBL-specific proteases (ULPs)	Deubiquitinating enzyme (DUB)
TRINITY_DN1078_c0_g1_i45	K08596	SENP7; sentrin-specific protease 7 [EC:3.4.22.68]	01002 Peptidases and inhibitors [BR:ko01002]; 04121 Ubiquitin system [BR:ko04121];	SENP7; sentrin-specific protease 7 [EC:3.4.22.68]	-	-	UBL-specific proteases (ULPs)	Deubiquitinating enzyme (DUB)
TRINITY_DN1007_c0_g1_i10	K11799	DCAF4; DDB1- and CUL4-associated factor 4	04121 Ubiquitin system [BR:ko04121];	DCAF4; DDB1- and CUL4-associated factor 4	Target recognizing subunit (DCAF)	Cul4 complex	Multi subunit Ring-finger type E3	Ubiquitin ligases (E3)
TRINITY_DN1007_c0_g1_i14	K11799	DCAF4; DDB1- and CUL4-associated factor 4	04121 Ubiquitin system [BR:ko04121];	DCAF4; DDB1- and CUL4-associated factor 4	Target recognizing subunit (DCAF)	Cul4 complex	Multi subunit Ring-finger type E3	Ubiquitin ligases (E3)
TRINITY_DN1007_c0_g1_i16	K11799	DCAF4; DDB1- and CUL4-associated factor 4	04121 Ubiquitin system [BR:ko04121];	DCAF4; DDB1- and CUL4-associated factor 4	Target recognizing subunit (DCAF)	Cul4 complex	Multi subunit Ring-finger type E3	Ubiquitin ligases (E3)
TRINITY_DN1007_c0_g1_i19	K11799	DCAF4; DDB1- and CUL4-associated factor 4	04121 Ubiquitin system [BR:ko04121];	DCAF4; DDB1- and CUL4-associated factor 4	Target recognizing subunit (DCAF)	Cul4 complex	Multi subunit Ring-finger type E3	Ubiquitin ligases (E3)
TRINITY_DN1007_c0_g1_i22	K11799	DCAF4; DDB1- and CUL4-associated factor 4	04121 Ubiquitin system [BR:ko04121];	DCAF4; DDB1- and CUL4-associated factor 4	Target recognizing subunit (DCAF)	Cul4 complex	Multi subunit Ring-finger type E3	Ubiquitin ligases (E3)
TRINITY_DN1007_c0_g1_i24	K11799	DCAF4; DDB1- and CUL4-associated factor 4	04121 Ubiquitin system [BR:ko04121];	DCAF4; DDB1- and CUL4-associated factor 4	Target recognizing subunit (DCAF)	Cul4 complex	Multi subunit Ring-finger type E3	Ubiquitin ligases (E3)
TRINITY_DN1007_c0_g1_i26	K11799	DCAF4; DDB1- and CUL4-associated factor 4	04121 Ubiquitin system [BR:ko04121];	DCAF4; DDB1- and CUL4-associated factor 4	Target recognizing subunit (DCAF)	Cul4 complex	Multi subunit Ring-finger type E3	Ubiquitin ligases (E3)
TRINITY_DN1007_c0_g1_i5	K11799	DCAF4; DDB1- and CUL4-associated factor 4	04121 Ubiquitin system [BR:ko04121];	DCAF4; DDB1- and CUL4-associated factor 4	Target recognizing subunit (DCAF)	Cul4 complex	Multi subunit Ring-finger type E3	Ubiquitin ligases (E3)
TRINITY_DN1007_c0_g1_i9	K11799	DCAF4; DDB1- and CUL4-associated factor 4	04121 Ubiquitin system [BR:ko04121];	DCAF4; DDB1- and CUL4-associated factor 4	Target recognizing subunit (DCAF)	Cul4 complex	Multi subunit Ring-finger type E3	Ubiquitin ligases (E3)
TRINITY_DN1046_c0_g1_i12	K10639	CCNB1IP1, HEI10; E3 ubiquitin-protein ligase CCNP1IP1 [EC:2.3.2.27]	04121 Ubiquitin system [BR:ko04121];	CCNB1IP1, HEI10; E3 ubiquitin-protein ligase CCNP1IP1 [EC:2.3.2.27]	-	Other single Ring-finger type E3	Single Ring-finger type E3	Ubiquitin ligases (E3)
TRINITY_DN1023_c0_g1_i16	K10624	RBBP6; E3 ubiquitin-protein ligase RBBP6 [EC:2.3.2.27]	04121 Ubiquitin system [BR:ko04121];	RBBP6; E3 ubiquitin-protein ligase RBBP6 [EC:2.3.2.27]	-	-	U-box type E3	Ubiquitin ligases (E3)
TRINITY_DN1023_c0_g1_i60	K10624	RBBP6; E3 ubiquitin-protein ligase RBBP6 [EC:2.3.2.27]	04121 Ubiquitin system [BR:ko04121];	RBBP6; E3 ubiquitin-protein ligase RBBP6 [EC:2.3.2.27]	-	-	U-box type E3	Ubiquitin ligases (E3)
TRINITY_DN50663_c0_g1_i1	K03873	ELOB, TCEB2; elongin-B	04120 Ubiquitin mediated proteolysis [PATH:ko04120]; 04066 HIF-1 signaling pathway [PATH:ko04066]; 05200 Pathways in cancer [PATH:ko05200]; 05211 Renal cell carcinoma [PATH:ko05211]; 05170 Human immunodeficiency virus 1 infection [PATH:ko05170]; 04121 Ubiquitin system [BR:ko04121]; 03400 DNA repair and recombination proteins [BR:ko03400];	ELOB, TCEB2; elongin-B	Adoptor protein	ECS complex	Multi subunit Ring-finger type E3	Ubiquitin ligases (E3)
TRINITY_DN50663_c0_g1_i4	K03873	ELOB, TCEB2; elongin-B	04120 Ubiquitin mediated proteolysis [PATH:ko04120]; 04066 HIF-1 signaling pathway [PATH:ko04066]; 05200 Pathways in cancer [PATH:ko05200]; 05211 Renal cell carcinoma [PATH:ko05211]; 05170 Human immunodeficiency virus 1 infection [PATH:ko05170]; 04121 Ubiquitin system [BR:ko04121]; 03400 DNA repair and recombination proteins [BR:ko03400];	ELOB, TCEB2; elongin-B	Adoptor protein	ECS complex	Multi subunit Ring-finger type E3	Ubiquitin ligases (E3)
TRINITY_DN17735_c0_g1_i7	K03094	SKP1, CBF3D; S-phase kinase-associated protein 1	04141 Protein processing in endoplasmic reticulum [PATH:ko04141]; 04120 Ubiquitin mediated proteolysis [PATH:ko04120]; 04310 Wnt signaling pathway [PATH:ko04310]; 04341 Hedgehog signaling pathway - fly [PATH:ko04341]; 04350 TGF-beta signaling pathway [PATH:ko04350]; 04110 Cell cycle [PATH:ko04110]; 04111 Cell cycle - yeast [PATH:ko04111]; 04114 Oocyte meiosis [PATH:ko04114]; 04710 Circadian rhyth…	SKP1, CBF3D; S-phase kinase-associated protein 1	Adaptor protein	Cul7 complex	Multi subunit Ring-finger type E3	Ubiquitin ligases (E3)
TRINITY_DN17752_c0_g1_i4	K13346	PEX10; peroxin-10	04146 Peroxisome [PATH:ko04146]; 04121 Ubiquitin system [BR:ko04121];	PEX10; peroxin-10	-	Peripheral membrane proteins	Single Ring-finger type E3	Ubiquitin ligases (E3)
TRINITY_DN17752_c0_g1_i6	K13346	PEX10; peroxin-10	04146 Peroxisome [PATH:ko04146]; 04121 Ubiquitin system [BR:ko04121];	PEX10; peroxin-10	-	Peripheral membrane proteins	Single Ring-finger type E3	Ubiquitin ligases (E3)
TRINITY_DN21891_c0_g1_i1	K11843	USP14, UBP6; ubiquitin carboxyl-terminal hydrolase 14 [EC:3.4.19.12]	01002 Peptidases and inhibitors [BR:ko01002]; 04121 Ubiquitin system [BR:ko04121];	USP14, UBP6; ubiquitin carboxyl-terminal hydrolase 14 [EC:3.4.19.12]	-	UBP/USP	Ubiquitin-specific proteases (UBPs)	Deubiquitinating enzyme (DUB)
TRINITY_DN2578_c1_g1_i5	K10581	UBE2O; ubiquitin-conjugating enzyme E2 O [EC:2.3.2.24]	04120 Ubiquitin mediated proteolysis [PATH:ko04120]; 04121 Ubiquitin system [BR:ko04121];	UBE2O; ubiquitin-conjugating enzyme E2 O [EC:2.3.2.24]	-	-	Ubiquitin-conjugating enzymes	Ubiquitin-conjugating enzymes (E2)
TRINITY_DN2586_c0_g1_i5	K16276	K16276, BTS; zinc finger protein-like protein	04121 Ubiquitin system [BR:ko04121];	K16276, BTS; zinc finger protein-like protein	-	Other single Ring-finger type E3	Single Ring-finger type E3	Ubiquitin ligases (E3)
TRINITY_DN2571_c0_g1_i13	K11806	DCAF13, WDSOF1; DDB1- and CUL4-associated factor 13	03009 Ribosome biogenesis [BR:ko03009]; 04121 Ubiquitin system [BR:ko04121];	DCAF13, WDSOF1; DDB1- and CUL4-associated factor 13	Target recognizing subunit (DCAF)	Cul4 complex	Multi subunit Ring-finger type E3	Ubiquitin ligases (E3)
TRINITY_DN2571_c0_g1_i37	K11806	DCAF13, WDSOF1; DDB1- and CUL4-associated factor 13	03009 Ribosome biogenesis [BR:ko03009]; 04121 Ubiquitin system [BR:ko04121];	DCAF13, WDSOF1; DDB1- and CUL4-associated factor 13	Target recognizing subunit (DCAF)	Cul4 complex	Multi subunit Ring-finger type E3	Ubiquitin ligases (E3)
TRINITY_DN2519_c0_g1_i1	K16285	XERICO; RING/U-box domain-containing protein [EC:2.3.2.27]	04121 Ubiquitin system [BR:ko04121];	XERICO; RING/U-box domain-containing protein [EC:2.3.2.27]	-	Other single Ring-finger type E3	Single Ring-finger type E3	Ubiquitin ligases (E3)
TRINITY_DN10370_c0_g1_i2	K10293	FBXO7; F-box protein 7	04121 Ubiquitin system [BR:ko04121];	FBXO7; F-box protein 7	Target recognizing subunit (F-box)	SCF complex	Multi subunit Ring-finger type E3	Ubiquitin ligases (E3)
TRINITY_DN1446_c0_g2_i1	K17263	CAND1, TIP120A; cullin-associated NEDD8-dissociated protein 1	04121 Ubiquitin system [BR:ko04121]; 04147 Exosome [BR:ko04147];	CAND1, TIP120A; cullin-associated NEDD8-dissociated protein 1	-	Multi subunit type E3 associated proteins	Multi subunit Ring-finger type E3	Ubiquitin ligases (E3)
TRINITY_DN1452_c0_g1_i1	K10575	UBE2G1, UBC7; ubiquitin-conjugating enzyme E2 G1 [EC:2.3.2.23]	04141 Protein processing in endoplasmic reticulum [PATH:ko04141]; 04120 Ubiquitin mediated proteolysis [PATH:ko04120]; 05012 Parkinson disease [PATH:ko05012]; 05022 Pathways of neurodegeneration - multiple diseases [PATH:ko05022]; 04121 Ubiquitin system [BR:ko04121];	UBE2G1, UBC7; ubiquitin-conjugating enzyme E2 G1 [EC:2.3.2.23]	-	-	Ubiquitin-conjugating enzymes	Ubiquitin-conjugating enzymes (E2)
TRINITY_DN1415_c0_g1_i12	K10640	RNF25, AO7; E3 ubiquitin-protein ligase RNF25 [EC:2.3.2.27]	04121 Ubiquitin system [BR:ko04121];	RNF25, AO7; E3 ubiquitin-protein ligase RNF25 [EC:2.3.2.27]	-	Other single Ring-finger type E3	Single Ring-finger type E3	Ubiquitin ligases (E3)
TRINITY_DN1415_c0_g1_i16	K10640	RNF25, AO7; E3 ubiquitin-protein ligase RNF25 [EC:2.3.2.27]	04121 Ubiquitin system [BR:ko04121];	RNF25, AO7; E3 ubiquitin-protein ligase RNF25 [EC:2.3.2.27]	-	Other single Ring-finger type E3	Single Ring-finger type E3	Ubiquitin ligases (E3)
TRINITY_DN1442_c0_g1_i30	K10143	RFWD2, COP1; E3 ubiquitin-protein ligase RFWD2 [EC:2.3.2.27]	04120 Ubiquitin mediated proteolysis [PATH:ko04120]; 04115 p53 signaling pathway [PATH:ko04115]; 04712 Circadian rhythm - plant [PATH:ko04712]; 04121 Ubiquitin system [BR:ko04121];	RFWD2, COP1; E3 ubiquitin-protein ligase RFWD2 [EC:2.3.2.27]	Target recognizing subunit (DCAF)	Cul4 complex	Multi subunit Ring-finger type E3	Ubiquitin ligases (E3)
TRINITY_DN1477_c1_g1_i7	K16280	RGLG; E3 ubiquitin-protein ligase RGLG [EC:2.3.2.27]	04121 Ubiquitin system [BR:ko04121];	RGLG; E3 ubiquitin-protein ligase RGLG [EC:2.3.2.27]	-	Other single Ring-finger type E3	Single Ring-finger type E3	Ubiquitin ligases (E3)
TRINITY_DN6443_c0_g1_i7	K10523	SPOP; speckle-type POZ protein	04340 Hedgehog signaling pathway [PATH:ko04340]; 04341 Hedgehog signaling pathway - fly [PATH:ko04341]; 04121 Ubiquitin system [BR:ko04121];	SPOP; speckle-type POZ protein	Adoptor and target recognizing subunit (BTB)	Cul3 complex	Multi subunit Ring-finger type E3	Ubiquitin ligases (E3)
TRINITY_DN6443_c0_g1_i8	K10523	SPOP; speckle-type POZ protein	04340 Hedgehog signaling pathway [PATH:ko04340]; 04341 Hedgehog signaling pathway - fly [PATH:ko04341]; 04121 Ubiquitin system [BR:ko04121];	SPOP; speckle-type POZ protein	Adoptor and target recognizing subunit (BTB)	Cul3 complex	Multi subunit Ring-finger type E3	Ubiquitin ligases (E3)
TRINITY_DN6466_c1_g2_i1	K12161	URM1; ubiquitin related modifier 1	04122 Sulfur relay system [PATH:ko04122]; 03016 Transfer RNA biogenesis [BR:ko03016]; 04121 Ubiquitin system [BR:ko04121];	URM1; ubiquitin related modifier 1	-	-	Ubiquitin-like proteins (UBLs)	Ubiquitins and ubiquitin-like proteins
TRINITY_DN6466_c0_g1_i10	K16287	ULP1C_D; ubiquitin-like-specific protease 1C/D [EC:3.4.22.68]	04121 Ubiquitin system [BR:ko04121];	ULP1C_D; ubiquitin-like-specific protease 1C/D [EC:3.4.22.68]	-	-	UBL-specific proteases (ULPs)	Deubiquitinating enzyme (DUB)
TRINITY_DN6466_c0_g1_i20	K16287	ULP1C_D; ubiquitin-like-specific protease 1C/D [EC:3.4.22.68]	04121 Ubiquitin system [BR:ko04121];	ULP1C_D; ubiquitin-like-specific protease 1C/D [EC:3.4.22.68]	-	-	UBL-specific proteases (ULPs)	Deubiquitinating enzyme (DUB)
TRINITY_DN6466_c0_g1_i33	K16287	ULP1C_D; ubiquitin-like-specific protease 1C/D [EC:3.4.22.68]	04121 Ubiquitin system [BR:ko04121];	ULP1C_D; ubiquitin-like-specific protease 1C/D [EC:3.4.22.68]	-	-	UBL-specific proteases (ULPs)	Deubiquitinating enzyme (DUB)
TRINITY_DN6466_c0_g1_i36	K16287	ULP1C_D; ubiquitin-like-specific protease 1C/D [EC:3.4.22.68]	04121 Ubiquitin system [BR:ko04121];	ULP1C_D; ubiquitin-like-specific protease 1C/D [EC:3.4.22.68]	-	-	UBL-specific proteases (ULPs)	Deubiquitinating enzyme (DUB)
TRINITY_DN6402_c0_g1_i3	K10599	PRPF19, PRP19; pre-mRNA-processing factor 19 [EC:2.3.2.27]	03040 Spliceosome [PATH:ko03040]; 04120 Ubiquitin mediated proteolysis [PATH:ko04120]; 03041 Spliceosome [BR:ko03041]; 04121 Ubiquitin system [BR:ko04121]; 03400 DNA repair and recombination proteins [BR:ko03400];	PRPF19, PRP19; pre-mRNA-processing factor 19 [EC:2.3.2.27]	-	-	U-box type E3	Ubiquitin ligases (E3)
TRINITY_DN6402_c0_g1_i5	K10599	PRPF19, PRP19; pre-mRNA-processing factor 19 [EC:2.3.2.27]	03040 Spliceosome [PATH:ko03040]; 04120 Ubiquitin mediated proteolysis [PATH:ko04120]; 03041 Spliceosome [BR:ko03041]; 04121 Ubiquitin system [BR:ko04121]; 03400 DNA repair and recombination proteins [BR:ko03400];	PRPF19, PRP19; pre-mRNA-processing factor 19 [EC:2.3.2.27]	-	-	U-box type E3	Ubiquitin ligases (E3)
TRINITY_DN33179_c0_g1_i3	K10632	BRAP; BRCA1-associated protein [EC:2.3.2.27]	04014 Ras signaling pathway [PATH:ko04014]; 04121 Ubiquitin system [BR:ko04121];	BRAP; BRCA1-associated protein [EC:2.3.2.27]	-	Other single Ring-finger type E3	Single Ring-finger type E3	Ubiquitin ligases (E3)
TRINITY_DN7019_c1_g1_i1	K11804	DCAF8; DDB1- and CUL4-associated factor 8	04121 Ubiquitin system [BR:ko04121];	DCAF8; DDB1- and CUL4-associated factor 8	Target recognizing subunit (DCAF)	Cul4 complex	Multi subunit Ring-finger type E3	Ubiquitin ligases (E3)
TRINITY_DN7019_c1_g1_i14	K11804	DCAF8; DDB1- and CUL4-associated factor 8	04121 Ubiquitin system [BR:ko04121];	DCAF8; DDB1- and CUL4-associated factor 8	Target recognizing subunit (DCAF)	Cul4 complex	Multi subunit Ring-finger type E3	Ubiquitin ligases (E3)
TRINITY_DN810_c0_g1_i11	K03348	APC1; anaphase-promoting complex subunit 1	04120 Ubiquitin mediated proteolysis [PATH:ko04120]; 04110 Cell cycle [PATH:ko04110]; 04111 Cell cycle - yeast [PATH:ko04111]; 04113 Meiosis - yeast [PATH:ko04113]; 04114 Oocyte meiosis [PATH:ko04114]; 04914 Progesterone-mediated oocyte maturation [PATH:ko04914]; 05166 Human T-cell leukemia virus 1 infection [PATH:ko05166]; 04121 Ubiquitin system [BR:ko04121]; 03036 Chromosome and associated prot…	APC1; anaphase-promoting complex subunit 1	Other subunits	APC/C	Multi subunit Ring-finger type E3	Ubiquitin ligases (E3)
TRINITY_DN890_c1_g1_i3	K10290	FBXO3; F-box protein 3	04121 Ubiquitin system [BR:ko04121];	FBXO3; F-box protein 3	Target recognizing subunit (F-box)	SCF complex	Multi subunit Ring-finger type E3	Ubiquitin ligases (E3)
TRINITY_DN890_c1_g1_i4	K10290	FBXO3; F-box protein 3	04121 Ubiquitin system [BR:ko04121];	FBXO3; F-box protein 3	Target recognizing subunit (F-box)	SCF complex	Multi subunit Ring-finger type E3	Ubiquitin ligases (E3)
TRINITY_DN825_c0_g1_i17	K11855	USP36_42; ubiquitin carboxyl-terminal hydrolase 36/42 [EC:3.4.19.12]	01002 Peptidases and inhibitors [BR:ko01002]; 04121 Ubiquitin system [BR:ko04121];	USP36_42; ubiquitin carboxyl-terminal hydrolase 36/42 [EC:3.4.19.12]	-	UBP/USP	Ubiquitin-specific proteases (UBPs)	Deubiquitinating enzyme (DUB)
TRINITY_DN825_c0_g1_i19	K11855	USP36_42; ubiquitin carboxyl-terminal hydrolase 36/42 [EC:3.4.19.12]	01002 Peptidases and inhibitors [BR:ko01002]; 04121 Ubiquitin system [BR:ko04121];	USP36_42; ubiquitin carboxyl-terminal hydrolase 36/42 [EC:3.4.19.12]	-	UBP/USP	Ubiquitin-specific proteases (UBPs)	Deubiquitinating enzyme (DUB)
TRINITY_DN825_c0_g1_i22	K11855	USP36_42; ubiquitin carboxyl-terminal hydrolase 36/42 [EC:3.4.19.12]	01002 Peptidases and inhibitors [BR:ko01002]; 04121 Ubiquitin system [BR:ko04121];	USP36_42; ubiquitin carboxyl-terminal hydrolase 36/42 [EC:3.4.19.12]	-	UBP/USP	Ubiquitin-specific proteases (UBPs)	Deubiquitinating enzyme (DUB)
TRINITY_DN4052_c0_g1_i1	K14515	EBF1_2; EIN3-binding F-box protein	04016 MAPK signaling pathway - plant [PATH:ko04016]; 04075 Plant hormone signal transduction [PATH:ko04075]; 04121 Ubiquitin system [BR:ko04121];	EBF1_2; EIN3-binding F-box protein	Target recognizing subunit (F-box)	SCF complex	Multi subunit Ring-finger type E3	Ubiquitin ligases (E3)
TRINITY_DN25706_c0_g1_i1	K16281	RHA1; RING-H2 zinc finger protein RHA1	04121 Ubiquitin system [BR:ko04121];	RHA1; RING-H2 zinc finger protein RHA1	-	Other single Ring-finger type E3	Single Ring-finger type E3	Ubiquitin ligases (E3)
TRINITY_DN2189_c0_g1_i6	K22647	MINDY3_4; ubiquitin carboxyl-terminal hydrolase MINDY-3/4 [EC:3.4.19.12]	04121 Ubiquitin system [BR:ko04121];	MINDY3_4; ubiquitin carboxyl-terminal hydrolase MINDY-3/4 [EC:3.4.19.12]	-	MINDY	Ubiquitin-specific proteases (UBPs)	Deubiquitinating enzyme (DUB)
TRINITY_DN2110_c0_g1_i17	K14508	NPR1; regulatory protein NPR1	04075 Plant hormone signal transduction [PATH:ko04075]; 04121 Ubiquitin system [BR:ko04121];	NPR1; regulatory protein NPR1	Adoptor and target recognizing subunit (BTB)	Cul3 complex	Multi subunit Ring-finger type E3	Ubiquitin ligases (E3)
TRINITY_DN2110_c0_g1_i20	K14508	NPR1; regulatory protein NPR1	04075 Plant hormone signal transduction [PATH:ko04075]; 04121 Ubiquitin system [BR:ko04121];	NPR1; regulatory protein NPR1	Adoptor and target recognizing subunit (BTB)	Cul3 complex	Multi subunit Ring-finger type E3	Ubiquitin ligases (E3)
TRINITY_DN2194_c0_g1_i6	K10575	UBE2G1, UBC7; ubiquitin-conjugating enzyme E2 G1 [EC:2.3.2.23]	04141 Protein processing in endoplasmic reticulum [PATH:ko04141]; 04120 Ubiquitin mediated proteolysis [PATH:ko04120]; 05012 Parkinson disease [PATH:ko05012]; 05022 Pathways of neurodegeneration - multiple diseases [PATH:ko05022]; 04121 Ubiquitin system [BR:ko04121];	UBE2G1, UBC7; ubiquitin-conjugating enzyme E2 G1 [EC:2.3.2.23]	-	-	Ubiquitin-conjugating enzymes	Ubiquitin-conjugating enzymes (E2)
TRINITY_DN1228_c0_g1_i1	K02977	RP-S27Ae, RPS27A, UBA80; ubiquitin-small subunit ribosomal protein S27Ae	03010 Ribosome [PATH:ko03010]; 04120 Ubiquitin mediated proteolysis [PATH:ko04120]; 04137 Mitophagy - animal [PATH:ko04137]; 05171 Coronavirus disease - COVID-19 [PATH:ko05171]; 05167 Kaposi sarcoma-associated herpesvirus infection [PATH:ko05167]; 05131 Shigellosis [PATH:ko05131]; 05012 Parkinson disease [PATH:ko05012]; 05022 Pathways of neurodegeneration - multiple diseases [PATH:ko05022]; 03011…	RP-S27Ae, RPS27A, UBA80; ubiquitin-small subunit ribosomal protein S27Ae	-	-	Ubiquitins	Ubiquitins and ubiquitin-like proteins
TRINITY_DN1228_c3_g1_i1	K12158	NEDD8; ubiquitin-like protein Nedd8	04121 Ubiquitin system [BR:ko04121];	NEDD8; ubiquitin-like protein Nedd8	-	-	Ubiquitin-like proteins (UBLs)	Ubiquitins and ubiquitin-like proteins
TRINITY_DN1228_c1_g1_i3	K08770	UBC; ubiquitin C	04120 Ubiquitin mediated proteolysis [PATH:ko04120]; 04137 Mitophagy - animal [PATH:ko04137]; 03320 PPAR signaling pathway [PATH:ko03320]; 05167 Kaposi sarcoma-associated herpesvirus infection [PATH:ko05167]; 05131 Shigellosis [PATH:ko05131]; 05012 Parkinson disease [PATH:ko05012]; 05022 Pathways of neurodegeneration - multiple diseases [PATH:ko05022]; 04121 Ubiquitin system [BR:ko04121];	UBC; ubiquitin C	-	-	Ubiquitins	Ubiquitins and ubiquitin-like proteins
TRINITY_DN1228_c1_g1_i4	K08770	UBC; ubiquitin C	04120 Ubiquitin mediated proteolysis [PATH:ko04120]; 04137 Mitophagy - animal [PATH:ko04137]; 03320 PPAR signaling pathway [PATH:ko03320]; 05167 Kaposi sarcoma-associated herpesvirus infection [PATH:ko05167]; 05131 Shigellosis [PATH:ko05131]; 05012 Parkinson disease [PATH:ko05012]; 05022 Pathways of neurodegeneration - multiple diseases [PATH:ko05022]; 04121 Ubiquitin system [BR:ko04121];	UBC; ubiquitin C	-	-	Ubiquitins	Ubiquitins and ubiquitin-like proteins
TRINITY_DN1235_c1_g1_i5	K10589	UBE3C; ubiquitin-protein ligase E3 C [EC:2.3.2.26]	04120 Ubiquitin mediated proteolysis [PATH:ko04120]; 04121 Ubiquitin system [BR:ko04121];	UBE3C; ubiquitin-protein ligase E3 C [EC:2.3.2.26]	-	-	HECT type E3	Ubiquitin ligases (E3)
TRINITY_DN1201_c0_g1_i4	K12179	COPS6, CSN6; COP9 signalosome complex subunit 6	04121 Ubiquitin system [BR:ko04121];	COPS6, CSN6; COP9 signalosome complex subunit 6	-	COP9 signalosome (CSN) complex	UBL-specific proteases (ULPs)	Deubiquitinating enzyme (DUB)
TRINITY_DN1201_c0_g1_i6	K12179	COPS6, CSN6; COP9 signalosome complex subunit 6	04121 Ubiquitin system [BR:ko04121];	COPS6, CSN6; COP9 signalosome complex subunit 6	-	COP9 signalosome (CSN) complex	UBL-specific proteases (ULPs)	Deubiquitinating enzyme (DUB)
TRINITY_DN1294_c2_g1_i7	K21343	USP15; ubiquitin carboxyl-terminal hydrolase 15 [EC:3.4.19.12]	04137 Mitophagy - animal [PATH:ko04137]; 01002 Peptidases and inhibitors [BR:ko01002]; 04131 Membrane trafficking [BR:ko04131]; 04121 Ubiquitin system [BR:ko04121];	USP15; ubiquitin carboxyl-terminal hydrolase 15 [EC:3.4.19.12]	-	UBP/USP	Ubiquitin-specific proteases (UBPs)	Deubiquitinating enzyme (DUB)
TRINITY_DN1220_c0_g1_i25	K11838	USP7, UBP15; ubiquitin carboxyl-terminal hydrolase 7 [EC:3.4.19.12]	04068 FoxO signaling pathway [PATH:ko04068]; 05203 Viral carcinogenesis [PATH:ko05203]; 05169 Epstein-Barr virus infection [PATH:ko05169]; 01002 Peptidases and inhibitors [BR:ko01002]; 04121 Ubiquitin system [BR:ko04121];	USP7, UBP15; ubiquitin carboxyl-terminal hydrolase 7 [EC:3.4.19.12]	-	UBP/USP	Ubiquitin-specific proteases (UBPs)	Deubiquitinating enzyme (DUB)
TRINITY_DN1220_c0_g1_i39	K11838	USP7, UBP15; ubiquitin carboxyl-terminal hydrolase 7 [EC:3.4.19.12]	04068 FoxO signaling pathway [PATH:ko04068]; 05203 Viral carcinogenesis [PATH:ko05203]; 05169 Epstein-Barr virus infection [PATH:ko05169]; 01002 Peptidases and inhibitors [BR:ko01002]; 04121 Ubiquitin system [BR:ko04121];	USP7, UBP15; ubiquitin carboxyl-terminal hydrolase 7 [EC:3.4.19.12]	-	UBP/USP	Ubiquitin-specific proteases (UBPs)	Deubiquitinating enzyme (DUB)
TRINITY_DN1220_c0_g1_i40	K11838	USP7, UBP15; ubiquitin carboxyl-terminal hydrolase 7 [EC:3.4.19.12]	04068 FoxO signaling pathway [PATH:ko04068]; 05203 Viral carcinogenesis [PATH:ko05203]; 05169 Epstein-Barr virus infection [PATH:ko05169]; 01002 Peptidases and inhibitors [BR:ko01002]; 04121 Ubiquitin system [BR:ko04121];	USP7, UBP15; ubiquitin carboxyl-terminal hydrolase 7 [EC:3.4.19.12]	-	UBP/USP	Ubiquitin-specific proteases (UBPs)	Deubiquitinating enzyme (DUB)
TRINITY_DN10887_c0_g2_i2	K18342	OTUD6; OTU domain-containing protein 6 [EC:3.4.19.12]	04121 Ubiquitin system [BR:ko04121];	OTUD6; OTU domain-containing protein 6 [EC:3.4.19.12]	-	OTU	Ubiquitin-specific proteases (UBPs)	Deubiquitinating enzyme (DUB)
TRINITY_DN10887_c0_g2_i4	K18342	OTUD6; OTU domain-containing protein 6 [EC:3.4.19.12]	04121 Ubiquitin system [BR:ko04121];	OTUD6; OTU domain-containing protein 6 [EC:3.4.19.12]	-	OTU	Ubiquitin-specific proteases (UBPs)	Deubiquitinating enzyme (DUB)
TRINITY_DN3756_c0_g1_i10	K10666	RNF5; E3 ubiquitin-protein ligase RNF5 [EC:2.3.2.27]	04141 Protein processing in endoplasmic reticulum [PATH:ko04141]; 04121 Ubiquitin system [BR:ko04121];	RNF5; E3 ubiquitin-protein ligase RNF5 [EC:2.3.2.27]	-	Other single Ring-finger type E3	Single Ring-finger type E3	Ubiquitin ligases (E3)
TRINITY_DN3756_c0_g1_i6	K10666	RNF5; E3 ubiquitin-protein ligase RNF5 [EC:2.3.2.27]	04141 Protein processing in endoplasmic reticulum [PATH:ko04141]; 04121 Ubiquitin system [BR:ko04121];	RNF5; E3 ubiquitin-protein ligase RNF5 [EC:2.3.2.27]	-	Other single Ring-finger type E3	Single Ring-finger type E3	Ubiquitin ligases (E3)
TRINITY_DN3750_c1_g1_i13	K11789	DCAF1, VPRBP; DDB1- and CUL4-associated factor 1 [EC:2.7.11.1]	05170 Human immunodeficiency virus 1 infection [PATH:ko05170]; 01001 Protein kinases [BR:ko01001]; 04121 Ubiquitin system [BR:ko04121];	DCAF1, VPRBP; DDB1- and CUL4-associated factor 1 [EC:2.7.11.1]	Target recognizing subunit (DCAF)	Cul4 complex	Multi subunit Ring-finger type E3	Ubiquitin ligases (E3)
TRINITY_DN3750_c1_g1_i25	K11789	DCAF1, VPRBP; DDB1- and CUL4-associated factor 1 [EC:2.7.11.1]	05170 Human immunodeficiency virus 1 infection [PATH:ko05170]; 01001 Protein kinases [BR:ko01001]; 04121 Ubiquitin system [BR:ko04121];	DCAF1, VPRBP; DDB1- and CUL4-associated factor 1 [EC:2.7.11.1]	Target recognizing subunit (DCAF)	Cul4 complex	Multi subunit Ring-finger type E3	Ubiquitin ligases (E3)
TRINITY_DN3701_c0_g1_i13	K12164	UBA5, UBE1DC1; ubiquitin-like modifier-activating enzyme 5	04121 Ubiquitin system [BR:ko04121];	UBA5, UBE1DC1; ubiquitin-like modifier-activating enzyme 5	-	-	UBL-activating enzymes	Ubiquitin-activating enzymes (E1)
TRINITY_DN3701_c0_g1_i97	K12164	UBA5, UBE1DC1; ubiquitin-like modifier-activating enzyme 5	04121 Ubiquitin system [BR:ko04121];	UBA5, UBE1DC1; ubiquitin-like modifier-activating enzyme 5	-	-	UBL-activating enzymes	Ubiquitin-activating enzymes (E1)
TRINITY_DN6251_c1_g1_i5	K10597	UBE4B, UFD2; ubiquitin conjugation factor E4 B [EC:2.3.2.27]	04141 Protein processing in endoplasmic reticulum [PATH:ko04141]; 04120 Ubiquitin mediated proteolysis [PATH:ko04120]; 04121 Ubiquitin system [BR:ko04121];	UBE4B, UFD2; ubiquitin conjugation factor E4 B [EC:2.3.2.27]	-	-	U-box type E3	Ubiquitin ligases (E3)
TRINITY_DN6251_c1_g1_i8	K10597	UBE4B, UFD2; ubiquitin conjugation factor E4 B [EC:2.3.2.27]	04141 Protein processing in endoplasmic reticulum [PATH:ko04141]; 04120 Ubiquitin mediated proteolysis [PATH:ko04120]; 04121 Ubiquitin system [BR:ko04121];	UBE4B, UFD2; ubiquitin conjugation factor E4 B [EC:2.3.2.27]	-	-	U-box type E3	Ubiquitin ligases (E3)
TRINITY_DN13962_c0_g1_i12	K10140	DDB2; DNA damage-binding protein 2	04120 Ubiquitin mediated proteolysis [PATH:ko04120]; 03420 Nucleotide excision repair [PATH:ko03420]; 04115 p53 signaling pathway [PATH:ko04115]; 05200 Pathways in cancer [PATH:ko05200]; 05202 Transcriptional misregulation in cancer [PATH:ko05202]; 05210 Colorectal cancer [PATH:ko05210]; 05212 Pancreatic cancer [PATH:ko05212]; 05225 Hepatocellular carcinoma [PATH:ko05225]; 05226 Gastric cancer [P…	DDB2; DNA damage-binding protein 2	Target recognizing subunit (DCAF)	Cul4 complex	Multi subunit Ring-finger type E3	Ubiquitin ligases (E3)
TRINITY_DN16720_c0_g3_i1	K16274	AIP2; E3 ubiquitin-protein ligase AIP2 [EC:2.3.2.27]	04121 Ubiquitin system [BR:ko04121];	AIP2; E3 ubiquitin-protein ligase AIP2 [EC:2.3.2.27]	-	Other single Ring-finger type E3	Single Ring-finger type E3	Ubiquitin ligases (E3)
TRINITY_DN16746_c1_g1_i11	K06664	PEX2, PXMP3; peroxin-2	04146 Peroxisome [PATH:ko04146]; 04121 Ubiquitin system [BR:ko04121];	PEX2, PXMP3; peroxin-2	-	Peripheral membrane proteins	Single Ring-finger type E3	Ubiquitin ligases (E3)
TRINITY_DN16746_c1_g1_i3	K06664	PEX2, PXMP3; peroxin-2	04146 Peroxisome [PATH:ko04146]; 04121 Ubiquitin system [BR:ko04121];	PEX2, PXMP3; peroxin-2	-	Peripheral membrane proteins	Single Ring-finger type E3	Ubiquitin ligases (E3)
TRINITY_DN5095_c0_g1_i1	K12456	APC13; anaphase-promoting complex subunit 13	04120 Ubiquitin mediated proteolysis [PATH:ko04120]; 04110 Cell cycle [PATH:ko04110]; 04114 Oocyte meiosis [PATH:ko04114]; 04914 Progesterone-mediated oocyte maturation [PATH:ko04914]; 04121 Ubiquitin system [BR:ko04121]; 03036 Chromosome and associated proteins [BR:ko03036];	APC13; anaphase-promoting complex subunit 13	Other subunits	APC/C	Multi subunit Ring-finger type E3	Ubiquitin ligases (E3)
TRINITY_DN5095_c0_g1_i3	K12456	APC13; anaphase-promoting complex subunit 13	04120 Ubiquitin mediated proteolysis [PATH:ko04120]; 04110 Cell cycle [PATH:ko04110]; 04114 Oocyte meiosis [PATH:ko04114]; 04914 Progesterone-mediated oocyte maturation [PATH:ko04914]; 04121 Ubiquitin system [BR:ko04121]; 03036 Chromosome and associated proteins [BR:ko03036];	APC13; anaphase-promoting complex subunit 13	Other subunits	APC/C	Multi subunit Ring-finger type E3	Ubiquitin ligases (E3)
TRINITY_DN5095_c0_g1_i5	K12456	APC13; anaphase-promoting complex subunit 13	04120 Ubiquitin mediated proteolysis [PATH:ko04120]; 04110 Cell cycle [PATH:ko04110]; 04114 Oocyte meiosis [PATH:ko04114]; 04914 Progesterone-mediated oocyte maturation [PATH:ko04914]; 04121 Ubiquitin system [BR:ko04121]; 03036 Chromosome and associated proteins [BR:ko03036];	APC13; anaphase-promoting complex subunit 13	Other subunits	APC/C	Multi subunit Ring-finger type E3	Ubiquitin ligases (E3)
TRINITY_DN5095_c0_g1_i6	K12456	APC13; anaphase-promoting complex subunit 13	04120 Ubiquitin mediated proteolysis [PATH:ko04120]; 04110 Cell cycle [PATH:ko04110]; 04114 Oocyte meiosis [PATH:ko04114]; 04914 Progesterone-mediated oocyte maturation [PATH:ko04914]; 04121 Ubiquitin system [BR:ko04121]; 03036 Chromosome and associated proteins [BR:ko03036];	APC13; anaphase-promoting complex subunit 13	Other subunits	APC/C	Multi subunit Ring-finger type E3	Ubiquitin ligases (E3)
TRINITY_DN17595_c1_g1_i1	K22378	RNF181; E3 ubiquitin-protein ligase RNF181 [EC:2.3.2.27]	04121 Ubiquitin system [BR:ko04121];	RNF181; E3 ubiquitin-protein ligase RNF181 [EC:2.3.2.27]	-	Other single Ring-finger type E3	Single Ring-finger type E3	Ubiquitin ligases (E3)
TRINITY_DN3877_c0_g1_i19	K22763	DESI2, PPPDE1; deubiquitinase DESI2 [EC:3.4.19.12]	01002 Peptidases and inhibitors [BR:ko01002]; 04121 Ubiquitin system [BR:ko04121];	DESI2, PPPDE1; deubiquitinase DESI2 [EC:3.4.19.12]	-	PPPDE	Ubiquitin-specific proteases (UBPs)	Deubiquitinating enzyme (DUB)
TRINITY_DN3877_c0_g1_i21	K22763	DESI2, PPPDE1; deubiquitinase DESI2 [EC:3.4.19.12]	01002 Peptidases and inhibitors [BR:ko01002]; 04121 Ubiquitin system [BR:ko04121];	DESI2, PPPDE1; deubiquitinase DESI2 [EC:3.4.19.12]	-	PPPDE	Ubiquitin-specific proteases (UBPs)	Deubiquitinating enzyme (DUB)
TRINITY_DN3877_c0_g1_i4	K22763	DESI2, PPPDE1; deubiquitinase DESI2 [EC:3.4.19.12]	01002 Peptidases and inhibitors [BR:ko01002]; 04121 Ubiquitin system [BR:ko04121];	DESI2, PPPDE1; deubiquitinase DESI2 [EC:3.4.19.12]	-	PPPDE	Ubiquitin-specific proteases (UBPs)	Deubiquitinating enzyme (DUB)
TRINITY_DN3850_c0_g1_i2	K10664	ATL6S; E3 ubiquitin-protein ligase ATL6/9/15/31/42/55 [EC:2.3.2.27]	04121 Ubiquitin system [BR:ko04121];	ATL6S; E3 ubiquitin-protein ligase ATL6/9/15/31/42/55 [EC:2.3.2.27]	-	ATL proteins	Single Ring-finger type E3	Ubiquitin ligases (E3)
TRINITY_DN3810_c3_g1_i1	K10664	ATL6S; E3 ubiquitin-protein ligase ATL6/9/15/31/42/55 [EC:2.3.2.27]	04121 Ubiquitin system [BR:ko04121];	ATL6S; E3 ubiquitin-protein ligase ATL6/9/15/31/42/55 [EC:2.3.2.27]	-	ATL proteins	Single Ring-finger type E3	Ubiquitin ligases (E3)
TRINITY_DN4472_c0_g1_i15	K10598	PPIL2, CYC4, CHP60; peptidyl-prolyl cis-trans isomerase-like 2 [EC:5.2.1.8]	04120 Ubiquitin mediated proteolysis [PATH:ko04120]; 03041 Spliceosome [BR:ko03041]; 03110 Chaperones and folding catalysts [BR:ko03110]; 04121 Ubiquitin system [BR:ko04121];	PPIL2, CYC4, CHP60; peptidyl-prolyl cis-trans isomerase-like 2 [EC:5.2.1.8]	-	-	U-box type E3	Ubiquitin ligases (E3)
TRINITY_DN4472_c0_g1_i19	K10598	PPIL2, CYC4, CHP60; peptidyl-prolyl cis-trans isomerase-like 2 [EC:5.2.1.8]	04120 Ubiquitin mediated proteolysis [PATH:ko04120]; 03041 Spliceosome [BR:ko03041]; 03110 Chaperones and folding catalysts [BR:ko03110]; 04121 Ubiquitin system [BR:ko04121];	PPIL2, CYC4, CHP60; peptidyl-prolyl cis-trans isomerase-like 2 [EC:5.2.1.8]	-	-	U-box type E3	Ubiquitin ligases (E3)
TRINITY_DN4462_c0_g1_i2	K03872	ELOC, TCEB1; elongin-C	04120 Ubiquitin mediated proteolysis [PATH:ko04120]; 04066 HIF-1 signaling pathway [PATH:ko04066]; 05200 Pathways in cancer [PATH:ko05200]; 05211 Renal cell carcinoma [PATH:ko05211]; 05170 Human immunodeficiency virus 1 infection [PATH:ko05170]; 04121 Ubiquitin system [BR:ko04121]; 03400 DNA repair and recombination proteins [BR:ko03400];	ELOC, TCEB1; elongin-C	Adoptor protein	ECS complex	Multi subunit Ring-finger type E3	Ubiquitin ligases (E3)
TRINITY_DN4438_c0_g2_i9	K10523	SPOP; speckle-type POZ protein	04340 Hedgehog signaling pathway [PATH:ko04340]; 04341 Hedgehog signaling pathway - fly [PATH:ko04341]; 04121 Ubiquitin system [BR:ko04121];	SPOP; speckle-type POZ protein	Adoptor and target recognizing subunit (BTB)	Cul3 complex	Multi subunit Ring-finger type E3	Ubiquitin ligases (E3)
TRINITY_DN4418_c0_g1_i32	K15691	RFWD3; E3 ubiquitin-protein ligase RFWD3 [EC:2.3.2.27]	04121 Ubiquitin system [BR:ko04121];	RFWD3; E3 ubiquitin-protein ligase RFWD3 [EC:2.3.2.27]	-	Other single Ring-finger type E3	Single Ring-finger type E3	Ubiquitin ligases (E3)
TRINITY_DN4418_c0_g1_i33	K15691	RFWD3; E3 ubiquitin-protein ligase RFWD3 [EC:2.3.2.27]	04121 Ubiquitin system [BR:ko04121];	RFWD3; E3 ubiquitin-protein ligase RFWD3 [EC:2.3.2.27]	-	Other single Ring-finger type E3	Single Ring-finger type E3	Ubiquitin ligases (E3)
TRINITY_DN4418_c0_g1_i40	K15691	RFWD3; E3 ubiquitin-protein ligase RFWD3 [EC:2.3.2.27]	04121 Ubiquitin system [BR:ko04121];	RFWD3; E3 ubiquitin-protein ligase RFWD3 [EC:2.3.2.27]	-	Other single Ring-finger type E3	Single Ring-finger type E3	Ubiquitin ligases (E3)
TRINITY_DN1593_c1_g1_i2	K10696	BRE1; E3 ubiquitin-protein ligase BRE1 [EC:2.3.2.27]	04121 Ubiquitin system [BR:ko04121];	BRE1; E3 ubiquitin-protein ligase BRE1 [EC:2.3.2.27]	-	BRE1 proteins	Single Ring-finger type E3	Ubiquitin ligases (E3)
TRINITY_DN1593_c1_g1_i41	K10696	BRE1; E3 ubiquitin-protein ligase BRE1 [EC:2.3.2.27]	04121 Ubiquitin system [BR:ko04121];	BRE1; E3 ubiquitin-protein ligase BRE1 [EC:2.3.2.27]	-	BRE1 proteins	Single Ring-finger type E3	Ubiquitin ligases (E3)
TRINITY_DN1564_c0_g2_i13	K02983	RP-S30e, RPS30; small subunit ribosomal protein S30e	03010 Ribosome [PATH:ko03010]; 05171 Coronavirus disease - COVID-19 [PATH:ko05171]; 03011 Ribosome [BR:ko03011]; 04121 Ubiquitin system [BR:ko04121];	RP-S30e, RPS30; small subunit ribosomal protein S30e	-	-	Ubiquitin-like proteins (UBLs)	Ubiquitins and ubiquitin-like proteins
TRINITY_DN1564_c0_g2_i4	K02983	RP-S30e, RPS30; small subunit ribosomal protein S30e	03010 Ribosome [PATH:ko03010]; 05171 Coronavirus disease - COVID-19 [PATH:ko05171]; 03011 Ribosome [BR:ko03011]; 04121 Ubiquitin system [BR:ko04121];	RP-S30e, RPS30; small subunit ribosomal protein S30e	-	-	Ubiquitin-like proteins (UBLs)	Ubiquitins and ubiquitin-like proteins
TRINITY_DN1576_c1_g1_i9	K11866	STAMBP, AMSH; STAM-binding protein [EC:3.4.19.12]	04144 Endocytosis [PATH:ko04144]; 01002 Peptidases and inhibitors [BR:ko01002]; 04131 Membrane trafficking [BR:ko04131]; 04121 Ubiquitin system [BR:ko04121];	STAMBP, AMSH; STAM-binding protein [EC:3.4.19.12]	-	JAMM	Ubiquitin-specific proteases (UBPs)	Deubiquitinating enzyme (DUB)
TRINITY_DN2801_c0_g1_i29	K11855	USP36_42; ubiquitin carboxyl-terminal hydrolase 36/42 [EC:3.4.19.12]	01002 Peptidases and inhibitors [BR:ko01002]; 04121 Ubiquitin system [BR:ko04121];	USP36_42; ubiquitin carboxyl-terminal hydrolase 36/42 [EC:3.4.19.12]	-	UBP/USP	Ubiquitin-specific proteases (UBPs)	Deubiquitinating enzyme (DUB)
TRINITY_DN2850_c1_g2_i2	K23338	GID8; glucose-induced degradation protein 8	04121 Ubiquitin system [BR:ko04121];	GID8; glucose-induced degradation protein 8	-	CTLH complex	Multi subunit Ring-finger type E3	Ubiquitin ligases (E3)
TRINITY_DN2887_c0_g1_i21	K11858	USP48; ubiquitin carboxyl-terminal hydrolase 48 [EC:3.4.19.12]	01002 Peptidases and inhibitors [BR:ko01002]; 04121 Ubiquitin system [BR:ko04121];	USP48; ubiquitin carboxyl-terminal hydrolase 48 [EC:3.4.19.12]	-	UBP/USP	Ubiquitin-specific proteases (UBPs)	Deubiquitinating enzyme (DUB)
TRINITY_DN2887_c0_g1_i24	K11858	USP48; ubiquitin carboxyl-terminal hydrolase 48 [EC:3.4.19.12]	01002 Peptidases and inhibitors [BR:ko01002]; 04121 Ubiquitin system [BR:ko04121];	USP48; ubiquitin carboxyl-terminal hydrolase 48 [EC:3.4.19.12]	-	UBP/USP	Ubiquitin-specific proteases (UBPs)	Deubiquitinating enzyme (DUB)
TRINITY_DN2874_c1_g1_i4	K10636	AMFR, GP78; E3 ubiquitin-protein ligase AMFR [EC:2.3.2.36]	04141 Protein processing in endoplasmic reticulum [PATH:ko04141]; 04121 Ubiquitin system [BR:ko04121];	AMFR, GP78; E3 ubiquitin-protein ligase AMFR [EC:2.3.2.36]	-	ERAD complex	Multi subunit Ring-finger type E3	Ubiquitin ligases (E3)
TRINITY_DN2874_c1_g1_i8	K10636	AMFR, GP78; E3 ubiquitin-protein ligase AMFR [EC:2.3.2.36]	04141 Protein processing in endoplasmic reticulum [PATH:ko04141]; 04121 Ubiquitin system [BR:ko04121];	AMFR, GP78; E3 ubiquitin-protein ligase AMFR [EC:2.3.2.36]	-	ERAD complex	Multi subunit Ring-finger type E3	Ubiquitin ligases (E3)
TRINITY_DN2813_c1_g1_i3	K11855	USP36_42; ubiquitin carboxyl-terminal hydrolase 36/42 [EC:3.4.19.12]	01002 Peptidases and inhibitors [BR:ko01002]; 04121 Ubiquitin system [BR:ko04121];	USP36_42; ubiquitin carboxyl-terminal hydrolase 36/42 [EC:3.4.19.12]	-	UBP/USP	Ubiquitin-specific proteases (UBPs)	Deubiquitinating enzyme (DUB)
TRINITY_DN19654_c0_g1_i5	K11968	ARIH1; ariadne-1 [EC:2.3.2.31]	04121 Ubiquitin system [BR:ko04121];	ARIH1; ariadne-1 [EC:2.3.2.31]	-	RBR proteins	Single Ring-finger type E3	Ubiquitin ligases (E3)
TRINITY_DN19627_c0_g1_i4	K10638	UHRF1, NP95; E3 ubiquitin-protein ligase UHRF1 [EC:2.3.2.27]	04121 Ubiquitin system [BR:ko04121]; 03036 Chromosome and associated proteins [BR:ko03036];	UHRF1, NP95; E3 ubiquitin-protein ligase UHRF1 [EC:2.3.2.27]	-	Other single Ring-finger type E3	Single Ring-finger type E3	Ubiquitin ligases (E3)
TRINITY_DN15459_c0_g1_i5	K11984	SART1, HAF, SNU66; U4/U6.U5 tri-snRNP-associated protein 1	03040 Spliceosome [PATH:ko03040]; 03041 Spliceosome [BR:ko03041]; 04121 Ubiquitin system [BR:ko04121];	SART1, HAF, SNU66; U4/U6.U5 tri-snRNP-associated protein 1	-	Other single Ring-finger type E3	Single Ring-finger type E3	Ubiquitin ligases (E3)
TRINITY_DN15459_c0_g1_i6	K11984	SART1, HAF, SNU66; U4/U6.U5 tri-snRNP-associated protein 1	03040 Spliceosome [PATH:ko03040]; 03041 Spliceosome [BR:ko03041]; 04121 Ubiquitin system [BR:ko04121];	SART1, HAF, SNU66; U4/U6.U5 tri-snRNP-associated protein 1	-	Other single Ring-finger type E3	Single Ring-finger type E3	Ubiquitin ligases (E3)
TRINITY_DN15474_c0_g1_i3	K22817	NSMCE1, NSE1; non-structural maintenance of chromosomes element 1 [EC:2.3.2.27]	04121 Ubiquitin system [BR:ko04121]; 03400 DNA repair and recombination proteins [BR:ko03400];	NSMCE1, NSE1; non-structural maintenance of chromosomes element 1 [EC:2.3.2.27]	-	-	Atypical E3	Ubiquitin ligases (E3)
TRINITY_DN11953_c0_g2_i2	K11982	RNF115_126; E3 ubiquitin-protein ligase RNF115/126 [EC:2.3.2.27]	04131 Membrane trafficking [BR:ko04131]; 04121 Ubiquitin system [BR:ko04121];	RNF115_126; E3 ubiquitin-protein ligase RNF115/126 [EC:2.3.2.27]	-	Other single Ring-finger type E3	Single Ring-finger type E3	Ubiquitin ligases (E3)
TRINITY_DN11935_c0_g1_i2	K22763	DESI2, PPPDE1; deubiquitinase DESI2 [EC:3.4.19.12]	01002 Peptidases and inhibitors [BR:ko01002]; 04121 Ubiquitin system [BR:ko04121];	DESI2, PPPDE1; deubiquitinase DESI2 [EC:3.4.19.12]	-	PPPDE	Ubiquitin-specific proteases (UBPs)	Deubiquitinating enzyme (DUB)
TRINITY_DN11987_c0_g1_i11	K10683	BARD1; BRCA1-associated RING domain protein 1	03440 Homologous recombination [PATH:ko03440]; 03019 Messenger RNA biogenesis [BR:ko03019]; 04121 Ubiquitin system [BR:ko04121]; 03036 Chromosome and associated proteins [BR:ko03036]; 03400 DNA repair and recombination proteins [BR:ko03400];	BARD1; BRCA1-associated RING domain protein 1	-	BRCC complex	Multi subunit Ring-finger type E3	Ubiquitin ligases (E3)
TRINITY_DN11987_c0_g1_i13	K10683	BARD1; BRCA1-associated RING domain protein 1	03440 Homologous recombination [PATH:ko03440]; 03019 Messenger RNA biogenesis [BR:ko03019]; 04121 Ubiquitin system [BR:ko04121]; 03036 Chromosome and associated proteins [BR:ko03036]; 03400 DNA repair and recombination proteins [BR:ko03400];	BARD1; BRCA1-associated RING domain protein 1	-	BRCC complex	Multi subunit Ring-finger type E3	Ubiquitin ligases (E3)
TRINITY_DN11987_c0_g1_i3	K10683	BARD1; BRCA1-associated RING domain protein 1	03440 Homologous recombination [PATH:ko03440]; 03019 Messenger RNA biogenesis [BR:ko03019]; 04121 Ubiquitin system [BR:ko04121]; 03036 Chromosome and associated proteins [BR:ko03036]; 03400 DNA repair and recombination proteins [BR:ko03400];	BARD1; BRCA1-associated RING domain protein 1	-	BRCC complex	Multi subunit Ring-finger type E3	Ubiquitin ligases (E3)
TRINITY_DN12500_c0_g1_i1	K19041	RNF38_44; E3 ubiquitin-protein ligase RNF38/44 [EC:2.3.2.27]	04121 Ubiquitin system [BR:ko04121];	RNF38_44; E3 ubiquitin-protein ligase RNF38/44 [EC:2.3.2.27]	-	Other single Ring-finger type E3	Single Ring-finger type E3	Ubiquitin ligases (E3)
TRINITY_DN12535_c0_g1_i17	K03353	APC6, CDC16; anaphase-promoting complex subunit 6	04120 Ubiquitin mediated proteolysis [PATH:ko04120]; 04110 Cell cycle [PATH:ko04110]; 04111 Cell cycle - yeast [PATH:ko04111]; 04113 Meiosis - yeast [PATH:ko04113]; 04114 Oocyte meiosis [PATH:ko04114]; 04914 Progesterone-mediated oocyte maturation [PATH:ko04914]; 05166 Human T-cell leukemia virus 1 infection [PATH:ko05166]; 01009 Protein phosphatases and associated proteins [BR:ko01009]; 04121 Ub…	APC6, CDC16; anaphase-promoting complex subunit 6	Other subunits	APC/C	Multi subunit Ring-finger type E3	Ubiquitin ligases (E3)
TRINITY_DN27449_c0_g1_i14	K11842	USP12_46; ubiquitin carboxyl-terminal hydrolase 12/46 [EC:3.4.19.12]	01002 Peptidases and inhibitors [BR:ko01002]; 04121 Ubiquitin system [BR:ko04121];	USP12_46; ubiquitin carboxyl-terminal hydrolase 12/46 [EC:3.4.19.12]	-	UBP/USP	Ubiquitin-specific proteases (UBPs)	Deubiquitinating enzyme (DUB)
TRINITY_DN12786_c0_g2_i31	K23345	GLMN; glomulin	05131 Shigellosis [PATH:ko05131]; 04121 Ubiquitin system [BR:ko04121];	GLMN; glomulin	-	Multi subunit type E3 associated proteins	Multi subunit Ring-finger type E3	Ubiquitin ligases (E3)
TRINITY_DN37009_c0_g1_i2	K08770	UBC; ubiquitin C	04120 Ubiquitin mediated proteolysis [PATH:ko04120]; 04137 Mitophagy - animal [PATH:ko04137]; 03320 PPAR signaling pathway [PATH:ko03320]; 05167 Kaposi sarcoma-associated herpesvirus infection [PATH:ko05167]; 05131 Shigellosis [PATH:ko05131]; 05012 Parkinson disease [PATH:ko05012]; 05022 Pathways of neurodegeneration - multiple diseases [PATH:ko05022]; 04121 Ubiquitin system [BR:ko04121];	UBC; ubiquitin C	-	-	Ubiquitins	Ubiquitins and ubiquitin-like proteins
TRINITY_DN7400_c0_g2_i45	K11797	PHIP, DCAF14; PH-interacting protein	04121 Ubiquitin system [BR:ko04121];	PHIP, DCAF14; PH-interacting protein	Target recognizing subunit (DCAF)	Cul4 complex	Multi subunit Ring-finger type E3	Ubiquitin ligases (E3)
TRINITY_DN7400_c0_g2_i67	K11797	PHIP, DCAF14; PH-interacting protein	04121 Ubiquitin system [BR:ko04121];	PHIP, DCAF14; PH-interacting protein	Target recognizing subunit (DCAF)	Cul4 complex	Multi subunit Ring-finger type E3	Ubiquitin ligases (E3)
TRINITY_DN7473_c0_g1_i25	K03352	APC5; anaphase-promoting complex subunit 5	04120 Ubiquitin mediated proteolysis [PATH:ko04120]; 04110 Cell cycle [PATH:ko04110]; 04111 Cell cycle - yeast [PATH:ko04111]; 04113 Meiosis - yeast [PATH:ko04113]; 04114 Oocyte meiosis [PATH:ko04114]; 04657 IL-17 signaling pathway [PATH:ko04657]; 04914 Progesterone-mediated oocyte maturation [PATH:ko04914]; 05166 Human T-cell leukemia virus 1 infection [PATH:ko05166]; 04121 Ubiquitin system [BR:…	APC5; anaphase-promoting complex subunit 5	Other subunits	APC/C	Multi subunit Ring-finger type E3	Ubiquitin ligases (E3)
TRINITY_DN7429_c0_g1_i1	K12115	ZTL; clock-associated PAS protein ZTL	04712 Circadian rhythm - plant [PATH:ko04712]; 04121 Ubiquitin system [BR:ko04121];	ZTL; clock-associated PAS protein ZTL	Target recognizing subunit (F-box)	SCF complex	Multi subunit Ring-finger type E3	Ubiquitin ligases (E3)
TRINITY_DN7478_c0_g1_i6	K10696	BRE1; E3 ubiquitin-protein ligase BRE1 [EC:2.3.2.27]	04121 Ubiquitin system [BR:ko04121];	BRE1; E3 ubiquitin-protein ligase BRE1 [EC:2.3.2.27]	-	BRE1 proteins	Single Ring-finger type E3	Ubiquitin ligases (E3)
TRINITY_DN30403_c0_g1_i3	K11982	RNF115_126; E3 ubiquitin-protein ligase RNF115/126 [EC:2.3.2.27]	04131 Membrane trafficking [BR:ko04131]; 04121 Ubiquitin system [BR:ko04121];	RNF115_126; E3 ubiquitin-protein ligase RNF115/126 [EC:2.3.2.27]	-	Other single Ring-finger type E3	Single Ring-finger type E3	Ubiquitin ligases (E3)
TRINITY_DN17017_c0_g1_i14	K03869	CUL3; cullin 3	04120 Ubiquitin mediated proteolysis [PATH:ko04120]; 04340 Hedgehog signaling pathway [PATH:ko04340]; 04341 Hedgehog signaling pathway - fly [PATH:ko04341]; 04121 Ubiquitin system [BR:ko04121]; 03400 DNA repair and recombination proteins [BR:ko03400];	CUL3; cullin 3	Cullin	Cul3 complex	Multi subunit Ring-finger type E3	Ubiquitin ligases (E3)
TRINITY_DN6897_c0_g1_i1	K10666	RNF5; E3 ubiquitin-protein ligase RNF5 [EC:2.3.2.27]	04141 Protein processing in endoplasmic reticulum [PATH:ko04141]; 04121 Ubiquitin system [BR:ko04121];	RNF5; E3 ubiquitin-protein ligase RNF5 [EC:2.3.2.27]	-	Other single Ring-finger type E3	Single Ring-finger type E3	Ubiquitin ligases (E3)
TRINITY_DN6836_c0_g1_i29	K11996	MOCS3, UBA4; adenylyltransferase and sulfurtransferase [EC:2.7.7.80 2.8.1.11]	04122 Sulfur relay system [PATH:ko04122]; 03016 Transfer RNA biogenesis [BR:ko03016]; 04121 Ubiquitin system [BR:ko04121];	MOCS3, UBA4; adenylyltransferase and sulfurtransferase [EC:2.7.7.80 2.8.1.11]	-	-	UBL-activating enzymes	Ubiquitin-activating enzymes (E1)
TRINITY_DN333_c1_g2_i7	K10688	UBE2W, UBC16; ubiquitin-conjugating enzyme E2 W [EC:2.3.2.25]	04120 Ubiquitin mediated proteolysis [PATH:ko04120]; 04121 Ubiquitin system [BR:ko04121];	UBE2W, UBC16; ubiquitin-conjugating enzyme E2 W [EC:2.3.2.25]	-	-	Ubiquitin-conjugating enzymes	Ubiquitin-conjugating enzymes (E2)
TRINITY_DN333_c0_g1_i5	K10688	UBE2W, UBC16; ubiquitin-conjugating enzyme E2 W [EC:2.3.2.25]	04120 Ubiquitin mediated proteolysis [PATH:ko04120]; 04121 Ubiquitin system [BR:ko04121];	UBE2W, UBC16; ubiquitin-conjugating enzyme E2 W [EC:2.3.2.25]	-	-	Ubiquitin-conjugating enzymes	Ubiquitin-conjugating enzymes (E2)
TRINITY_DN362_c1_g1_i1	K02927	RP-L40e, RPL40, UBA52; ubiquitin-large subunit ribosomal protein L40e	03010 Ribosome [PATH:ko03010]; 04120 Ubiquitin mediated proteolysis [PATH:ko04120]; 04137 Mitophagy - animal [PATH:ko04137]; 05171 Coronavirus disease - COVID-19 [PATH:ko05171]; 05167 Kaposi sarcoma-associated herpesvirus infection [PATH:ko05167]; 05131 Shigellosis [PATH:ko05131]; 05012 Parkinson disease [PATH:ko05012]; 05022 Pathways of neurodegeneration - multiple diseases [PATH:ko05022]; 03011…	RP-L40e, RPL40, UBA52; ubiquitin-large subunit ribosomal protein L40e	-	-	Ubiquitins	Ubiquitins and ubiquitin-like proteins
TRINITY_DN362_c2_g4_i1	K02927	RP-L40e, RPL40, UBA52; ubiquitin-large subunit ribosomal protein L40e	03010 Ribosome [PATH:ko03010]; 04120 Ubiquitin mediated proteolysis [PATH:ko04120]; 04137 Mitophagy - animal [PATH:ko04137]; 05171 Coronavirus disease - COVID-19 [PATH:ko05171]; 05167 Kaposi sarcoma-associated herpesvirus infection [PATH:ko05167]; 05131 Shigellosis [PATH:ko05131]; 05012 Parkinson disease [PATH:ko05012]; 05022 Pathways of neurodegeneration - multiple diseases [PATH:ko05022]; 03011…	RP-L40e, RPL40, UBA52; ubiquitin-large subunit ribosomal protein L40e	-	-	Ubiquitins	Ubiquitins and ubiquitin-like proteins
TRINITY_DN379_c2_g1_i10	K04554	UBE2J2, NCUBE2, UBC6; ubiquitin-conjugating enzyme E2 J2 [EC:2.3.2.23]	04141 Protein processing in endoplasmic reticulum [PATH:ko04141]; 04120 Ubiquitin mediated proteolysis [PATH:ko04120]; 05012 Parkinson disease [PATH:ko05012]; 05022 Pathways of neurodegeneration - multiple diseases [PATH:ko05022]; 04121 Ubiquitin system [BR:ko04121];	UBE2J2, NCUBE2, UBC6; ubiquitin-conjugating enzyme E2 J2 [EC:2.3.2.23]	-	-	Ubiquitin-conjugating enzymes	Ubiquitin-conjugating enzymes (E2)
TRINITY_DN324_c0_g1_i1	K08597	SENP8, NEDP1, DEN1; sentrin-specific protease 8 [EC:3.4.22.68]	01002 Peptidases and inhibitors [BR:ko01002]; 04121 Ubiquitin system [BR:ko04121];	SENP8, NEDP1, DEN1; sentrin-specific protease 8 [EC:3.4.22.68]	-	-	UBL-specific proteases (ULPs)	Deubiquitinating enzyme (DUB)
TRINITY_DN21982_c0_g1_i3	K22763	DESI2, PPPDE1; deubiquitinase DESI2 [EC:3.4.19.12]	01002 Peptidases and inhibitors [BR:ko01002]; 04121 Ubiquitin system [BR:ko04121];	DESI2, PPPDE1; deubiquitinase DESI2 [EC:3.4.19.12]	-	PPPDE	Ubiquitin-specific proteases (UBPs)	Deubiquitinating enzyme (DUB)
TRINITY_DN21996_c0_g1_i24	K10571	DET1; de-etiolated-1	04120 Ubiquitin mediated proteolysis [PATH:ko04120]; 04121 Ubiquitin system [BR:ko04121];	DET1; de-etiolated-1	Target recognizing subunit (DCAF)	Cul4 complex	Multi subunit Ring-finger type E3	Ubiquitin ligases (E3)
TRINITY_DN21996_c0_g1_i55	K10571	DET1; de-etiolated-1	04120 Ubiquitin mediated proteolysis [PATH:ko04120]; 04121 Ubiquitin system [BR:ko04121];	DET1; de-etiolated-1	Target recognizing subunit (DCAF)	Cul4 complex	Multi subunit Ring-finger type E3	Ubiquitin ligases (E3)
TRINITY_DN12372_c0_g2_i10	K10684	UBLE1A, SAE1; ubiquitin-like 1-activating enzyme E1 A [EC:6.2.1.45]	04120 Ubiquitin mediated proteolysis [PATH:ko04120]; 04121 Ubiquitin system [BR:ko04121];	UBLE1A, SAE1; ubiquitin-like 1-activating enzyme E1 A [EC:6.2.1.45]	-	-	UBL-activating enzymes	Ubiquitin-activating enzymes (E1)
TRINITY_DN12372_c0_g2_i12	K10684	UBLE1A, SAE1; ubiquitin-like 1-activating enzyme E1 A [EC:6.2.1.45]	04120 Ubiquitin mediated proteolysis [PATH:ko04120]; 04121 Ubiquitin system [BR:ko04121];	UBLE1A, SAE1; ubiquitin-like 1-activating enzyme E1 A [EC:6.2.1.45]	-	-	UBL-activating enzymes	Ubiquitin-activating enzymes (E1)
TRINITY_DN12372_c0_g2_i15	K10684	UBLE1A, SAE1; ubiquitin-like 1-activating enzyme E1 A [EC:6.2.1.45]	04120 Ubiquitin mediated proteolysis [PATH:ko04120]; 04121 Ubiquitin system [BR:ko04121];	UBLE1A, SAE1; ubiquitin-like 1-activating enzyme E1 A [EC:6.2.1.45]	-	-	UBL-activating enzymes	Ubiquitin-activating enzymes (E1)
TRINITY_DN12372_c0_g2_i4	K10684	UBLE1A, SAE1; ubiquitin-like 1-activating enzyme E1 A [EC:6.2.1.45]	04120 Ubiquitin mediated proteolysis [PATH:ko04120]; 04121 Ubiquitin system [BR:ko04121];	UBLE1A, SAE1; ubiquitin-like 1-activating enzyme E1 A [EC:6.2.1.45]	-	-	UBL-activating enzymes	Ubiquitin-activating enzymes (E1)
TRINITY_DN12372_c0_g2_i8	K10684	UBLE1A, SAE1; ubiquitin-like 1-activating enzyme E1 A [EC:6.2.1.45]	04120 Ubiquitin mediated proteolysis [PATH:ko04120]; 04121 Ubiquitin system [BR:ko04121];	UBLE1A, SAE1; ubiquitin-like 1-activating enzyme E1 A [EC:6.2.1.45]	-	-	UBL-activating enzymes	Ubiquitin-activating enzymes (E1)
TRINITY_DN12335_c0_g1_i6	K11841	USP10, UBP3; ubiquitin carboxyl-terminal hydrolase 10 [EC:3.4.19.12]	04139 Mitophagy - yeast [PATH:ko04139]; 01002 Peptidases and inhibitors [BR:ko01002]; 04121 Ubiquitin system [BR:ko04121];	USP10, UBP3; ubiquitin carboxyl-terminal hydrolase 10 [EC:3.4.19.12]	-	UBP/USP	Ubiquitin-specific proteases (UBPs)	Deubiquitinating enzyme (DUB)
TRINITY_DN17459_c0_g1_i15	K11866	STAMBP, AMSH; STAM-binding protein [EC:3.4.19.12]	04144 Endocytosis [PATH:ko04144]; 01002 Peptidases and inhibitors [BR:ko01002]; 04131 Membrane trafficking [BR:ko04131]; 04121 Ubiquitin system [BR:ko04121];	STAMBP, AMSH; STAM-binding protein [EC:3.4.19.12]	-	JAMM	Ubiquitin-specific proteases (UBPs)	Deubiquitinating enzyme (DUB)
TRINITY_DN17459_c0_g1_i44	K11866	STAMBP, AMSH; STAM-binding protein [EC:3.4.19.12]	04144 Endocytosis [PATH:ko04144]; 01002 Peptidases and inhibitors [BR:ko01002]; 04131 Membrane trafficking [BR:ko04131]; 04121 Ubiquitin system [BR:ko04121];	STAMBP, AMSH; STAM-binding protein [EC:3.4.19.12]	-	JAMM	Ubiquitin-specific proteases (UBPs)	Deubiquitinating enzyme (DUB)
TRINITY_DN2751_c1_g1_i1	K19044	XBAT32_33; E3 ubiquitin-protein ligase XBAT32/33 [EC:2.3.2.27]	04121 Ubiquitin system [BR:ko04121];	XBAT32_33; E3 ubiquitin-protein ligase XBAT32/33 [EC:2.3.2.27]	-	Other single Ring-finger type E3	Single Ring-finger type E3	Ubiquitin ligases (E3)
TRINITY_DN2725_c0_g1_i20	K11866	STAMBP, AMSH; STAM-binding protein [EC:3.4.19.12]	04144 Endocytosis [PATH:ko04144]; 01002 Peptidases and inhibitors [BR:ko01002]; 04131 Membrane trafficking [BR:ko04131]; 04121 Ubiquitin system [BR:ko04121];	STAMBP, AMSH; STAM-binding protein [EC:3.4.19.12]	-	JAMM	Ubiquitin-specific proteases (UBPs)	Deubiquitinating enzyme (DUB)
TRINITY_DN2701_c0_g1_i13	K10573	UBE2A, UBC2, RAD6A; ubiquitin-conjugating enzyme E2 A [EC:2.3.2.23]	04120 Ubiquitin mediated proteolysis [PATH:ko04120]; 04121 Ubiquitin system [BR:ko04121]; 03400 DNA repair and recombination proteins [BR:ko03400];	UBE2A, UBC2, RAD6A; ubiquitin-conjugating enzyme E2 A [EC:2.3.2.23]	-	-	Ubiquitin-conjugating enzymes	Ubiquitin-conjugating enzymes (E2)
TRINITY_DN2701_c0_g1_i7	K10573	UBE2A, UBC2, RAD6A; ubiquitin-conjugating enzyme E2 A [EC:2.3.2.23]	04120 Ubiquitin mediated proteolysis [PATH:ko04120]; 04121 Ubiquitin system [BR:ko04121]; 03400 DNA repair and recombination proteins [BR:ko03400];	UBE2A, UBC2, RAD6A; ubiquitin-conjugating enzyme E2 A [EC:2.3.2.23]	-	-	Ubiquitin-conjugating enzymes	Ubiquitin-conjugating enzymes (E2)
TRINITY_DN2734_c1_g1_i27	K10570	ERCC8, CKN1, CSA; DNA excision repair protein ERCC-8	04120 Ubiquitin mediated proteolysis [PATH:ko04120]; 03420 Nucleotide excision repair [PATH:ko03420]; 04121 Ubiquitin system [BR:ko04121]; 03400 DNA repair and recombination proteins [BR:ko03400];	ERCC8, CKN1, CSA; DNA excision repair protein ERCC-8	Target recognizing subunit (DCAF)	Cul4 complex	Multi subunit Ring-finger type E3	Ubiquitin ligases (E3)
TRINITY_DN2734_c1_g1_i4	K10570	ERCC8, CKN1, CSA; DNA excision repair protein ERCC-8	04120 Ubiquitin mediated proteolysis [PATH:ko04120]; 03420 Nucleotide excision repair [PATH:ko03420]; 04121 Ubiquitin system [BR:ko04121]; 03400 DNA repair and recombination proteins [BR:ko03400];	ERCC8, CKN1, CSA; DNA excision repair protein ERCC-8	Target recognizing subunit (DCAF)	Cul4 complex	Multi subunit Ring-finger type E3	Ubiquitin ligases (E3)
TRINITY_DN2734_c1_g1_i6	K10570	ERCC8, CKN1, CSA; DNA excision repair protein ERCC-8	04120 Ubiquitin mediated proteolysis [PATH:ko04120]; 03420 Nucleotide excision repair [PATH:ko03420]; 04121 Ubiquitin system [BR:ko04121]; 03400 DNA repair and recombination proteins [BR:ko03400];	ERCC8, CKN1, CSA; DNA excision repair protein ERCC-8	Target recognizing subunit (DCAF)	Cul4 complex	Multi subunit Ring-finger type E3	Ubiquitin ligases (E3)
TRINITY_DN17600_c0_g1_i14	K15688	MUL1; E3 ubiquitin-protein ligase MUL1 [EC:2.3.2.27]	04121 Ubiquitin system [BR:ko04121];	MUL1; E3 ubiquitin-protein ligase MUL1 [EC:2.3.2.27]	-	Other single Ring-finger type E3	Single Ring-finger type E3	Ubiquitin ligases (E3)
TRINITY_DN5368_c0_g2_i1	K23333	RMND5; E3 ubiquitin-protein transferase RMND5 [EC:2.3.2.27]	04121 Ubiquitin system [BR:ko04121];	RMND5; E3 ubiquitin-protein transferase RMND5 [EC:2.3.2.27]	-	CTLH complex	Multi subunit Ring-finger type E3	Ubiquitin ligases (E3)
TRINITY_DN5330_c0_g2_i1	K10689	PEX4; peroxin-4 [EC:2.3.2.23]	04121 Ubiquitin system [BR:ko04121];	PEX4; peroxin-4 [EC:2.3.2.23]	-	-	Ubiquitin-conjugating enzymes	Ubiquitin-conjugating enzymes (E2)
TRINITY_DN5330_c0_g2_i3	K10689	PEX4; peroxin-4 [EC:2.3.2.23]	04121 Ubiquitin system [BR:ko04121];	PEX4; peroxin-4 [EC:2.3.2.23]	-	-	Ubiquitin-conjugating enzymes	Ubiquitin-conjugating enzymes (E2)
TRINITY_DN5325_c0_g1_i4	K10580	UBE2N, BLU, UBC13; ubiquitin-conjugating enzyme E2 N [EC:2.3.2.23]	04120 Ubiquitin mediated proteolysis [PATH:ko04120]; 04624 Toll and Imd signaling pathway [PATH:ko04624]; 05131 Shigellosis [PATH:ko05131]; 04121 Ubiquitin system [BR:ko04121]; 03400 DNA repair and recombination proteins [BR:ko03400];	UBE2N, BLU, UBC13; ubiquitin-conjugating enzyme E2 N [EC:2.3.2.23]	-	-	Ubiquitin-conjugating enzymes	Ubiquitin-conjugating enzymes (E2)
TRINITY_DN5344_c0_g1_i5	K22382	WDR26; WD repeat-containing protein 26	04121 Ubiquitin system [BR:ko04121];	WDR26; WD repeat-containing protein 26	-	CTLH complex	Multi subunit Ring-finger type E3	Ubiquitin ligases (E3)
TRINITY_DN5344_c0_g1_i8	K22382	WDR26; WD repeat-containing protein 26	04121 Ubiquitin system [BR:ko04121];	WDR26; WD repeat-containing protein 26	-	CTLH complex	Multi subunit Ring-finger type E3	Ubiquitin ligases (E3)
TRINITY_DN5332_c0_g1_i1	K16279	KEG; E3 ubiquitin-protein ligase KEG [EC:2.7.11.1 2.3.2.27]	01001 Protein kinases [BR:ko01001]; 04121 Ubiquitin system [BR:ko04121];	KEG; E3 ubiquitin-protein ligase KEG [EC:2.7.11.1 2.3.2.27]	-	Other single Ring-finger type E3	Single Ring-finger type E3	Ubiquitin ligases (E3)
TRINITY_DN5399_c0_g1_i7	K23335	GID4; glucose-induced degradation protein 4	04121 Ubiquitin system [BR:ko04121];	GID4; glucose-induced degradation protein 4	-	CTLH complex	Multi subunit Ring-finger type E3	Ubiquitin ligases (E3)
TRINITY_DN16471_c0_g1_i2	K10268	FBXL2_20; F-box and leucine-rich repeat protein 2/20	04121 Ubiquitin system [BR:ko04121];	FBXL2_20; F-box and leucine-rich repeat protein 2/20	Target recognizing subunit (F-box)	SCF complex	Multi subunit Ring-finger type E3	Ubiquitin ligases (E3)
TRINITY_DN19129_c0_g2_i1	K02927	RP-L40e, RPL40, UBA52; ubiquitin-large subunit ribosomal protein L40e	03010 Ribosome [PATH:ko03010]; 04120 Ubiquitin mediated proteolysis [PATH:ko04120]; 04137 Mitophagy - animal [PATH:ko04137]; 05171 Coronavirus disease - COVID-19 [PATH:ko05171]; 05167 Kaposi sarcoma-associated herpesvirus infection [PATH:ko05167]; 05131 Shigellosis [PATH:ko05131]; 05012 Parkinson disease [PATH:ko05012]; 05022 Pathways of neurodegeneration - multiple diseases [PATH:ko05022]; 03011…	RP-L40e, RPL40, UBA52; ubiquitin-large subunit ribosomal protein L40e	-	-	Ubiquitins	Ubiquitins and ubiquitin-like proteins
TRINITY_DN8370_c1_g1_i2	K12116	FKF1; flavin-binding kelch repeat F-box protein 1	04712 Circadian rhythm - plant [PATH:ko04712]; 04121 Ubiquitin system [BR:ko04121];	FKF1; flavin-binding kelch repeat F-box protein 1	Target recognizing subunit (F-box)	SCF complex	Multi subunit Ring-finger type E3	Ubiquitin ligases (E3)
TRINITY_DN8376_c0_g1_i17	K09602	OTUB1; ubiquitin thioesterase protein OTUB1 [EC:3.4.19.12]	01002 Peptidases and inhibitors [BR:ko01002]; 04121 Ubiquitin system [BR:ko04121];	OTUB1; ubiquitin thioesterase protein OTUB1 [EC:3.4.19.12]	-	OTU	Ubiquitin-specific proteases (UBPs)	Deubiquitinating enzyme (DUB)
TRINITY_DN8376_c0_g1_i5	K09602	OTUB1; ubiquitin thioesterase protein OTUB1 [EC:3.4.19.12]	01002 Peptidases and inhibitors [BR:ko01002]; 04121 Ubiquitin system [BR:ko04121];	OTUB1; ubiquitin thioesterase protein OTUB1 [EC:3.4.19.12]	-	OTU	Ubiquitin-specific proteases (UBPs)	Deubiquitinating enzyme (DUB)
TRINITY_DN8389_c0_g1_i4	K11366	USP22_27_51, UBP8; ubiquitin carboxyl-terminal hydrolase 22/27/51 [EC:3.4.19.12]	01002 Peptidases and inhibitors [BR:ko01002]; 03021 Transcription machinery [BR:ko03021]; 04121 Ubiquitin system [BR:ko04121]; 03036 Chromosome and associated proteins [BR:ko03036];	USP22_27_51, UBP8; ubiquitin carboxyl-terminal hydrolase 22/27/51 [EC:3.4.19.12]	-	UBP/USP	Ubiquitin-specific proteases (UBPs)	Deubiquitinating enzyme (DUB)
TRINITY_DN8319_c0_g1_i1	K12236	NFX1; transcriptional repressor NF-X1	05165 Human papillomavirus infection [PATH:ko05165]; 03000 Transcription factors [BR:ko03000]; 04121 Ubiquitin system [BR:ko04121];	NFX1; transcriptional repressor NF-X1	-	NFX1 proteins	Single Ring-finger type E3	Ubiquitin ligases (E3)
TRINITY_DN8367_c0_g1_i6	K08341	GABARAP, ATG8, LC3; GABA(A) receptor-associated protein	04371 Apelin signaling pathway [PATH:ko04371]; 04068 FoxO signaling pathway [PATH:ko04068]; 04140 Autophagy - animal [PATH:ko04140]; 04138 Autophagy - yeast [PATH:ko04138]; 04136 Autophagy - other [PATH:ko04136]; 04137 Mitophagy - animal [PATH:ko04137]; 04139 Mitophagy - yeast [PATH:ko04139]; 04621 NOD-like receptor signaling pathway [PATH:ko04621]; 04727 GABAergic synapse [PATH:ko04727]; 04212 L…	GABARAP, ATG8, LC3; GABA(A) receptor-associated protein	-	-	Ubiquitin-like proteins (UBLs)	Ubiquitins and ubiquitin-like proteins
TRINITY_DN4967_c0_g2_i7	K10604	MGRN1; E3 ubiquitin-protein ligase MGRN1 [EC:2.3.2.27]	04120 Ubiquitin mediated proteolysis [PATH:ko04120]; 04340 Hedgehog signaling pathway [PATH:ko04340]; 04121 Ubiquitin system [BR:ko04121];	MGRN1; E3 ubiquitin-protein ligase MGRN1 [EC:2.3.2.27]	-	Other single Ring-finger type E3	Single Ring-finger type E3	Ubiquitin ligases (E3)
TRINITY_DN4968_c0_g1_i10	K10601	SYVN1, HRD1; E3 ubiquitin-protein ligase synoviolin [EC:2.3.2.27]	04141 Protein processing in endoplasmic reticulum [PATH:ko04141]; 04120 Ubiquitin mediated proteolysis [PATH:ko04120]; 04121 Ubiquitin system [BR:ko04121];	SYVN1, HRD1; E3 ubiquitin-protein ligase synoviolin [EC:2.3.2.27]	-	Other single Ring-finger type E3	Single Ring-finger type E3	Ubiquitin ligases (E3)
TRINITY_DN4968_c0_g1_i13	K10601	SYVN1, HRD1; E3 ubiquitin-protein ligase synoviolin [EC:2.3.2.27]	04141 Protein processing in endoplasmic reticulum [PATH:ko04141]; 04120 Ubiquitin mediated proteolysis [PATH:ko04120]; 04121 Ubiquitin system [BR:ko04121];	SYVN1, HRD1; E3 ubiquitin-protein ligase synoviolin [EC:2.3.2.27]	-	Other single Ring-finger type E3	Single Ring-finger type E3	Ubiquitin ligases (E3)
TRINITY_DN9713_c0_g1_i32	K11855	USP36_42; ubiquitin carboxyl-terminal hydrolase 36/42 [EC:3.4.19.12]	01002 Peptidases and inhibitors [BR:ko01002]; 04121 Ubiquitin system [BR:ko04121];	USP36_42; ubiquitin carboxyl-terminal hydrolase 36/42 [EC:3.4.19.12]	-	UBP/USP	Ubiquitin-specific proteases (UBPs)	Deubiquitinating enzyme (DUB)
TRINITY_DN9713_c0_g1_i50	K11855	USP36_42; ubiquitin carboxyl-terminal hydrolase 36/42 [EC:3.4.19.12]	01002 Peptidases and inhibitors [BR:ko01002]; 04121 Ubiquitin system [BR:ko04121];	USP36_42; ubiquitin carboxyl-terminal hydrolase 36/42 [EC:3.4.19.12]	-	UBP/USP	Ubiquitin-specific proteases (UBPs)	Deubiquitinating enzyme (DUB)
TRINITY_DN86043_c1_g2_i4	K11804	DCAF8; DDB1- and CUL4-associated factor 8	04121 Ubiquitin system [BR:ko04121];	DCAF8; DDB1- and CUL4-associated factor 8	Target recognizing subunit (DCAF)	Cul4 complex	Multi subunit Ring-finger type E3	Ubiquitin ligases (E3)
TRINITY_DN43587_c0_g1_i2	K04506	SIAH1; E3 ubiquitin-protein ligase SIAH1 [EC:2.3.2.27]	04120 Ubiquitin mediated proteolysis [PATH:ko04120]; 04013 MAPK signaling pathway - fly [PATH:ko04013]; 04310 Wnt signaling pathway [PATH:ko04310]; 04115 p53 signaling pathway [PATH:ko04115]; 04121 Ubiquitin system [BR:ko04121];	SIAH1; E3 ubiquitin-protein ligase SIAH1 [EC:2.3.2.27]	-	SINA (Seven in absentia) proteins	Single Ring-finger type E3	Ubiquitin ligases (E3)
TRINITY_DN92998_c0_g1_i1	K19041	RNF38_44; E3 ubiquitin-protein ligase RNF38/44 [EC:2.3.2.27]	04121 Ubiquitin system [BR:ko04121];	RNF38_44; E3 ubiquitin-protein ligase RNF38/44 [EC:2.3.2.27]	-	Other single Ring-finger type E3	Single Ring-finger type E3	Ubiquitin ligases (E3)
TRINITY_DN4690_c0_g1_i40	K11851	USP30; ubiquitin carboxyl-terminal hydrolase 30 [EC:3.4.19.12]	04137 Mitophagy - animal [PATH:ko04137]; 01002 Peptidases and inhibitors [BR:ko01002]; 04131 Membrane trafficking [BR:ko04131]; 04121 Ubiquitin system [BR:ko04121];	USP30; ubiquitin carboxyl-terminal hydrolase 30 [EC:3.4.19.12]	-	UBP/USP	Ubiquitin-specific proteases (UBPs)	Deubiquitinating enzyme (DUB)
TRINITY_DN4690_c0_g1_i54	K11851	USP30; ubiquitin carboxyl-terminal hydrolase 30 [EC:3.4.19.12]	04137 Mitophagy - animal [PATH:ko04137]; 01002 Peptidases and inhibitors [BR:ko01002]; 04131 Membrane trafficking [BR:ko04131]; 04121 Ubiquitin system [BR:ko04121];	USP30; ubiquitin carboxyl-terminal hydrolase 30 [EC:3.4.19.12]	-	UBP/USP	Ubiquitin-specific proteases (UBPs)	Deubiquitinating enzyme (DUB)
TRINITY_DN4601_c0_g2_i2	K14508	NPR1; regulatory protein NPR1	04075 Plant hormone signal transduction [PATH:ko04075]; 04121 Ubiquitin system [BR:ko04121];	NPR1; regulatory protein NPR1	Adoptor and target recognizing subunit (BTB)	Cul3 complex	Multi subunit Ring-finger type E3	Ubiquitin ligases (E3)
TRINITY_DN4643_c0_g1_i1	K10581	UBE2O; ubiquitin-conjugating enzyme E2 O [EC:2.3.2.24]	04120 Ubiquitin mediated proteolysis [PATH:ko04120]; 04121 Ubiquitin system [BR:ko04121];	UBE2O; ubiquitin-conjugating enzyme E2 O [EC:2.3.2.24]	-	-	Ubiquitin-conjugating enzymes	Ubiquitin-conjugating enzymes (E2)
TRINITY_DN7922_c0_g1_i34	K16276	K16276, BTS; zinc finger protein-like protein	04121 Ubiquitin system [BR:ko04121];	K16276, BTS; zinc finger protein-like protein	-	Other single Ring-finger type E3	Single Ring-finger type E3	Ubiquitin ligases (E3)
TRINITY_DN7922_c0_g1_i38	K16276	K16276, BTS; zinc finger protein-like protein	04121 Ubiquitin system [BR:ko04121];	K16276, BTS; zinc finger protein-like protein	-	Other single Ring-finger type E3	Single Ring-finger type E3	Ubiquitin ligases (E3)
TRINITY_DN7922_c0_g1_i39	K16276	K16276, BTS; zinc finger protein-like protein	04121 Ubiquitin system [BR:ko04121];	K16276, BTS; zinc finger protein-like protein	-	Other single Ring-finger type E3	Single Ring-finger type E3	Ubiquitin ligases (E3)
TRINITY_DN7922_c0_g1_i45	K16276	K16276, BTS; zinc finger protein-like protein	04121 Ubiquitin system [BR:ko04121];	K16276, BTS; zinc finger protein-like protein	-	Other single Ring-finger type E3	Single Ring-finger type E3	Ubiquitin ligases (E3)
TRINITY_DN4568_c0_g1_i29	K19043	RHF; E3 ubiquitin-protein ligase RHF [EC:2.3.2.27]	04121 Ubiquitin system [BR:ko04121];	RHF; E3 ubiquitin-protein ligase RHF [EC:2.3.2.27]	-	Other single Ring-finger type E3	Single Ring-finger type E3	Ubiquitin ligases (E3)
TRINITY_DN4568_c0_g1_i30	K19043	RHF; E3 ubiquitin-protein ligase RHF [EC:2.3.2.27]	04121 Ubiquitin system [BR:ko04121];	RHF; E3 ubiquitin-protein ligase RHF [EC:2.3.2.27]	-	Other single Ring-finger type E3	Single Ring-finger type E3	Ubiquitin ligases (E3)
TRINITY_DN4568_c0_g1_i32	K19043	RHF; E3 ubiquitin-protein ligase RHF [EC:2.3.2.27]	04121 Ubiquitin system [BR:ko04121];	RHF; E3 ubiquitin-protein ligase RHF [EC:2.3.2.27]	-	Other single Ring-finger type E3	Single Ring-finger type E3	Ubiquitin ligases (E3)
TRINITY_DN4568_c0_g1_i35	K19043	RHF; E3 ubiquitin-protein ligase RHF [EC:2.3.2.27]	04121 Ubiquitin system [BR:ko04121];	RHF; E3 ubiquitin-protein ligase RHF [EC:2.3.2.27]	-	Other single Ring-finger type E3	Single Ring-finger type E3	Ubiquitin ligases (E3)
TRINITY_DN4568_c0_g1_i42	K19043	RHF; E3 ubiquitin-protein ligase RHF [EC:2.3.2.27]	04121 Ubiquitin system [BR:ko04121];	RHF; E3 ubiquitin-protein ligase RHF [EC:2.3.2.27]	-	Other single Ring-finger type E3	Single Ring-finger type E3	Ubiquitin ligases (E3)
TRINITY_DN4568_c0_g1_i9	K19043	RHF; E3 ubiquitin-protein ligase RHF [EC:2.3.2.27]	04121 Ubiquitin system [BR:ko04121];	RHF; E3 ubiquitin-protein ligase RHF [EC:2.3.2.27]	-	Other single Ring-finger type E3	Single Ring-finger type E3	Ubiquitin ligases (E3)
TRINITY_DN4580_c0_g1_i2	K14485	TIR1; transport inhibitor response 1	04075 Plant hormone signal transduction [PATH:ko04075]; 04121 Ubiquitin system [BR:ko04121];	TIR1; transport inhibitor response 1	Target recognizing subunit (F-box)	SCF complex	Multi subunit Ring-finger type E3	Ubiquitin ligases (E3)
TRINITY_DN4535_c0_g2_i28	K11807	WDTC1, DCAF9; WD and tetratricopeptide repeats protein 1	04121 Ubiquitin system [BR:ko04121];	WDTC1, DCAF9; WD and tetratricopeptide repeats protein 1	Target recognizing subunit (DCAF)	Cul4 complex	Multi subunit Ring-finger type E3	Ubiquitin ligases (E3)
TRINITY_DN4535_c0_g2_i50	K11807	WDTC1, DCAF9; WD and tetratricopeptide repeats protein 1	04121 Ubiquitin system [BR:ko04121];	WDTC1, DCAF9; WD and tetratricopeptide repeats protein 1	Target recognizing subunit (DCAF)	Cul4 complex	Multi subunit Ring-finger type E3	Ubiquitin ligases (E3)
TRINITY_DN1789_c1_g2_i5	K12177	COPS3, CSN3; COP9 signalosome complex subunit 3	04121 Ubiquitin system [BR:ko04121];	COPS3, CSN3; COP9 signalosome complex subunit 3	-	COP9 signalosome (CSN) complex	UBL-specific proteases (ULPs)	Deubiquitinating enzyme (DUB)
TRINITY_DN1760_c1_g2_i9	K14485	TIR1; transport inhibitor response 1	04075 Plant hormone signal transduction [PATH:ko04075]; 04121 Ubiquitin system [BR:ko04121];	TIR1; transport inhibitor response 1	Target recognizing subunit (F-box)	SCF complex	Multi subunit Ring-finger type E3	Ubiquitin ligases (E3)
TRINITY_DN1780_c0_g1_i1	K14515	EBF1_2; EIN3-binding F-box protein	04016 MAPK signaling pathway - plant [PATH:ko04016]; 04075 Plant hormone signal transduction [PATH:ko04075]; 04121 Ubiquitin system [BR:ko04121];	EBF1_2; EIN3-binding F-box protein	Target recognizing subunit (F-box)	SCF complex	Multi subunit Ring-finger type E3	Ubiquitin ligases (E3)
TRINITY_DN1780_c0_g1_i5	K14515	EBF1_2; EIN3-binding F-box protein	04016 MAPK signaling pathway - plant [PATH:ko04016]; 04075 Plant hormone signal transduction [PATH:ko04075]; 04121 Ubiquitin system [BR:ko04121];	EBF1_2; EIN3-binding F-box protein	Target recognizing subunit (F-box)	SCF complex	Multi subunit Ring-finger type E3	Ubiquitin ligases (E3)
TRINITY_DN1735_c0_g1_i16	K04506	SIAH1; E3 ubiquitin-protein ligase SIAH1 [EC:2.3.2.27]	04120 Ubiquitin mediated proteolysis [PATH:ko04120]; 04013 MAPK signaling pathway - fly [PATH:ko04013]; 04310 Wnt signaling pathway [PATH:ko04310]; 04115 p53 signaling pathway [PATH:ko04115]; 04121 Ubiquitin system [BR:ko04121];	SIAH1; E3 ubiquitin-protein ligase SIAH1 [EC:2.3.2.27]	-	SINA (Seven in absentia) proteins	Single Ring-finger type E3	Ubiquitin ligases (E3)
TRINITY_DN1735_c0_g1_i19	K04506	SIAH1; E3 ubiquitin-protein ligase SIAH1 [EC:2.3.2.27]	04120 Ubiquitin mediated proteolysis [PATH:ko04120]; 04013 MAPK signaling pathway - fly [PATH:ko04013]; 04310 Wnt signaling pathway [PATH:ko04310]; 04115 p53 signaling pathway [PATH:ko04115]; 04121 Ubiquitin system [BR:ko04121];	SIAH1; E3 ubiquitin-protein ligase SIAH1 [EC:2.3.2.27]	-	SINA (Seven in absentia) proteins	Single Ring-finger type E3	Ubiquitin ligases (E3)
TRINITY_DN1735_c0_g1_i2	K04506	SIAH1; E3 ubiquitin-protein ligase SIAH1 [EC:2.3.2.27]	04120 Ubiquitin mediated proteolysis [PATH:ko04120]; 04013 MAPK signaling pathway - fly [PATH:ko04013]; 04310 Wnt signaling pathway [PATH:ko04310]; 04115 p53 signaling pathway [PATH:ko04115]; 04121 Ubiquitin system [BR:ko04121];	SIAH1; E3 ubiquitin-protein ligase SIAH1 [EC:2.3.2.27]	-	SINA (Seven in absentia) proteins	Single Ring-finger type E3	Ubiquitin ligases (E3)
TRINITY_DN1735_c0_g1_i24	K04506	SIAH1; E3 ubiquitin-protein ligase SIAH1 [EC:2.3.2.27]	04120 Ubiquitin mediated proteolysis [PATH:ko04120]; 04013 MAPK signaling pathway - fly [PATH:ko04013]; 04310 Wnt signaling pathway [PATH:ko04310]; 04115 p53 signaling pathway [PATH:ko04115]; 04121 Ubiquitin system [BR:ko04121];	SIAH1; E3 ubiquitin-protein ligase SIAH1 [EC:2.3.2.27]	-	SINA (Seven in absentia) proteins	Single Ring-finger type E3	Ubiquitin ligases (E3)
TRINITY_DN1735_c0_g1_i25	K04506	SIAH1; E3 ubiquitin-protein ligase SIAH1 [EC:2.3.2.27]	04120 Ubiquitin mediated proteolysis [PATH:ko04120]; 04013 MAPK signaling pathway - fly [PATH:ko04013]; 04310 Wnt signaling pathway [PATH:ko04310]; 04115 p53 signaling pathway [PATH:ko04115]; 04121 Ubiquitin system [BR:ko04121];	SIAH1; E3 ubiquitin-protein ligase SIAH1 [EC:2.3.2.27]	-	SINA (Seven in absentia) proteins	Single Ring-finger type E3	Ubiquitin ligases (E3)
TRINITY_DN1735_c0_g1_i38	K04506	SIAH1; E3 ubiquitin-protein ligase SIAH1 [EC:2.3.2.27]	04120 Ubiquitin mediated proteolysis [PATH:ko04120]; 04013 MAPK signaling pathway - fly [PATH:ko04013]; 04310 Wnt signaling pathway [PATH:ko04310]; 04115 p53 signaling pathway [PATH:ko04115]; 04121 Ubiquitin system [BR:ko04121];	SIAH1; E3 ubiquitin-protein ligase SIAH1 [EC:2.3.2.27]	-	SINA (Seven in absentia) proteins	Single Ring-finger type E3	Ubiquitin ligases (E3)
TRINITY_DN1735_c0_g1_i8	K04506	SIAH1; E3 ubiquitin-protein ligase SIAH1 [EC:2.3.2.27]	04120 Ubiquitin mediated proteolysis [PATH:ko04120]; 04013 MAPK signaling pathway - fly [PATH:ko04013]; 04310 Wnt signaling pathway [PATH:ko04310]; 04115 p53 signaling pathway [PATH:ko04115]; 04121 Ubiquitin system [BR:ko04121];	SIAH1; E3 ubiquitin-protein ligase SIAH1 [EC:2.3.2.27]	-	SINA (Seven in absentia) proteins	Single Ring-finger type E3	Ubiquitin ligases (E3)
TRINITY_DN16078_c0_g1_i4	K19039	ATL7_58_59; E3 ubiquitin-protein ligase ATL7/58/59 [EC:2.3.2.27]	04121 Ubiquitin system [BR:ko04121];	ATL7_58_59; E3 ubiquitin-protein ligase ATL7/58/59 [EC:2.3.2.27]	-	ATL proteins	Single Ring-finger type E3	Ubiquitin ligases (E3)
TRINITY_DN27038_c0_g1_i9	K11836	USP5_13, UBP14; ubiquitin carboxyl-terminal hydrolase 5/13 [EC:3.4.19.12]	01002 Peptidases and inhibitors [BR:ko01002]; 04121 Ubiquitin system [BR:ko04121]; 04147 Exosome [BR:ko04147];	USP5_13, UBP14; ubiquitin carboxyl-terminal hydrolase 5/13 [EC:3.4.19.12]	-	UBP/USP	Ubiquitin-specific proteases (UBPs)	Deubiquitinating enzyme (DUB)
TRINITY_DN5527_c0_g1_i10	K17822	DCUN1D1_2; DCN1-like protein 1/2	04121 Ubiquitin system [BR:ko04121];	DCUN1D1_2; DCN1-like protein 1/2	-	-	UBL E3 ligases	Ubiquitin ligases (E3)
TRINITY_DN5587_c0_g1_i10	K10588	UBE3B; ubiquitin-protein ligase E3 B [EC:2.3.2.26]	04120 Ubiquitin mediated proteolysis [PATH:ko04120]; 04121 Ubiquitin system [BR:ko04121];	UBE3B; ubiquitin-protein ligase E3 B [EC:2.3.2.26]	-	-	HECT type E3	Ubiquitin ligases (E3)
TRINITY_DN5587_c0_g1_i5	K10588	UBE3B; ubiquitin-protein ligase E3 B [EC:2.3.2.26]	04120 Ubiquitin mediated proteolysis [PATH:ko04120]; 04121 Ubiquitin system [BR:ko04121];	UBE3B; ubiquitin-protein ligase E3 B [EC:2.3.2.26]	-	-	HECT type E3	Ubiquitin ligases (E3)
TRINITY_DN28549_c0_g1_i10	K22379	RNFT1; E3 ubiquitin-protein ligase RNFT1 [EC:2.3.2.27]	04121 Ubiquitin system [BR:ko04121];	RNFT1; E3 ubiquitin-protein ligase RNFT1 [EC:2.3.2.27]	-	Other single Ring-finger type E3	Single Ring-finger type E3	Ubiquitin ligases (E3)
TRINITY_DN28549_c0_g1_i14	K22379	RNFT1; E3 ubiquitin-protein ligase RNFT1 [EC:2.3.2.27]	04121 Ubiquitin system [BR:ko04121];	RNFT1; E3 ubiquitin-protein ligase RNFT1 [EC:2.3.2.27]	-	Other single Ring-finger type E3	Single Ring-finger type E3	Ubiquitin ligases (E3)
TRINITY_DN56745_c0_g2_i4	K03364	CDH1; cell division cycle 20-like protein 1, cofactor of APC complex	04120 Ubiquitin mediated proteolysis [PATH:ko04120]; 04110 Cell cycle [PATH:ko04110]; 04111 Cell cycle - yeast [PATH:ko04111]; 04914 Progesterone-mediated oocyte maturation [PATH:ko04914]; 04121 Ubiquitin system [BR:ko04121];	CDH1; cell division cycle 20-like protein 1, cofactor of APC complex	Target recognizing subunit	APC/C	Multi subunit Ring-finger type E3	Ubiquitin ligases (E3)
TRINITY_DN56745_c0_g2_i7	K03364	CDH1; cell division cycle 20-like protein 1, cofactor of APC complex	04120 Ubiquitin mediated proteolysis [PATH:ko04120]; 04110 Cell cycle [PATH:ko04110]; 04111 Cell cycle - yeast [PATH:ko04111]; 04914 Progesterone-mediated oocyte maturation [PATH:ko04914]; 04121 Ubiquitin system [BR:ko04121];	CDH1; cell division cycle 20-like protein 1, cofactor of APC complex	Target recognizing subunit	APC/C	Multi subunit Ring-finger type E3	Ubiquitin ligases (E3)
TRINITY_DN56745_c0_g2_i9	K03364	CDH1; cell division cycle 20-like protein 1, cofactor of APC complex	04120 Ubiquitin mediated proteolysis [PATH:ko04120]; 04110 Cell cycle [PATH:ko04110]; 04111 Cell cycle - yeast [PATH:ko04111]; 04914 Progesterone-mediated oocyte maturation [PATH:ko04914]; 04121 Ubiquitin system [BR:ko04121];	CDH1; cell division cycle 20-like protein 1, cofactor of APC complex	Target recognizing subunit	APC/C	Multi subunit Ring-finger type E3	Ubiquitin ligases (E3)
TRINITY_DN718_c1_g1_i9	K10610	DDB1; DNA damage-binding protein 1	04120 Ubiquitin mediated proteolysis [PATH:ko04120]; 03420 Nucleotide excision repair [PATH:ko03420]; 05203 Viral carcinogenesis [PATH:ko05203]; 05170 Human immunodeficiency virus 1 infection [PATH:ko05170]; 05161 Hepatitis B [PATH:ko05161]; 04121 Ubiquitin system [BR:ko04121]; 03400 DNA repair and recombination proteins [BR:ko03400];	DDB1; DNA damage-binding protein 1	Adoptor protein	Cul4 complex	Multi subunit Ring-finger type E3	Ubiquitin ligases (E3)
TRINITY_DN717_c0_g1_i11	K10632	BRAP; BRCA1-associated protein [EC:2.3.2.27]	04014 Ras signaling pathway [PATH:ko04014]; 04121 Ubiquitin system [BR:ko04121];	BRAP; BRCA1-associated protein [EC:2.3.2.27]	-	Other single Ring-finger type E3	Single Ring-finger type E3	Ubiquitin ligases (E3)
TRINITY_DN717_c0_g1_i58	K10632	BRAP; BRCA1-associated protein [EC:2.3.2.27]	04014 Ras signaling pathway [PATH:ko04014]; 04121 Ubiquitin system [BR:ko04121];	BRAP; BRCA1-associated protein [EC:2.3.2.27]	-	Other single Ring-finger type E3	Single Ring-finger type E3	Ubiquitin ligases (E3)
TRINITY_DN717_c0_g1_i66	K10632	BRAP; BRCA1-associated protein [EC:2.3.2.27]	04014 Ras signaling pathway [PATH:ko04014]; 04121 Ubiquitin system [BR:ko04121];	BRAP; BRCA1-associated protein [EC:2.3.2.27]	-	Other single Ring-finger type E3	Single Ring-finger type E3	Ubiquitin ligases (E3)
TRINITY_DN717_c0_g1_i85	K10632	BRAP; BRCA1-associated protein [EC:2.3.2.27]	04014 Ras signaling pathway [PATH:ko04014]; 04121 Ubiquitin system [BR:ko04121];	BRAP; BRCA1-associated protein [EC:2.3.2.27]	-	Other single Ring-finger type E3	Single Ring-finger type E3	Ubiquitin ligases (E3)
TRINITY_DN717_c0_g1_i88	K10632	BRAP; BRCA1-associated protein [EC:2.3.2.27]	04014 Ras signaling pathway [PATH:ko04014]; 04121 Ubiquitin system [BR:ko04121];	BRAP; BRCA1-associated protein [EC:2.3.2.27]	-	Other single Ring-finger type E3	Single Ring-finger type E3	Ubiquitin ligases (E3)
TRINITY_DN717_c0_g1_i90	K10632	BRAP; BRCA1-associated protein [EC:2.3.2.27]	04014 Ras signaling pathway [PATH:ko04014]; 04121 Ubiquitin system [BR:ko04121];	BRAP; BRCA1-associated protein [EC:2.3.2.27]	-	Other single Ring-finger type E3	Single Ring-finger type E3	Ubiquitin ligases (E3)
TRINITY_DN5428_c0_g1_i3	K10581	UBE2O; ubiquitin-conjugating enzyme E2 O [EC:2.3.2.24]	04120 Ubiquitin mediated proteolysis [PATH:ko04120]; 04121 Ubiquitin system [BR:ko04121];	UBE2O; ubiquitin-conjugating enzyme E2 O [EC:2.3.2.24]	-	-	Ubiquitin-conjugating enzymes	Ubiquitin-conjugating enzymes (E2)
TRINITY_DN5428_c0_g1_i4	K10581	UBE2O; ubiquitin-conjugating enzyme E2 O [EC:2.3.2.24]	04120 Ubiquitin mediated proteolysis [PATH:ko04120]; 04121 Ubiquitin system [BR:ko04121];	UBE2O; ubiquitin-conjugating enzyme E2 O [EC:2.3.2.24]	-	-	Ubiquitin-conjugating enzymes	Ubiquitin-conjugating enzymes (E2)
TRINITY_DN5409_c0_g1_i17	K22755	UFL1; E3 UFM1-protein ligase 1 [EC:2.3.2.-]	04121 Ubiquitin system [BR:ko04121];	UFL1; E3 UFM1-protein ligase 1 [EC:2.3.2.-]	-	-	UBL E3 ligases	Ubiquitin ligases (E3)
TRINITY_DN5409_c0_g1_i26	K22755	UFL1; E3 UFM1-protein ligase 1 [EC:2.3.2.-]	04121 Ubiquitin system [BR:ko04121];	UFL1; E3 UFM1-protein ligase 1 [EC:2.3.2.-]	-	-	UBL E3 ligases	Ubiquitin ligases (E3)
TRINITY_DN5409_c0_g1_i30	K22755	UFL1; E3 UFM1-protein ligase 1 [EC:2.3.2.-]	04121 Ubiquitin system [BR:ko04121];	UFL1; E3 UFM1-protein ligase 1 [EC:2.3.2.-]	-	-	UBL E3 ligases	Ubiquitin ligases (E3)
TRINITY_DN5409_c0_g1_i4	K22755	UFL1; E3 UFM1-protein ligase 1 [EC:2.3.2.-]	04121 Ubiquitin system [BR:ko04121];	UFL1; E3 UFM1-protein ligase 1 [EC:2.3.2.-]	-	-	UBL E3 ligases	Ubiquitin ligases (E3)
TRINITY_DN5409_c0_g1_i54	K22755	UFL1; E3 UFM1-protein ligase 1 [EC:2.3.2.-]	04121 Ubiquitin system [BR:ko04121];	UFL1; E3 UFM1-protein ligase 1 [EC:2.3.2.-]	-	-	UBL E3 ligases	Ubiquitin ligases (E3)
TRINITY_DN5409_c0_g1_i56	K22755	UFL1; E3 UFM1-protein ligase 1 [EC:2.3.2.-]	04121 Ubiquitin system [BR:ko04121];	UFL1; E3 UFM1-protein ligase 1 [EC:2.3.2.-]	-	-	UBL E3 ligases	Ubiquitin ligases (E3)
TRINITY_DN5409_c0_g1_i57	K22755	UFL1; E3 UFM1-protein ligase 1 [EC:2.3.2.-]	04121 Ubiquitin system [BR:ko04121];	UFL1; E3 UFM1-protein ligase 1 [EC:2.3.2.-]	-	-	UBL E3 ligases	Ubiquitin ligases (E3)
TRINITY_DN5409_c0_g1_i82	K22755	UFL1; E3 UFM1-protein ligase 1 [EC:2.3.2.-]	04121 Ubiquitin system [BR:ko04121];	UFL1; E3 UFM1-protein ligase 1 [EC:2.3.2.-]	-	-	UBL E3 ligases	Ubiquitin ligases (E3)
TRINITY_DN5457_c0_g2_i2	K22378	RNF181; E3 ubiquitin-protein ligase RNF181 [EC:2.3.2.27]	04121 Ubiquitin system [BR:ko04121];	RNF181; E3 ubiquitin-protein ligase RNF181 [EC:2.3.2.27]	-	Other single Ring-finger type E3	Single Ring-finger type E3	Ubiquitin ligases (E3)
TRINITY_DN20899_c0_g1_i3	K11805	DCAF7, HAN11; DDB1- and CUL4-associated factor 7	04121 Ubiquitin system [BR:ko04121];	DCAF7, HAN11; DDB1- and CUL4-associated factor 7	Target recognizing subunit (DCAF)	Cul4 complex	Multi subunit Ring-finger type E3	Ubiquitin ligases (E3)
TRINITY_DN2275_c0_g1_i36	K10683	BARD1; BRCA1-associated RING domain protein 1	03440 Homologous recombination [PATH:ko03440]; 03019 Messenger RNA biogenesis [BR:ko03019]; 04121 Ubiquitin system [BR:ko04121]; 03036 Chromosome and associated proteins [BR:ko03036]; 03400 DNA repair and recombination proteins [BR:ko03400];	BARD1; BRCA1-associated RING domain protein 1	-	BRCC complex	Multi subunit Ring-finger type E3	Ubiquitin ligases (E3)
TRINITY_DN5756_c0_g1_i5	K10691	UBR4, ZUBR1; E3 ubiquitin-protein ligase UBR4 [EC:2.3.2.27]	05203 Viral carcinogenesis [PATH:ko05203]; 05165 Human papillomavirus infection [PATH:ko05165]; 04121 Ubiquitin system [BR:ko04121];	UBR4, ZUBR1; E3 ubiquitin-protein ligase UBR4 [EC:2.3.2.27]	-	UBR box proteins	Single Ring-finger type E3	Ubiquitin ligases (E3)
TRINITY_DN5740_c0_g1_i3	K10578	UBE2J1, NCUBE1, UBC6; ubiquitin-conjugating enzyme E2 J1 [EC:2.3.2.23]	04141 Protein processing in endoplasmic reticulum [PATH:ko04141]; 04120 Ubiquitin mediated proteolysis [PATH:ko04120]; 05012 Parkinson disease [PATH:ko05012]; 05022 Pathways of neurodegeneration - multiple diseases [PATH:ko05022]; 04121 Ubiquitin system [BR:ko04121];	UBE2J1, NCUBE1, UBC6; ubiquitin-conjugating enzyme E2 J1 [EC:2.3.2.23]	-	-	Ubiquitin-conjugating enzymes	Ubiquitin-conjugating enzymes (E2)
TRINITY_DN1657_c0_g1_i15	K19042	BOI; E3 ubiquitin-protein ligase BOI and related proteins [EC:2.3.2.27]	04121 Ubiquitin system [BR:ko04121];	BOI; E3 ubiquitin-protein ligase BOI and related proteins [EC:2.3.2.27]	-	Other single Ring-finger type E3	Single Ring-finger type E3	Ubiquitin ligases (E3)
TRINITY_DN1664_c0_g2_i1	K11844	USP16_45; ubiquitin carboxyl-terminal hydrolase 16/45 [EC:3.4.19.12]	01002 Peptidases and inhibitors [BR:ko01002]; 04121 Ubiquitin system [BR:ko04121];	USP16_45; ubiquitin carboxyl-terminal hydrolase 16/45 [EC:3.4.19.12]	-	UBP/USP	Ubiquitin-specific proteases (UBPs)	Deubiquitinating enzyme (DUB)
TRINITY_DN1664_c0_g2_i2	K11844	USP16_45; ubiquitin carboxyl-terminal hydrolase 16/45 [EC:3.4.19.12]	01002 Peptidases and inhibitors [BR:ko01002]; 04121 Ubiquitin system [BR:ko04121];	USP16_45; ubiquitin carboxyl-terminal hydrolase 16/45 [EC:3.4.19.12]	-	UBP/USP	Ubiquitin-specific proteases (UBPs)	Deubiquitinating enzyme (DUB)
TRINITY_DN142_c1_g1_i7	K16283	SDIR1; E3 ubiquitin-protein ligase SDIR1 [EC:2.3.2.27]	04121 Ubiquitin system [BR:ko04121];	SDIR1; E3 ubiquitin-protein ligase SDIR1 [EC:2.3.2.27]	-	Other single Ring-finger type E3	Single Ring-finger type E3	Ubiquitin ligases (E3)
TRINITY_DN164_c1_g1_i3	K09561	STUB1, CHIP; STIP1 homology and U-box containing protein 1 [EC:2.3.2.27]	04141 Protein processing in endoplasmic reticulum [PATH:ko04141]; 04120 Ubiquitin mediated proteolysis [PATH:ko04120]; 03110 Chaperones and folding catalysts [BR:ko03110]; 04131 Membrane trafficking [BR:ko04131]; 04121 Ubiquitin system [BR:ko04121];	STUB1, CHIP; STIP1 homology and U-box containing protein 1 [EC:2.3.2.27]	-	-	U-box type E3	Ubiquitin ligases (E3)
TRINITY_DN118_c0_g1_i18	K10143	RFWD2, COP1; E3 ubiquitin-protein ligase RFWD2 [EC:2.3.2.27]	04120 Ubiquitin mediated proteolysis [PATH:ko04120]; 04115 p53 signaling pathway [PATH:ko04115]; 04712 Circadian rhythm - plant [PATH:ko04712]; 04121 Ubiquitin system [BR:ko04121];	RFWD2, COP1; E3 ubiquitin-protein ligase RFWD2 [EC:2.3.2.27]	Target recognizing subunit (DCAF)	Cul4 complex	Multi subunit Ring-finger type E3	Ubiquitin ligases (E3)
TRINITY_DN118_c0_g1_i42	K10143	RFWD2, COP1; E3 ubiquitin-protein ligase RFWD2 [EC:2.3.2.27]	04120 Ubiquitin mediated proteolysis [PATH:ko04120]; 04115 p53 signaling pathway [PATH:ko04115]; 04712 Circadian rhythm - plant [PATH:ko04712]; 04121 Ubiquitin system [BR:ko04121];	RFWD2, COP1; E3 ubiquitin-protein ligase RFWD2 [EC:2.3.2.27]	Target recognizing subunit (DCAF)	Cul4 complex	Multi subunit Ring-finger type E3	Ubiquitin ligases (E3)
TRINITY_DN118_c0_g1_i46	K10143	RFWD2, COP1; E3 ubiquitin-protein ligase RFWD2 [EC:2.3.2.27]	04120 Ubiquitin mediated proteolysis [PATH:ko04120]; 04115 p53 signaling pathway [PATH:ko04115]; 04712 Circadian rhythm - plant [PATH:ko04712]; 04121 Ubiquitin system [BR:ko04121];	RFWD2, COP1; E3 ubiquitin-protein ligase RFWD2 [EC:2.3.2.27]	Target recognizing subunit (DCAF)	Cul4 complex	Multi subunit Ring-finger type E3	Ubiquitin ligases (E3)
TRINITY_DN143_c0_g1_i2	K06688	UBE2C, UBC11; ubiquitin-conjugating enzyme E2 C [EC:2.3.2.23]	04120 Ubiquitin mediated proteolysis [PATH:ko04120]; 04121 Ubiquitin system [BR:ko04121];	UBE2C, UBC11; ubiquitin-conjugating enzyme E2 C [EC:2.3.2.23]	-	-	Ubiquitin-conjugating enzymes	Ubiquitin-conjugating enzymes (E2)
TRINITY_DN13523_c0_g1_i27	K19045	BB; E3 ubiquitin-protein ligase BIG BROTHER and related proteins [EC:2.3.2.27]	04121 Ubiquitin system [BR:ko04121];	BB; E3 ubiquitin-protein ligase BIG BROTHER and related proteins [EC:2.3.2.27]	-	Other single Ring-finger type E3	Single Ring-finger type E3	Ubiquitin ligases (E3)
TRINITY_DN13523_c0_g1_i8	K19045	BB; E3 ubiquitin-protein ligase BIG BROTHER and related proteins [EC:2.3.2.27]	04121 Ubiquitin system [BR:ko04121];	BB; E3 ubiquitin-protein ligase BIG BROTHER and related proteins [EC:2.3.2.27]	-	Other single Ring-finger type E3	Single Ring-finger type E3	Ubiquitin ligases (E3)
TRINITY_DN13518_c1_g2_i1	K16275	BAH, NLA; E3 ubiquitin-protein ligase BAH [EC:2.3.2.27]	04121 Ubiquitin system [BR:ko04121];	BAH, NLA; E3 ubiquitin-protein ligase BAH [EC:2.3.2.27]	-	Other single Ring-finger type E3	Single Ring-finger type E3	Ubiquitin ligases (E3)
TRINITY_DN13518_c1_g2_i2	K16275	BAH, NLA; E3 ubiquitin-protein ligase BAH [EC:2.3.2.27]	04121 Ubiquitin system [BR:ko04121];	BAH, NLA; E3 ubiquitin-protein ligase BAH [EC:2.3.2.27]	-	Other single Ring-finger type E3	Single Ring-finger type E3	Ubiquitin ligases (E3)
TRINITY_DN13562_c0_g1_i1	K24134	ZUP1, ZUFSP; zinc finger-containing ubiquitin peptidase 1 [EC:3.4.19.12]	04121 Ubiquitin system [BR:ko04121];	ZUP1, ZUFSP; zinc finger-containing ubiquitin peptidase 1 [EC:3.4.19.12]	-	ZUFSP	Ubiquitin-specific proteases (UBPs)	Deubiquitinating enzyme (DUB)
TRINITY_DN13562_c0_g1_i5	K24134	ZUP1, ZUFSP; zinc finger-containing ubiquitin peptidase 1 [EC:3.4.19.12]	04121 Ubiquitin system [BR:ko04121];	ZUP1, ZUFSP; zinc finger-containing ubiquitin peptidase 1 [EC:3.4.19.12]	-	ZUFSP	Ubiquitin-specific proteases (UBPs)	Deubiquitinating enzyme (DUB)
TRINITY_DN13562_c0_g1_i7	K24134	ZUP1, ZUFSP; zinc finger-containing ubiquitin peptidase 1 [EC:3.4.19.12]	04121 Ubiquitin system [BR:ko04121];	ZUP1, ZUFSP; zinc finger-containing ubiquitin peptidase 1 [EC:3.4.19.12]	-	ZUFSP	Ubiquitin-specific proteases (UBPs)	Deubiquitinating enzyme (DUB)
TRINITY_DN13562_c0_g1_i9	K24134	ZUP1, ZUFSP; zinc finger-containing ubiquitin peptidase 1 [EC:3.4.19.12]	04121 Ubiquitin system [BR:ko04121];	ZUP1, ZUFSP; zinc finger-containing ubiquitin peptidase 1 [EC:3.4.19.12]	-	ZUFSP	Ubiquitin-specific proteases (UBPs)	Deubiquitinating enzyme (DUB)
TRINITY_DN25527_c1_g1_i2	K03030	PSMD14, RPN11, POH1; 26S proteasome regulatory subunit N11	03050 Proteasome [PATH:ko03050]; 05169 Epstein-Barr virus infection [PATH:ko05169]; 05010 Alzheimer disease [PATH:ko05010]; 05012 Parkinson disease [PATH:ko05012]; 05014 Amyotrophic lateral sclerosis [PATH:ko05014]; 05016 Huntington disease [PATH:ko05016]; 05017 Spinocerebellar ataxia [PATH:ko05017]; 05020 Prion disease [PATH:ko05020]; 05022 Pathways of neurodegeneration - multiple diseases [PATH…	PSMD14, RPN11, POH1; 26S proteasome regulatory subunit N11	-	JAMM	Ubiquitin-specific proteases (UBPs)	Deubiquitinating enzyme (DUB)
TRINITY_DN14409_c0_g1_i1	K13345	PEX12, PAF3; peroxin-12	04146 Peroxisome [PATH:ko04146]; 04121 Ubiquitin system [BR:ko04121];	PEX12, PAF3; peroxin-12	-	Peripheral membrane proteins	Single Ring-finger type E3	Ubiquitin ligases (E3)
TRINITY_DN25993_c0_g1_i38	K16278	HOS1; E3 ubiquitin-protein ligase HOS1 [EC:2.3.2.27]	04121 Ubiquitin system [BR:ko04121];	HOS1; E3 ubiquitin-protein ligase HOS1 [EC:2.3.2.27]	-	Other single Ring-finger type E3	Single Ring-finger type E3	Ubiquitin ligases (E3)
TRINITY_DN25900_c0_g1_i2	K09613	COPS5, CSN5; COP9 signalosome complex subunit 5 [EC:3.4.-.-]	01002 Peptidases and inhibitors [BR:ko01002]; 04121 Ubiquitin system [BR:ko04121];	COPS5, CSN5; COP9 signalosome complex subunit 5 [EC:3.4.-.-]	-	COP9 signalosome (CSN) complex	UBL-specific proteases (ULPs)	Deubiquitinating enzyme (DUB)
TRINITY_DN25900_c0_g1_i5	K09613	COPS5, CSN5; COP9 signalosome complex subunit 5 [EC:3.4.-.-]	01002 Peptidases and inhibitors [BR:ko01002]; 04121 Ubiquitin system [BR:ko04121];	COPS5, CSN5; COP9 signalosome complex subunit 5 [EC:3.4.-.-]	-	COP9 signalosome (CSN) complex	UBL-specific proteases (ULPs)	Deubiquitinating enzyme (DUB)
TRINITY_DN9823_c0_g1_i16	K10580	UBE2N, BLU, UBC13; ubiquitin-conjugating enzyme E2 N [EC:2.3.2.23]	04120 Ubiquitin mediated proteolysis [PATH:ko04120]; 04624 Toll and Imd signaling pathway [PATH:ko04624]; 05131 Shigellosis [PATH:ko05131]; 04121 Ubiquitin system [BR:ko04121]; 03400 DNA repair and recombination proteins [BR:ko03400];	UBE2N, BLU, UBC13; ubiquitin-conjugating enzyme E2 N [EC:2.3.2.23]	-	-	Ubiquitin-conjugating enzymes	Ubiquitin-conjugating enzymes (E2)
TRINITY_DN9843_c0_g1_i11	K10520	ABTB1, BPOZ; ankyrin repeat and BTB/POZ domain-containing protein 1	04121 Ubiquitin system [BR:ko04121];	ABTB1, BPOZ; ankyrin repeat and BTB/POZ domain-containing protein 1	Adoptor and target recognizing subunit (BTB)	Cul3 complex	Multi subunit Ring-finger type E3	Ubiquitin ligases (E3)
TRINITY_DN9843_c0_g1_i4	K10520	ABTB1, BPOZ; ankyrin repeat and BTB/POZ domain-containing protein 1	04121 Ubiquitin system [BR:ko04121];	ABTB1, BPOZ; ankyrin repeat and BTB/POZ domain-containing protein 1	Adoptor and target recognizing subunit (BTB)	Cul3 complex	Multi subunit Ring-finger type E3	Ubiquitin ligases (E3)
TRINITY_DN9843_c0_g1_i9	K10520	ABTB1, BPOZ; ankyrin repeat and BTB/POZ domain-containing protein 1	04121 Ubiquitin system [BR:ko04121];	ABTB1, BPOZ; ankyrin repeat and BTB/POZ domain-containing protein 1	Adoptor and target recognizing subunit (BTB)	Cul3 complex	Multi subunit Ring-finger type E3	Ubiquitin ligases (E3)
TRINITY_DN9896_c0_g1_i4	K08341	GABARAP, ATG8, LC3; GABA(A) receptor-associated protein	04371 Apelin signaling pathway [PATH:ko04371]; 04068 FoxO signaling pathway [PATH:ko04068]; 04140 Autophagy - animal [PATH:ko04140]; 04138 Autophagy - yeast [PATH:ko04138]; 04136 Autophagy - other [PATH:ko04136]; 04137 Mitophagy - animal [PATH:ko04137]; 04139 Mitophagy - yeast [PATH:ko04139]; 04621 NOD-like receptor signaling pathway [PATH:ko04621]; 04727 GABAergic synapse [PATH:ko04727]; 04212 L…	GABARAP, ATG8, LC3; GABA(A) receptor-associated protein	-	-	Ubiquitin-like proteins (UBLs)	Ubiquitins and ubiquitin-like proteins
TRINITY_DN7605_c0_g1_i1	K02977	RP-S27Ae, RPS27A, UBA80; ubiquitin-small subunit ribosomal protein S27Ae	03010 Ribosome [PATH:ko03010]; 04120 Ubiquitin mediated proteolysis [PATH:ko04120]; 04137 Mitophagy - animal [PATH:ko04137]; 05171 Coronavirus disease - COVID-19 [PATH:ko05171]; 05167 Kaposi sarcoma-associated herpesvirus infection [PATH:ko05167]; 05131 Shigellosis [PATH:ko05131]; 05012 Parkinson disease [PATH:ko05012]; 05022 Pathways of neurodegeneration - multiple diseases [PATH:ko05022]; 03011…	RP-S27Ae, RPS27A, UBA80; ubiquitin-small subunit ribosomal protein S27Ae	-	-	Ubiquitins	Ubiquitins and ubiquitin-like proteins
TRINITY_DN31018_c0_g1_i1	K20217	UBE2E; ubiquitin-conjugating enzyme E2 E [EC:2.3.2.23]	04120 Ubiquitin mediated proteolysis [PATH:ko04120]; 04121 Ubiquitin system [BR:ko04121];	UBE2E; ubiquitin-conjugating enzyme E2 E [EC:2.3.2.23]	-	-	Ubiquitin-conjugating enzymes	Ubiquitin-conjugating enzymes (E2)
TRINITY_DN31018_c0_g1_i6	K20217	UBE2E; ubiquitin-conjugating enzyme E2 E [EC:2.3.2.23]	04120 Ubiquitin mediated proteolysis [PATH:ko04120]; 04121 Ubiquitin system [BR:ko04121];	UBE2E; ubiquitin-conjugating enzyme E2 E [EC:2.3.2.23]	-	-	Ubiquitin-conjugating enzymes	Ubiquitin-conjugating enzymes (E2)
TRINITY_DN6319_c1_g1_i3	K18624	MAEA, EMP; macrophage erythroblast attacher	04121 Ubiquitin system [BR:ko04121]; 04812 Cytoskeleton proteins [BR:ko04812];	MAEA, EMP; macrophage erythroblast attacher	-	CTLH complex	Multi subunit Ring-finger type E3	Ubiquitin ligases (E3)
TRINITY_DN6319_c0_g1_i3	K24752	WDR70; WD repeat-containing protein 70	04121 Ubiquitin system [BR:ko04121]; 03036 Chromosome and associated proteins [BR:ko03036]; 03400 DNA repair and recombination proteins [BR:ko03400];	WDR70; WD repeat-containing protein 70	Target recognizing subunit (DCAF)	Cul4 complex	Multi subunit Ring-finger type E3	Ubiquitin ligases (E3)
TRINITY_DN14168_c0_g1_i1	K19040	ATL76S; E3 ubiquitin-protein ligase ATL10/75/76/77/78 [EC:2.3.2.27]	04121 Ubiquitin system [BR:ko04121];	ATL76S; E3 ubiquitin-protein ligase ATL10/75/76/77/78 [EC:2.3.2.27]	-	ATL proteins	Single Ring-finger type E3	Ubiquitin ligases (E3)
TRINITY_DN26159_c0_g1_i1	K10268	FBXL2_20; F-box and leucine-rich repeat protein 2/20	04121 Ubiquitin system [BR:ko04121];	FBXL2_20; F-box and leucine-rich repeat protein 2/20	Target recognizing subunit (F-box)	SCF complex	Multi subunit Ring-finger type E3	Ubiquitin ligases (E3)
TRINITY_DN26118_c1_g1_i1	K02927	RP-L40e, RPL40, UBA52; ubiquitin-large subunit ribosomal protein L40e	03010 Ribosome [PATH:ko03010]; 04120 Ubiquitin mediated proteolysis [PATH:ko04120]; 04137 Mitophagy - animal [PATH:ko04137]; 05171 Coronavirus disease - COVID-19 [PATH:ko05171]; 05167 Kaposi sarcoma-associated herpesvirus infection [PATH:ko05167]; 05131 Shigellosis [PATH:ko05131]; 05012 Parkinson disease [PATH:ko05012]; 05022 Pathways of neurodegeneration - multiple diseases [PATH:ko05022]; 03011…	RP-L40e, RPL40, UBA52; ubiquitin-large subunit ribosomal protein L40e	-	-	Ubiquitins	Ubiquitins and ubiquitin-like proteins
TRINITY_DN21115_c0_g1_i24	K03364	CDH1; cell division cycle 20-like protein 1, cofactor of APC complex	04120 Ubiquitin mediated proteolysis [PATH:ko04120]; 04110 Cell cycle [PATH:ko04110]; 04111 Cell cycle - yeast [PATH:ko04111]; 04914 Progesterone-mediated oocyte maturation [PATH:ko04914]; 04121 Ubiquitin system [BR:ko04121];	CDH1; cell division cycle 20-like protein 1, cofactor of APC complex	Target recognizing subunit	APC/C	Multi subunit Ring-finger type E3	Ubiquitin ligases (E3)
TRINITY_DN9061_c0_g1_i1	K11979	UBR7; E3 ubiquitin-protein ligase UBR7 [EC:2.3.2.27]	04121 Ubiquitin system [BR:ko04121];	UBR7; E3 ubiquitin-protein ligase UBR7 [EC:2.3.2.27]	-	UBR box proteins	Single Ring-finger type E3	Ubiquitin ligases (E3)
TRINITY_DN9024_c0_g1_i7	K03178	UBE1, UBA1; ubiquitin-activating enzyme E1 [EC:6.2.1.45]	04120 Ubiquitin mediated proteolysis [PATH:ko04120]; 05012 Parkinson disease [PATH:ko05012]; 05022 Pathways of neurodegeneration - multiple diseases [PATH:ko05022]; 04121 Ubiquitin system [BR:ko04121]; 04147 Exosome [BR:ko04147];	UBE1, UBA1; ubiquitin-activating enzyme E1 [EC:6.2.1.45]	-	-	Ubiquitin activating enzyme	Ubiquitin-activating enzymes (E1)
TRINITY_DN32339_c2_g2_i1	K12158	NEDD8; ubiquitin-like protein Nedd8	04121 Ubiquitin system [BR:ko04121];	NEDD8; ubiquitin-like protein Nedd8	-	-	Ubiquitin-like proteins (UBLs)	Ubiquitins and ubiquitin-like proteins
TRINITY_DN32339_c0_g1_i1	K12158	NEDD8; ubiquitin-like protein Nedd8	04121 Ubiquitin system [BR:ko04121];	NEDD8; ubiquitin-like protein Nedd8	-	-	Ubiquitin-like proteins (UBLs)	Ubiquitins and ubiquitin-like proteins
TRINITY_DN30624_c1_g1_i1	K03094	SKP1, CBF3D; S-phase kinase-associated protein 1	04141 Protein processing in endoplasmic reticulum [PATH:ko04141]; 04120 Ubiquitin mediated proteolysis [PATH:ko04120]; 04310 Wnt signaling pathway [PATH:ko04310]; 04341 Hedgehog signaling pathway - fly [PATH:ko04341]; 04350 TGF-beta signaling pathway [PATH:ko04350]; 04110 Cell cycle [PATH:ko04110]; 04111 Cell cycle - yeast [PATH:ko04111]; 04114 Oocyte meiosis [PATH:ko04114]; 04710 Circadian rhyth…	SKP1, CBF3D; S-phase kinase-associated protein 1	Adaptor protein	Cul7 complex	Multi subunit Ring-finger type E3	Ubiquitin ligases (E3)
TRINITY_DN30624_c1_g1_i3	K03094	SKP1, CBF3D; S-phase kinase-associated protein 1	04141 Protein processing in endoplasmic reticulum [PATH:ko04141]; 04120 Ubiquitin mediated proteolysis [PATH:ko04120]; 04310 Wnt signaling pathway [PATH:ko04310]; 04341 Hedgehog signaling pathway - fly [PATH:ko04341]; 04350 TGF-beta signaling pathway [PATH:ko04350]; 04110 Cell cycle [PATH:ko04110]; 04111 Cell cycle - yeast [PATH:ko04111]; 04114 Oocyte meiosis [PATH:ko04114]; 04710 Circadian rhyth…	SKP1, CBF3D; S-phase kinase-associated protein 1	Adaptor protein	Cul7 complex	Multi subunit Ring-finger type E3	Ubiquitin ligases (E3)
TRINITY_DN30690_c0_g1_i3	K03875	SKP2, FBXL1; F-box and leucine-rich repeat protein 1 (S-phase kinase-associated protein 2)	04120 Ubiquitin mediated proteolysis [PATH:ko04120]; 04068 FoxO signaling pathway [PATH:ko04068]; 04150 mTOR signaling pathway [PATH:ko04150]; 04110 Cell cycle [PATH:ko04110]; 05200 Pathways in cancer [PATH:ko05200]; 05203 Viral carcinogenesis [PATH:ko05203]; 05222 Small cell lung cancer [PATH:ko05222]; 05169 Epstein-Barr virus infection [PATH:ko05169]; 04121 Ubiquitin system [BR:ko04121];	SKP2, FBXL1; F-box and leucine-rich repeat protein 1 (S-phase kinase-associated protein 2)	Target recognizing subunit (F-box)	SCF complex	Multi subunit Ring-finger type E3	Ubiquitin ligases (E3)
TRINITY_DN12931_c0_g1_i26	K10268	FBXL2_20; F-box and leucine-rich repeat protein 2/20	04121 Ubiquitin system [BR:ko04121];	FBXL2_20; F-box and leucine-rich repeat protein 2/20	Target recognizing subunit (F-box)	SCF complex	Multi subunit Ring-finger type E3	Ubiquitin ligases (E3)
TRINITY_DN12931_c0_g1_i42	K10268	FBXL2_20; F-box and leucine-rich repeat protein 2/20	04121 Ubiquitin system [BR:ko04121];	FBXL2_20; F-box and leucine-rich repeat protein 2/20	Target recognizing subunit (F-box)	SCF complex	Multi subunit Ring-finger type E3	Ubiquitin ligases (E3)
TRINITY_DN12931_c0_g2_i2	K10268	FBXL2_20; F-box and leucine-rich repeat protein 2/20	04121 Ubiquitin system [BR:ko04121];	FBXL2_20; F-box and leucine-rich repeat protein 2/20	Target recognizing subunit (F-box)	SCF complex	Multi subunit Ring-finger type E3	Ubiquitin ligases (E3)
TRINITY_DN26855_c0_g1_i4	K20799	FAM175B, ABRO1; BRISC complex subunit Abro1	04121 Ubiquitin system [BR:ko04121]; 03036 Chromosome and associated proteins [BR:ko03036];	FAM175B, ABRO1; BRISC complex subunit Abro1	-	BRISC complex	Ubiquitin-specific proteases (UBPs)	Deubiquitinating enzyme (DUB)
TRINITY_DN31112_c0_g1_i5	K22763	DESI2, PPPDE1; deubiquitinase DESI2 [EC:3.4.19.12]	01002 Peptidases and inhibitors [BR:ko01002]; 04121 Ubiquitin system [BR:ko04121];	DESI2, PPPDE1; deubiquitinase DESI2 [EC:3.4.19.12]	-	PPPDE	Ubiquitin-specific proteases (UBPs)	Deubiquitinating enzyme (DUB)
TRINITY_DN18310_c0_g1_i3	K14485	TIR1; transport inhibitor response 1	04075 Plant hormone signal transduction [PATH:ko04075]; 04121 Ubiquitin system [BR:ko04121];	TIR1; transport inhibitor response 1	Target recognizing subunit (F-box)	SCF complex	Multi subunit Ring-finger type E3	Ubiquitin ligases (E3)
TRINITY_DN18310_c0_g1_i7	K14485	TIR1; transport inhibitor response 1	04075 Plant hormone signal transduction [PATH:ko04075]; 04121 Ubiquitin system [BR:ko04121];	TIR1; transport inhibitor response 1	Target recognizing subunit (F-box)	SCF complex	Multi subunit Ring-finger type E3	Ubiquitin ligases (E3)
TRINITY_DN18358_c0_g1_i10	K08337	ATG7; ubiquitin-like modifier-activating enzyme ATG7	04140 Autophagy - animal [PATH:ko04140]; 04138 Autophagy - yeast [PATH:ko04138]; 04136 Autophagy - other [PATH:ko04136]; 04216 Ferroptosis [PATH:ko04216]; 04613 Neutrophil extracellular trap formation [PATH:ko04613]; 04131 Membrane trafficking [BR:ko04131]; 04121 Ubiquitin system [BR:ko04121]; 03029 Mitochondrial biogenesis [BR:ko03029];	ATG7; ubiquitin-like modifier-activating enzyme ATG7	-	-	UBL-activating enzymes	Ubiquitin-activating enzymes (E1)
TRINITY_DN18358_c0_g1_i12	K08337	ATG7; ubiquitin-like modifier-activating enzyme ATG7	04140 Autophagy - animal [PATH:ko04140]; 04138 Autophagy - yeast [PATH:ko04138]; 04136 Autophagy - other [PATH:ko04136]; 04216 Ferroptosis [PATH:ko04216]; 04613 Neutrophil extracellular trap formation [PATH:ko04613]; 04131 Membrane trafficking [BR:ko04131]; 04121 Ubiquitin system [BR:ko04121]; 03029 Mitochondrial biogenesis [BR:ko03029];	ATG7; ubiquitin-like modifier-activating enzyme ATG7	-	-	UBL-activating enzymes	Ubiquitin-activating enzymes (E1)
TRINITY_DN18358_c0_g1_i4	K08337	ATG7; ubiquitin-like modifier-activating enzyme ATG7	04140 Autophagy - animal [PATH:ko04140]; 04138 Autophagy - yeast [PATH:ko04138]; 04136 Autophagy - other [PATH:ko04136]; 04216 Ferroptosis [PATH:ko04216]; 04613 Neutrophil extracellular trap formation [PATH:ko04613]; 04131 Membrane trafficking [BR:ko04131]; 04121 Ubiquitin system [BR:ko04121]; 03029 Mitochondrial biogenesis [BR:ko03029];	ATG7; ubiquitin-like modifier-activating enzyme ATG7	-	-	UBL-activating enzymes	Ubiquitin-activating enzymes (E1)
TRINITY_DN18358_c0_g1_i5	K08337	ATG7; ubiquitin-like modifier-activating enzyme ATG7	04140 Autophagy - animal [PATH:ko04140]; 04138 Autophagy - yeast [PATH:ko04138]; 04136 Autophagy - other [PATH:ko04136]; 04216 Ferroptosis [PATH:ko04216]; 04613 Neutrophil extracellular trap formation [PATH:ko04613]; 04131 Membrane trafficking [BR:ko04131]; 04121 Ubiquitin system [BR:ko04121]; 03029 Mitochondrial biogenesis [BR:ko03029];	ATG7; ubiquitin-like modifier-activating enzyme ATG7	-	-	UBL-activating enzymes	Ubiquitin-activating enzymes (E1)
TRINITY_DN10251_c1_g1_i2	K19038	ATL41; E3 ubiquitin-protein ligase ATL41 [EC:2.3.2.27]	04121 Ubiquitin system [BR:ko04121];	ATL41; E3 ubiquitin-protein ligase ATL41 [EC:2.3.2.27]	-	ATL proteins	Single Ring-finger type E3	Ubiquitin ligases (E3)
TRINITY_DN10278_c2_g1_i1	K22378	RNF181; E3 ubiquitin-protein ligase RNF181 [EC:2.3.2.27]	04121 Ubiquitin system [BR:ko04121];	RNF181; E3 ubiquitin-protein ligase RNF181 [EC:2.3.2.27]	-	Other single Ring-finger type E3	Single Ring-finger type E3	Ubiquitin ligases (E3)
TRINITY_DN3957_c0_g1_i5	K08341	GABARAP, ATG8, LC3; GABA(A) receptor-associated protein	04371 Apelin signaling pathway [PATH:ko04371]; 04068 FoxO signaling pathway [PATH:ko04068]; 04140 Autophagy - animal [PATH:ko04140]; 04138 Autophagy - yeast [PATH:ko04138]; 04136 Autophagy - other [PATH:ko04136]; 04137 Mitophagy - animal [PATH:ko04137]; 04139 Mitophagy - yeast [PATH:ko04139]; 04621 NOD-like receptor signaling pathway [PATH:ko04621]; 04727 GABAergic synapse [PATH:ko04727]; 04212 L…	GABARAP, ATG8, LC3; GABA(A) receptor-associated protein	-	-	Ubiquitin-like proteins (UBLs)	Ubiquitins and ubiquitin-like proteins
TRINITY_DN3921_c0_g1_i12	K10523	SPOP; speckle-type POZ protein	04340 Hedgehog signaling pathway [PATH:ko04340]; 04341 Hedgehog signaling pathway - fly [PATH:ko04341]; 04121 Ubiquitin system [BR:ko04121];	SPOP; speckle-type POZ protein	Adoptor and target recognizing subunit (BTB)	Cul3 complex	Multi subunit Ring-finger type E3	Ubiquitin ligases (E3)
TRINITY_DN3921_c0_g1_i7	K10523	SPOP; speckle-type POZ protein	04340 Hedgehog signaling pathway [PATH:ko04340]; 04341 Hedgehog signaling pathway - fly [PATH:ko04341]; 04121 Ubiquitin system [BR:ko04121];	SPOP; speckle-type POZ protein	Adoptor and target recognizing subunit (BTB)	Cul3 complex	Multi subunit Ring-finger type E3	Ubiquitin ligases (E3)
TRINITY_DN3932_c0_g2_i10	K10144	RCHY1, PIRH2; RING finger and CHY zinc finger domain-containing protein 1 [EC:2.3.2.27]	04120 Ubiquitin mediated proteolysis [PATH:ko04120]; 04115 p53 signaling pathway [PATH:ko04115]; 05162 Measles [PATH:ko05162]; 04121 Ubiquitin system [BR:ko04121];	RCHY1, PIRH2; RING finger and CHY zinc finger domain-containing protein 1 [EC:2.3.2.27]	-	Other single Ring-finger type E3	Single Ring-finger type E3	Ubiquitin ligases (E3)
TRINITY_DN3932_c0_g2_i14	K10144	RCHY1, PIRH2; RING finger and CHY zinc finger domain-containing protein 1 [EC:2.3.2.27]	04120 Ubiquitin mediated proteolysis [PATH:ko04120]; 04115 p53 signaling pathway [PATH:ko04115]; 05162 Measles [PATH:ko05162]; 04121 Ubiquitin system [BR:ko04121];	RCHY1, PIRH2; RING finger and CHY zinc finger domain-containing protein 1 [EC:2.3.2.27]	-	Other single Ring-finger type E3	Single Ring-finger type E3	Ubiquitin ligases (E3)
TRINITY_DN3958_c0_g1_i35	K10685	UBLE1B, SAE2, UBA2; ubiquitin-like 1-activating enzyme E1 B [EC:6.2.1.45]	04120 Ubiquitin mediated proteolysis [PATH:ko04120]; 04121 Ubiquitin system [BR:ko04121];	UBLE1B, SAE2, UBA2; ubiquitin-like 1-activating enzyme E1 B [EC:6.2.1.45]	-	-	UBL-activating enzymes	Ubiquitin-activating enzymes (E1)
TRINITY_DN3958_c0_g1_i37	K10685	UBLE1B, SAE2, UBA2; ubiquitin-like 1-activating enzyme E1 B [EC:6.2.1.45]	04120 Ubiquitin mediated proteolysis [PATH:ko04120]; 04121 Ubiquitin system [BR:ko04121];	UBLE1B, SAE2, UBA2; ubiquitin-like 1-activating enzyme E1 B [EC:6.2.1.45]	-	-	UBL-activating enzymes	Ubiquitin-activating enzymes (E1)
TRINITY_DN3999_c0_g1_i1	K11968	ARIH1; ariadne-1 [EC:2.3.2.31]	04121 Ubiquitin system [BR:ko04121];	ARIH1; ariadne-1 [EC:2.3.2.31]	-	RBR proteins	Single Ring-finger type E3	Ubiquitin ligases (E3)
TRINITY_DN3999_c0_g1_i9	K11968	ARIH1; ariadne-1 [EC:2.3.2.31]	04121 Ubiquitin system [BR:ko04121];	ARIH1; ariadne-1 [EC:2.3.2.31]	-	RBR proteins	Single Ring-finger type E3	Ubiquitin ligases (E3)
TRINITY_DN6910_c0_g1_i3	K16283	SDIR1; E3 ubiquitin-protein ligase SDIR1 [EC:2.3.2.27]	04121 Ubiquitin system [BR:ko04121];	SDIR1; E3 ubiquitin-protein ligase SDIR1 [EC:2.3.2.27]	-	Other single Ring-finger type E3	Single Ring-finger type E3	Ubiquitin ligases (E3)
TRINITY_DN6910_c0_g1_i54	K16283	SDIR1; E3 ubiquitin-protein ligase SDIR1 [EC:2.3.2.27]	04121 Ubiquitin system [BR:ko04121];	SDIR1; E3 ubiquitin-protein ligase SDIR1 [EC:2.3.2.27]	-	Other single Ring-finger type E3	Single Ring-finger type E3	Ubiquitin ligases (E3)
TRINITY_DN10516_c1_g1_i31	K21919	KCTD9; BTB/POZ domain-containing protein KCTD9	04121 Ubiquitin system [BR:ko04121];	KCTD9; BTB/POZ domain-containing protein KCTD9	Adoptor and target recognizing subunit (BTB)	Cul3 complex	Multi subunit Ring-finger type E3	Ubiquitin ligases (E3)
TRINITY_DN10516_c1_g1_i4	K21919	KCTD9; BTB/POZ domain-containing protein KCTD9	04121 Ubiquitin system [BR:ko04121];	KCTD9; BTB/POZ domain-containing protein KCTD9	Adoptor and target recognizing subunit (BTB)	Cul3 complex	Multi subunit Ring-finger type E3	Ubiquitin ligases (E3)
TRINITY_DN10583_c0_g1_i3	K12175	GPS1, COPS1, CSN1; COP9 signalosome complex subunit 1	04121 Ubiquitin system [BR:ko04121];	GPS1, COPS1, CSN1; COP9 signalosome complex subunit 1	-	COP9 signalosome (CSN) complex	UBL-specific proteases (ULPs)	Deubiquitinating enzyme (DUB)
TRINITY_DN10532_c0_g1_i1	K10268	FBXL2_20; F-box and leucine-rich repeat protein 2/20	04121 Ubiquitin system [BR:ko04121];	FBXL2_20; F-box and leucine-rich repeat protein 2/20	Target recognizing subunit (F-box)	SCF complex	Multi subunit Ring-finger type E3	Ubiquitin ligases (E3)
TRINITY_DN10532_c0_g1_i2	K10268	FBXL2_20; F-box and leucine-rich repeat protein 2/20	04121 Ubiquitin system [BR:ko04121];	FBXL2_20; F-box and leucine-rich repeat protein 2/20	Target recognizing subunit (F-box)	SCF complex	Multi subunit Ring-finger type E3	Ubiquitin ligases (E3)
TRINITY_DN10542_c0_g1_i4	K10581	UBE2O; ubiquitin-conjugating enzyme E2 O [EC:2.3.2.24]	04120 Ubiquitin mediated proteolysis [PATH:ko04120]; 04121 Ubiquitin system [BR:ko04121];	UBE2O; ubiquitin-conjugating enzyme E2 O [EC:2.3.2.24]	-	-	Ubiquitin-conjugating enzymes	Ubiquitin-conjugating enzymes (E2)
TRINITY_DN10531_c0_g1_i11	K11801	DCAF11; DDB1- and CUL4-associated factor 11	04121 Ubiquitin system [BR:ko04121];	DCAF11; DDB1- and CUL4-associated factor 11	Target recognizing subunit (DCAF)	Cul4 complex	Multi subunit Ring-finger type E3	Ubiquitin ligases (E3)
TRINITY_DN10531_c0_g1_i2	K11801	DCAF11; DDB1- and CUL4-associated factor 11	04121 Ubiquitin system [BR:ko04121];	DCAF11; DDB1- and CUL4-associated factor 11	Target recognizing subunit (DCAF)	Cul4 complex	Multi subunit Ring-finger type E3	Ubiquitin ligases (E3)
TRINITY_DN18233_c0_g1_i1	K15688	MUL1; E3 ubiquitin-protein ligase MUL1 [EC:2.3.2.27]	04121 Ubiquitin system [BR:ko04121];	MUL1; E3 ubiquitin-protein ligase MUL1 [EC:2.3.2.27]	-	Other single Ring-finger type E3	Single Ring-finger type E3	Ubiquitin ligases (E3)
TRINITY_DN18233_c0_g1_i3	K15688	MUL1; E3 ubiquitin-protein ligase MUL1 [EC:2.3.2.27]	04121 Ubiquitin system [BR:ko04121];	MUL1; E3 ubiquitin-protein ligase MUL1 [EC:2.3.2.27]	-	Other single Ring-finger type E3	Single Ring-finger type E3	Ubiquitin ligases (E3)
TRINITY_DN18233_c0_g1_i4	K15688	MUL1; E3 ubiquitin-protein ligase MUL1 [EC:2.3.2.27]	04121 Ubiquitin system [BR:ko04121];	MUL1; E3 ubiquitin-protein ligase MUL1 [EC:2.3.2.27]	-	Other single Ring-finger type E3	Single Ring-finger type E3	Ubiquitin ligases (E3)
TRINITY_DN37512_c0_g2_i14	K11855	USP36_42; ubiquitin carboxyl-terminal hydrolase 36/42 [EC:3.4.19.12]	01002 Peptidases and inhibitors [BR:ko01002]; 04121 Ubiquitin system [BR:ko04121];	USP36_42; ubiquitin carboxyl-terminal hydrolase 36/42 [EC:3.4.19.12]	-	UBP/USP	Ubiquitin-specific proteases (UBPs)	Deubiquitinating enzyme (DUB)
TRINITY_DN9698_c0_g1_i6	K19039	ATL7_58_59; E3 ubiquitin-protein ligase ATL7/58/59 [EC:2.3.2.27]	04121 Ubiquitin system [BR:ko04121];	ATL7_58_59; E3 ubiquitin-protein ligase ATL7/58/59 [EC:2.3.2.27]	-	ATL proteins	Single Ring-finger type E3	Ubiquitin ligases (E3)
TRINITY_DN10136_c0_g1_i2	K15707	RNF170; RING finger protein 170 [EC:2.3.2.27]	04121 Ubiquitin system [BR:ko04121];	RNF170; RING finger protein 170 [EC:2.3.2.27]	-	Other single Ring-finger type E3	Single Ring-finger type E3	Ubiquitin ligases (E3)
TRINITY_DN10136_c0_g1_i9	K15707	RNF170; RING finger protein 170 [EC:2.3.2.27]	04121 Ubiquitin system [BR:ko04121];	RNF170; RING finger protein 170 [EC:2.3.2.27]	-	Other single Ring-finger type E3	Single Ring-finger type E3	Ubiquitin ligases (E3)
TRINITY_DN39679_c0_g1_i2	K19037	ATL23; E3 ubiquitin-protein ligase ATL23 [EC:2.3.2.27]	04121 Ubiquitin system [BR:ko04121];	ATL23; E3 ubiquitin-protein ligase ATL23 [EC:2.3.2.27]	-	ATL proteins	Single Ring-finger type E3	Ubiquitin ligases (E3)
TRINITY_DN75184_c0_g1_i1	K23333	RMND5; E3 ubiquitin-protein transferase RMND5 [EC:2.3.2.27]	04121 Ubiquitin system [BR:ko04121];	RMND5; E3 ubiquitin-protein transferase RMND5 [EC:2.3.2.27]	-	CTLH complex	Multi subunit Ring-finger type E3	Ubiquitin ligases (E3)
TRINITY_DN14392_c0_g1_i1	K03094	SKP1, CBF3D; S-phase kinase-associated protein 1	04141 Protein processing in endoplasmic reticulum [PATH:ko04141]; 04120 Ubiquitin mediated proteolysis [PATH:ko04120]; 04310 Wnt signaling pathway [PATH:ko04310]; 04341 Hedgehog signaling pathway - fly [PATH:ko04341]; 04350 TGF-beta signaling pathway [PATH:ko04350]; 04110 Cell cycle [PATH:ko04110]; 04111 Cell cycle - yeast [PATH:ko04111]; 04114 Oocyte meiosis [PATH:ko04114]; 04710 Circadian rhyth…	SKP1, CBF3D; S-phase kinase-associated protein 1	Adaptor protein	Cul7 complex	Multi subunit Ring-finger type E3	Ubiquitin ligases (E3)
TRINITY_DN17263_c0_g1_i2	K16277	DRIP; E3 ubiquitin-protein ligase DRIP [EC:2.3.2.27]	04121 Ubiquitin system [BR:ko04121];	DRIP; E3 ubiquitin-protein ligase DRIP [EC:2.3.2.27]	-	Other single Ring-finger type E3	Single Ring-finger type E3	Ubiquitin ligases (E3)
TRINITY_DN17263_c0_g1_i3	K16277	DRIP; E3 ubiquitin-protein ligase DRIP [EC:2.3.2.27]	04121 Ubiquitin system [BR:ko04121];	DRIP; E3 ubiquitin-protein ligase DRIP [EC:2.3.2.27]	-	Other single Ring-finger type E3	Single Ring-finger type E3	Ubiquitin ligases (E3)
TRINITY_DN4793_c3_g1_i1	K10666	RNF5; E3 ubiquitin-protein ligase RNF5 [EC:2.3.2.27]	04141 Protein processing in endoplasmic reticulum [PATH:ko04141]; 04121 Ubiquitin system [BR:ko04121];	RNF5; E3 ubiquitin-protein ligase RNF5 [EC:2.3.2.27]	-	Other single Ring-finger type E3	Single Ring-finger type E3	Ubiquitin ligases (E3)
TRINITY_DN12022_c0_g2_i3	K22756	NSMCE2, NSE2; E3 SUMO-protein ligase NSE2 [EC:2.3.2.-]	04121 Ubiquitin system [BR:ko04121]; 03400 DNA repair and recombination proteins [BR:ko03400];	NSMCE2, NSE2; E3 SUMO-protein ligase NSE2 [EC:2.3.2.-]	-	-	UBL E3 ligases	Ubiquitin ligases (E3)
TRINITY_DN12022_c0_g2_i4	K22756	NSMCE2, NSE2; E3 SUMO-protein ligase NSE2 [EC:2.3.2.-]	04121 Ubiquitin system [BR:ko04121]; 03400 DNA repair and recombination proteins [BR:ko03400];	NSMCE2, NSE2; E3 SUMO-protein ligase NSE2 [EC:2.3.2.-]	-	-	UBL E3 ligases	Ubiquitin ligases (E3)
TRINITY_DN12022_c0_g2_i5	K22756	NSMCE2, NSE2; E3 SUMO-protein ligase NSE2 [EC:2.3.2.-]	04121 Ubiquitin system [BR:ko04121]; 03400 DNA repair and recombination proteins [BR:ko03400];	NSMCE2, NSE2; E3 SUMO-protein ligase NSE2 [EC:2.3.2.-]	-	-	UBL E3 ligases	Ubiquitin ligases (E3)
TRINITY_DN12022_c0_g2_i6	K22756	NSMCE2, NSE2; E3 SUMO-protein ligase NSE2 [EC:2.3.2.-]	04121 Ubiquitin system [BR:ko04121]; 03400 DNA repair and recombination proteins [BR:ko03400];	NSMCE2, NSE2; E3 SUMO-protein ligase NSE2 [EC:2.3.2.-]	-	-	UBL E3 ligases	Ubiquitin ligases (E3)
TRINITY_DN12000_c1_g1_i10	K11984	SART1, HAF, SNU66; U4/U6.U5 tri-snRNP-associated protein 1	03040 Spliceosome [PATH:ko03040]; 03041 Spliceosome [BR:ko03041]; 04121 Ubiquitin system [BR:ko04121];	SART1, HAF, SNU66; U4/U6.U5 tri-snRNP-associated protein 1	-	Other single Ring-finger type E3	Single Ring-finger type E3	Ubiquitin ligases (E3)
TRINITY_DN12000_c1_g1_i11	K11984	SART1, HAF, SNU66; U4/U6.U5 tri-snRNP-associated protein 1	03040 Spliceosome [PATH:ko03040]; 03041 Spliceosome [BR:ko03041]; 04121 Ubiquitin system [BR:ko04121];	SART1, HAF, SNU66; U4/U6.U5 tri-snRNP-associated protein 1	-	Other single Ring-finger type E3	Single Ring-finger type E3	Ubiquitin ligases (E3)
TRINITY_DN12000_c1_g1_i12	K11984	SART1, HAF, SNU66; U4/U6.U5 tri-snRNP-associated protein 1	03040 Spliceosome [PATH:ko03040]; 03041 Spliceosome [BR:ko03041]; 04121 Ubiquitin system [BR:ko04121];	SART1, HAF, SNU66; U4/U6.U5 tri-snRNP-associated protein 1	-	Other single Ring-finger type E3	Single Ring-finger type E3	Ubiquitin ligases (E3)
TRINITY_DN22234_c0_g1_i10	K23341	ERLIN; erlin	04121 Ubiquitin system [BR:ko04121];	ERLIN; erlin	-	ERAD complex	Multi subunit Ring-finger type E3	Ubiquitin ligases (E3)
TRINITY_DN3480_c0_g1_i22	K10695	RNF1_2; E3 ubiquitin-protein ligase RNF1/2 [EC:2.3.2.27]	04121 Ubiquitin system [BR:ko04121]; 03036 Chromosome and associated proteins [BR:ko03036];	RNF1_2; E3 ubiquitin-protein ligase RNF1/2 [EC:2.3.2.27]	-	Other single Ring-finger type E3	Single Ring-finger type E3	Ubiquitin ligases (E3)
TRINITY_DN3480_c0_g1_i34	K10695	RNF1_2; E3 ubiquitin-protein ligase RNF1/2 [EC:2.3.2.27]	04121 Ubiquitin system [BR:ko04121]; 03036 Chromosome and associated proteins [BR:ko03036];	RNF1_2; E3 ubiquitin-protein ligase RNF1/2 [EC:2.3.2.27]	-	Other single Ring-finger type E3	Single Ring-finger type E3	Ubiquitin ligases (E3)
TRINITY_DN3480_c0_g1_i44	K10695	RNF1_2; E3 ubiquitin-protein ligase RNF1/2 [EC:2.3.2.27]	04121 Ubiquitin system [BR:ko04121]; 03036 Chromosome and associated proteins [BR:ko03036];	RNF1_2; E3 ubiquitin-protein ligase RNF1/2 [EC:2.3.2.27]	-	Other single Ring-finger type E3	Single Ring-finger type E3	Ubiquitin ligases (E3)
TRINITY_DN3480_c0_g1_i67	K10695	RNF1_2; E3 ubiquitin-protein ligase RNF1/2 [EC:2.3.2.27]	04121 Ubiquitin system [BR:ko04121]; 03036 Chromosome and associated proteins [BR:ko03036];	RNF1_2; E3 ubiquitin-protein ligase RNF1/2 [EC:2.3.2.27]	-	Other single Ring-finger type E3	Single Ring-finger type E3	Ubiquitin ligases (E3)
TRINITY_DN3480_c0_g1_i68	K10695	RNF1_2; E3 ubiquitin-protein ligase RNF1/2 [EC:2.3.2.27]	04121 Ubiquitin system [BR:ko04121]; 03036 Chromosome and associated proteins [BR:ko03036];	RNF1_2; E3 ubiquitin-protein ligase RNF1/2 [EC:2.3.2.27]	-	Other single Ring-finger type E3	Single Ring-finger type E3	Ubiquitin ligases (E3)
TRINITY_DN3480_c0_g1_i9	K10695	RNF1_2; E3 ubiquitin-protein ligase RNF1/2 [EC:2.3.2.27]	04121 Ubiquitin system [BR:ko04121]; 03036 Chromosome and associated proteins [BR:ko03036];	RNF1_2; E3 ubiquitin-protein ligase RNF1/2 [EC:2.3.2.27]	-	Other single Ring-finger type E3	Single Ring-finger type E3	Ubiquitin ligases (E3)
TRINITY_DN3472_c0_g1_i4	K10576	UBE2H, UBC8; ubiquitin-conjugating enzyme E2 H [EC:2.3.2.23]	04120 Ubiquitin mediated proteolysis [PATH:ko04120]; 04121 Ubiquitin system [BR:ko04121];	UBE2H, UBC8; ubiquitin-conjugating enzyme E2 H [EC:2.3.2.23]	-	-	Ubiquitin-conjugating enzymes	Ubiquitin-conjugating enzymes (E2)
TRINITY_DN3438_c0_g1_i44	K16280	RGLG; E3 ubiquitin-protein ligase RGLG [EC:2.3.2.27]	04121 Ubiquitin system [BR:ko04121];	RGLG; E3 ubiquitin-protein ligase RGLG [EC:2.3.2.27]	-	Other single Ring-finger type E3	Single Ring-finger type E3	Ubiquitin ligases (E3)
TRINITY_DN3467_c0_g1_i1	K06689	UBE2D, UBC4, UBC5; ubiquitin-conjugating enzyme E2 D [EC:2.3.2.23]	04141 Protein processing in endoplasmic reticulum [PATH:ko04141]; 04120 Ubiquitin mediated proteolysis [PATH:ko04120]; 04013 MAPK signaling pathway - fly [PATH:ko04013]; 04624 Toll and Imd signaling pathway [PATH:ko04624]; 05131 Shigellosis [PATH:ko05131]; 04121 Ubiquitin system [BR:ko04121];	UBE2D, UBC4, UBC5; ubiquitin-conjugating enzyme E2 D [EC:2.3.2.23]	-	-	Ubiquitin-conjugating enzymes	Ubiquitin-conjugating enzymes (E2)
TRINITY_DN7531_c0_g1_i1	K10268	FBXL2_20; F-box and leucine-rich repeat protein 2/20	04121 Ubiquitin system [BR:ko04121];	FBXL2_20; F-box and leucine-rich repeat protein 2/20	Target recognizing subunit (F-box)	SCF complex	Multi subunit Ring-finger type E3	Ubiquitin ligases (E3)
TRINITY_DN7531_c0_g1_i3	K10268	FBXL2_20; F-box and leucine-rich repeat protein 2/20	04121 Ubiquitin system [BR:ko04121];	FBXL2_20; F-box and leucine-rich repeat protein 2/20	Target recognizing subunit (F-box)	SCF complex	Multi subunit Ring-finger type E3	Ubiquitin ligases (E3)
TRINITY_DN17832_c0_g1_i1	K10664	ATL6S; E3 ubiquitin-protein ligase ATL6/9/15/31/42/55 [EC:2.3.2.27]	04121 Ubiquitin system [BR:ko04121];	ATL6S; E3 ubiquitin-protein ligase ATL6/9/15/31/42/55 [EC:2.3.2.27]	-	ATL proteins	Single Ring-finger type E3	Ubiquitin ligases (E3)
TRINITY_DN7138_c0_g1_i1	K10268	FBXL2_20; F-box and leucine-rich repeat protein 2/20	04121 Ubiquitin system [BR:ko04121];	FBXL2_20; F-box and leucine-rich repeat protein 2/20	Target recognizing subunit (F-box)	SCF complex	Multi subunit Ring-finger type E3	Ubiquitin ligases (E3)
TRINITY_DN7116_c0_g1_i3	K11968	ARIH1; ariadne-1 [EC:2.3.2.31]	04121 Ubiquitin system [BR:ko04121];	ARIH1; ariadne-1 [EC:2.3.2.31]	-	RBR proteins	Single Ring-finger type E3	Ubiquitin ligases (E3)
TRINITY_DN7116_c0_g1_i7	K11968	ARIH1; ariadne-1 [EC:2.3.2.31]	04121 Ubiquitin system [BR:ko04121];	ARIH1; ariadne-1 [EC:2.3.2.31]	-	RBR proteins	Single Ring-finger type E3	Ubiquitin ligases (E3)
TRINITY_DN5611_c0_g1_i1	K02927	RP-L40e, RPL40, UBA52; ubiquitin-large subunit ribosomal protein L40e	03010 Ribosome [PATH:ko03010]; 04120 Ubiquitin mediated proteolysis [PATH:ko04120]; 04137 Mitophagy - animal [PATH:ko04137]; 05171 Coronavirus disease - COVID-19 [PATH:ko05171]; 05167 Kaposi sarcoma-associated herpesvirus infection [PATH:ko05167]; 05131 Shigellosis [PATH:ko05131]; 05012 Parkinson disease [PATH:ko05012]; 05022 Pathways of neurodegeneration - multiple diseases [PATH:ko05022]; 03011…	RP-L40e, RPL40, UBA52; ubiquitin-large subunit ribosomal protein L40e	-	-	Ubiquitins	Ubiquitins and ubiquitin-like proteins
TRINITY_DN5690_c0_g1_i2	K10583	UBE2S, E2EPF; ubiquitin-conjugating enzyme E2 S [EC:2.3.2.23]	04120 Ubiquitin mediated proteolysis [PATH:ko04120]; 04121 Ubiquitin system [BR:ko04121];	UBE2S, E2EPF; ubiquitin-conjugating enzyme E2 S [EC:2.3.2.23]	-	-	Ubiquitin-conjugating enzymes	Ubiquitin-conjugating enzymes (E2)
TRINITY_DN5667_c0_g1_i1	K08341	GABARAP, ATG8, LC3; GABA(A) receptor-associated protein	04371 Apelin signaling pathway [PATH:ko04371]; 04068 FoxO signaling pathway [PATH:ko04068]; 04140 Autophagy - animal [PATH:ko04140]; 04138 Autophagy - yeast [PATH:ko04138]; 04136 Autophagy - other [PATH:ko04136]; 04137 Mitophagy - animal [PATH:ko04137]; 04139 Mitophagy - yeast [PATH:ko04139]; 04621 NOD-like receptor signaling pathway [PATH:ko04621]; 04727 GABAergic synapse [PATH:ko04727]; 04212 L…	GABARAP, ATG8, LC3; GABA(A) receptor-associated protein	-	-	Ubiquitin-like proteins (UBLs)	Ubiquitins and ubiquitin-like proteins
TRINITY_DN13374_c0_g1_i13	K22762	DESI1, PPPDE2; desumoylating isopeptidase 1 [EC:3.4.-.-]	01002 Peptidases and inhibitors [BR:ko01002]; 04121 Ubiquitin system [BR:ko04121];	DESI1, PPPDE2; desumoylating isopeptidase 1 [EC:3.4.-.-]	-	-	UBL-specific proteases (ULPs)	Deubiquitinating enzyme (DUB)
TRINITY_DN13374_c0_g1_i16	K22762	DESI1, PPPDE2; desumoylating isopeptidase 1 [EC:3.4.-.-]	01002 Peptidases and inhibitors [BR:ko01002]; 04121 Ubiquitin system [BR:ko04121];	DESI1, PPPDE2; desumoylating isopeptidase 1 [EC:3.4.-.-]	-	-	UBL-specific proteases (ULPs)	Deubiquitinating enzyme (DUB)
TRINITY_DN13374_c0_g1_i2	K22762	DESI1, PPPDE2; desumoylating isopeptidase 1 [EC:3.4.-.-]	01002 Peptidases and inhibitors [BR:ko01002]; 04121 Ubiquitin system [BR:ko04121];	DESI1, PPPDE2; desumoylating isopeptidase 1 [EC:3.4.-.-]	-	-	UBL-specific proteases (ULPs)	Deubiquitinating enzyme (DUB)
TRINITY_DN13374_c0_g1_i23	K22762	DESI1, PPPDE2; desumoylating isopeptidase 1 [EC:3.4.-.-]	01002 Peptidases and inhibitors [BR:ko01002]; 04121 Ubiquitin system [BR:ko04121];	DESI1, PPPDE2; desumoylating isopeptidase 1 [EC:3.4.-.-]	-	-	UBL-specific proteases (ULPs)	Deubiquitinating enzyme (DUB)
TRINITY_DN13374_c0_g1_i29	K22762	DESI1, PPPDE2; desumoylating isopeptidase 1 [EC:3.4.-.-]	01002 Peptidases and inhibitors [BR:ko01002]; 04121 Ubiquitin system [BR:ko04121];	DESI1, PPPDE2; desumoylating isopeptidase 1 [EC:3.4.-.-]	-	-	UBL-specific proteases (ULPs)	Deubiquitinating enzyme (DUB)
TRINITY_DN13374_c0_g1_i30	K22762	DESI1, PPPDE2; desumoylating isopeptidase 1 [EC:3.4.-.-]	01002 Peptidases and inhibitors [BR:ko01002]; 04121 Ubiquitin system [BR:ko04121];	DESI1, PPPDE2; desumoylating isopeptidase 1 [EC:3.4.-.-]	-	-	UBL-specific proteases (ULPs)	Deubiquitinating enzyme (DUB)
TRINITY_DN19329_c1_g1_i3	K19041	RNF38_44; E3 ubiquitin-protein ligase RNF38/44 [EC:2.3.2.27]	04121 Ubiquitin system [BR:ko04121];	RNF38_44; E3 ubiquitin-protein ligase RNF38/44 [EC:2.3.2.27]	-	Other single Ring-finger type E3	Single Ring-finger type E3	Ubiquitin ligases (E3)
TRINITY_DN3187_c1_g1_i11	K08343	ATG3; ubiquitin-like-conjugating enzyme ATG3	04140 Autophagy - animal [PATH:ko04140]; 04138 Autophagy - yeast [PATH:ko04138]; 04136 Autophagy - other [PATH:ko04136]; 05167 Kaposi sarcoma-associated herpesvirus infection [PATH:ko05167]; 04131 Membrane trafficking [BR:ko04131]; 04121 Ubiquitin system [BR:ko04121]; 03029 Mitochondrial biogenesis [BR:ko03029];	ATG3; ubiquitin-like-conjugating enzyme ATG3	-	-	UBL-conjugating enzymes	Ubiquitin-conjugating enzymes (E2)
TRINITY_DN3187_c1_g1_i4	K08343	ATG3; ubiquitin-like-conjugating enzyme ATG3	04140 Autophagy - animal [PATH:ko04140]; 04138 Autophagy - yeast [PATH:ko04138]; 04136 Autophagy - other [PATH:ko04136]; 05167 Kaposi sarcoma-associated herpesvirus infection [PATH:ko05167]; 04131 Membrane trafficking [BR:ko04131]; 04121 Ubiquitin system [BR:ko04121]; 03029 Mitochondrial biogenesis [BR:ko03029];	ATG3; ubiquitin-like-conjugating enzyme ATG3	-	-	UBL-conjugating enzymes	Ubiquitin-conjugating enzymes (E2)
TRINITY_DN3187_c1_g1_i9	K08343	ATG3; ubiquitin-like-conjugating enzyme ATG3	04140 Autophagy - animal [PATH:ko04140]; 04138 Autophagy - yeast [PATH:ko04138]; 04136 Autophagy - other [PATH:ko04136]; 05167 Kaposi sarcoma-associated herpesvirus infection [PATH:ko05167]; 04131 Membrane trafficking [BR:ko04131]; 04121 Ubiquitin system [BR:ko04121]; 03029 Mitochondrial biogenesis [BR:ko03029];	ATG3; ubiquitin-like-conjugating enzyme ATG3	-	-	UBL-conjugating enzymes	Ubiquitin-conjugating enzymes (E2)
TRINITY_DN3198_c0_g1_i1	K22763	DESI2, PPPDE1; deubiquitinase DESI2 [EC:3.4.19.12]	01002 Peptidases and inhibitors [BR:ko01002]; 04121 Ubiquitin system [BR:ko04121];	DESI2, PPPDE1; deubiquitinase DESI2 [EC:3.4.19.12]	-	PPPDE	Ubiquitin-specific proteases (UBPs)	Deubiquitinating enzyme (DUB)
TRINITY_DN3162_c0_g1_i2	K06689	UBE2D, UBC4, UBC5; ubiquitin-conjugating enzyme E2 D [EC:2.3.2.23]	04141 Protein processing in endoplasmic reticulum [PATH:ko04141]; 04120 Ubiquitin mediated proteolysis [PATH:ko04120]; 04013 MAPK signaling pathway - fly [PATH:ko04013]; 04624 Toll and Imd signaling pathway [PATH:ko04624]; 05131 Shigellosis [PATH:ko05131]; 04121 Ubiquitin system [BR:ko04121];	UBE2D, UBC4, UBC5; ubiquitin-conjugating enzyme E2 D [EC:2.3.2.23]	-	-	Ubiquitin-conjugating enzymes	Ubiquitin-conjugating enzymes (E2)
TRINITY_DN3177_c0_g2_i2	K01309	MINDY1_2; ubiquitin carboxyl-terminal hydrolase MINDY-1/2 [EC:3.4.19.12]	04121 Ubiquitin system [BR:ko04121];	MINDY1_2; ubiquitin carboxyl-terminal hydrolase MINDY-1/2 [EC:3.4.19.12]	-	MINDY	Ubiquitin-specific proteases (UBPs)	Deubiquitinating enzyme (DUB)
TRINITY_DN3177_c0_g2_i3	K01309	MINDY1_2; ubiquitin carboxyl-terminal hydrolase MINDY-1/2 [EC:3.4.19.12]	04121 Ubiquitin system [BR:ko04121];	MINDY1_2; ubiquitin carboxyl-terminal hydrolase MINDY-1/2 [EC:3.4.19.12]	-	MINDY	Ubiquitin-specific proteases (UBPs)	Deubiquitinating enzyme (DUB)
TRINITY_DN3177_c0_g2_i4	K01309	MINDY1_2; ubiquitin carboxyl-terminal hydrolase MINDY-1/2 [EC:3.4.19.12]	04121 Ubiquitin system [BR:ko04121];	MINDY1_2; ubiquitin carboxyl-terminal hydrolase MINDY-1/2 [EC:3.4.19.12]	-	MINDY	Ubiquitin-specific proteases (UBPs)	Deubiquitinating enzyme (DUB)
TRINITY_DN3177_c0_g2_i5	K01309	MINDY1_2; ubiquitin carboxyl-terminal hydrolase MINDY-1/2 [EC:3.4.19.12]	04121 Ubiquitin system [BR:ko04121];	MINDY1_2; ubiquitin carboxyl-terminal hydrolase MINDY-1/2 [EC:3.4.19.12]	-	MINDY	Ubiquitin-specific proteases (UBPs)	Deubiquitinating enzyme (DUB)
TRINITY_DN3131_c0_g1_i5	K10268	FBXL2_20; F-box and leucine-rich repeat protein 2/20	04121 Ubiquitin system [BR:ko04121];	FBXL2_20; F-box and leucine-rich repeat protein 2/20	Target recognizing subunit (F-box)	SCF complex	Multi subunit Ring-finger type E3	Ubiquitin ligases (E3)
TRINITY_DN3131_c0_g1_i8	K10268	FBXL2_20; F-box and leucine-rich repeat protein 2/20	04121 Ubiquitin system [BR:ko04121];	FBXL2_20; F-box and leucine-rich repeat protein 2/20	Target recognizing subunit (F-box)	SCF complex	Multi subunit Ring-finger type E3	Ubiquitin ligases (E3)
TRINITY_DN11428_c0_g1_i4	K04482	RAD51; DNA repair protein RAD51	03440 Homologous recombination [PATH:ko03440]; 03460 Fanconi anemia pathway [PATH:ko03460]; 05200 Pathways in cancer [PATH:ko05200]; 05212 Pancreatic cancer [PATH:ko05212]; 04131 Membrane trafficking [BR:ko04131]; 04121 Ubiquitin system [BR:ko04121]; 03400 DNA repair and recombination proteins [BR:ko03400];	RAD51; DNA repair protein RAD51	-	BRCC complex	Multi subunit Ring-finger type E3	Ubiquitin ligases (E3)
TRINITY_DN11445_c0_g1_i1	K22382	WDR26; WD repeat-containing protein 26	04121 Ubiquitin system [BR:ko04121];	WDR26; WD repeat-containing protein 26	-	CTLH complex	Multi subunit Ring-finger type E3	Ubiquitin ligases (E3)
TRINITY_DN1152_c0_g1_i10	K12180	COPS7, CSN7; COP9 signalosome complex subunit 7	04121 Ubiquitin system [BR:ko04121];	COPS7, CSN7; COP9 signalosome complex subunit 7	-	COP9 signalosome (CSN) complex	UBL-specific proteases (ULPs)	Deubiquitinating enzyme (DUB)
TRINITY_DN1146_c0_g1_i1	K11366	USP22_27_51, UBP8; ubiquitin carboxyl-terminal hydrolase 22/27/51 [EC:3.4.19.12]	01002 Peptidases and inhibitors [BR:ko01002]; 03021 Transcription machinery [BR:ko03021]; 04121 Ubiquitin system [BR:ko04121]; 03036 Chromosome and associated proteins [BR:ko03036];	USP22_27_51, UBP8; ubiquitin carboxyl-terminal hydrolase 22/27/51 [EC:3.4.19.12]	-	UBP/USP	Ubiquitin-specific proteases (UBPs)	Deubiquitinating enzyme (DUB)
TRINITY_DN1143_c0_g1_i3	K08597	SENP8, NEDP1, DEN1; sentrin-specific protease 8 [EC:3.4.22.68]	01002 Peptidases and inhibitors [BR:ko01002]; 04121 Ubiquitin system [BR:ko04121];	SENP8, NEDP1, DEN1; sentrin-specific protease 8 [EC:3.4.22.68]	-	-	UBL-specific proteases (ULPs)	Deubiquitinating enzyme (DUB)
TRINITY_DN1143_c0_g1_i39	K08597	SENP8, NEDP1, DEN1; sentrin-specific protease 8 [EC:3.4.22.68]	01002 Peptidases and inhibitors [BR:ko01002]; 04121 Ubiquitin system [BR:ko04121];	SENP8, NEDP1, DEN1; sentrin-specific protease 8 [EC:3.4.22.68]	-	-	UBL-specific proteases (ULPs)	Deubiquitinating enzyme (DUB)
TRINITY_DN1143_c0_g1_i46	K08597	SENP8, NEDP1, DEN1; sentrin-specific protease 8 [EC:3.4.22.68]	01002 Peptidases and inhibitors [BR:ko01002]; 04121 Ubiquitin system [BR:ko04121];	SENP8, NEDP1, DEN1; sentrin-specific protease 8 [EC:3.4.22.68]	-	-	UBL-specific proteases (ULPs)	Deubiquitinating enzyme (DUB)
TRINITY_DN1143_c0_g1_i61	K08597	SENP8, NEDP1, DEN1; sentrin-specific protease 8 [EC:3.4.22.68]	01002 Peptidases and inhibitors [BR:ko01002]; 04121 Ubiquitin system [BR:ko04121];	SENP8, NEDP1, DEN1; sentrin-specific protease 8 [EC:3.4.22.68]	-	-	UBL-specific proteases (ULPs)	Deubiquitinating enzyme (DUB)
TRINITY_DN1126_c0_g3_i1	K06689	UBE2D, UBC4, UBC5; ubiquitin-conjugating enzyme E2 D [EC:2.3.2.23]	04141 Protein processing in endoplasmic reticulum [PATH:ko04141]; 04120 Ubiquitin mediated proteolysis [PATH:ko04120]; 04013 MAPK signaling pathway - fly [PATH:ko04013]; 04624 Toll and Imd signaling pathway [PATH:ko04624]; 05131 Shigellosis [PATH:ko05131]; 04121 Ubiquitin system [BR:ko04121];	UBE2D, UBC4, UBC5; ubiquitin-conjugating enzyme E2 D [EC:2.3.2.23]	-	-	Ubiquitin-conjugating enzymes	Ubiquitin-conjugating enzymes (E2)
TRINITY_DN1126_c0_g3_i2	K06689	UBE2D, UBC4, UBC5; ubiquitin-conjugating enzyme E2 D [EC:2.3.2.23]	04141 Protein processing in endoplasmic reticulum [PATH:ko04141]; 04120 Ubiquitin mediated proteolysis [PATH:ko04120]; 04013 MAPK signaling pathway - fly [PATH:ko04013]; 04624 Toll and Imd signaling pathway [PATH:ko04624]; 05131 Shigellosis [PATH:ko05131]; 04121 Ubiquitin system [BR:ko04121];	UBE2D, UBC4, UBC5; ubiquitin-conjugating enzyme E2 D [EC:2.3.2.23]	-	-	Ubiquitin-conjugating enzymes	Ubiquitin-conjugating enzymes (E2)
TRINITY_DN1179_c0_g2_i51	K10644	CHFR; E3 ubiquitin-protein ligase CHFR [EC:2.3.2.27]	04121 Ubiquitin system [BR:ko04121];	CHFR; E3 ubiquitin-protein ligase CHFR [EC:2.3.2.27]	-	Other single Ring-finger type E3	Single Ring-finger type E3	Ubiquitin ligases (E3)
TRINITY_DN1179_c0_g2_i56	K10644	CHFR; E3 ubiquitin-protein ligase CHFR [EC:2.3.2.27]	04121 Ubiquitin system [BR:ko04121];	CHFR; E3 ubiquitin-protein ligase CHFR [EC:2.3.2.27]	-	Other single Ring-finger type E3	Single Ring-finger type E3	Ubiquitin ligases (E3)
TRINITY_DN1179_c0_g2_i57	K10644	CHFR; E3 ubiquitin-protein ligase CHFR [EC:2.3.2.27]	04121 Ubiquitin system [BR:ko04121];	CHFR; E3 ubiquitin-protein ligase CHFR [EC:2.3.2.27]	-	Other single Ring-finger type E3	Single Ring-finger type E3	Ubiquitin ligases (E3)
TRINITY_DN1148_c0_g1_i24	K08770	UBC; ubiquitin C	04120 Ubiquitin mediated proteolysis [PATH:ko04120]; 04137 Mitophagy - animal [PATH:ko04137]; 03320 PPAR signaling pathway [PATH:ko03320]; 05167 Kaposi sarcoma-associated herpesvirus infection [PATH:ko05167]; 05131 Shigellosis [PATH:ko05131]; 05012 Parkinson disease [PATH:ko05012]; 05022 Pathways of neurodegeneration - multiple diseases [PATH:ko05022]; 04121 Ubiquitin system [BR:ko04121];	UBC; ubiquitin C	-	-	Ubiquitins	Ubiquitins and ubiquitin-like proteins
TRINITY_DN1148_c0_g1_i4	K08770	UBC; ubiquitin C	04120 Ubiquitin mediated proteolysis [PATH:ko04120]; 04137 Mitophagy - animal [PATH:ko04137]; 03320 PPAR signaling pathway [PATH:ko03320]; 05167 Kaposi sarcoma-associated herpesvirus infection [PATH:ko05167]; 05131 Shigellosis [PATH:ko05131]; 05012 Parkinson disease [PATH:ko05012]; 05022 Pathways of neurodegeneration - multiple diseases [PATH:ko05022]; 04121 Ubiquitin system [BR:ko04121];	UBC; ubiquitin C	-	-	Ubiquitins	Ubiquitins and ubiquitin-like proteins
TRINITY_DN436_c0_g1_i2	K10576	UBE2H, UBC8; ubiquitin-conjugating enzyme E2 H [EC:2.3.2.23]	04120 Ubiquitin mediated proteolysis [PATH:ko04120]; 04121 Ubiquitin system [BR:ko04121];	UBE2H, UBC8; ubiquitin-conjugating enzyme E2 H [EC:2.3.2.23]	-	-	Ubiquitin-conjugating enzymes	Ubiquitin-conjugating enzymes (E2)
TRINITY_DN442_c0_g1_i17	K04706	PIAS1; E3 SUMO-protein ligase PIAS1 [EC:2.3.2.-]	04120 Ubiquitin mediated proteolysis [PATH:ko04120]; 04630 JAK-STAT signaling pathway [PATH:ko04630]; 05160 Hepatitis C [PATH:ko05160]; 04121 Ubiquitin system [BR:ko04121]; 04812 Cytoskeleton proteins [BR:ko04812];	PIAS1; E3 SUMO-protein ligase PIAS1 [EC:2.3.2.-]	-	-	UBL E3 ligases	Ubiquitin ligases (E3)
TRINITY_DN448_c3_g1_i2	K06689	UBE2D, UBC4, UBC5; ubiquitin-conjugating enzyme E2 D [EC:2.3.2.23]	04141 Protein processing in endoplasmic reticulum [PATH:ko04141]; 04120 Ubiquitin mediated proteolysis [PATH:ko04120]; 04013 MAPK signaling pathway - fly [PATH:ko04013]; 04624 Toll and Imd signaling pathway [PATH:ko04624]; 05131 Shigellosis [PATH:ko05131]; 04121 Ubiquitin system [BR:ko04121];	UBE2D, UBC4, UBC5; ubiquitin-conjugating enzyme E2 D [EC:2.3.2.23]	-	-	Ubiquitin-conjugating enzymes	Ubiquitin-conjugating enzymes (E2)
TRINITY_DN425_c6_g1_i1	K03354	APC7; anaphase-promoting complex subunit 7	04120 Ubiquitin mediated proteolysis [PATH:ko04120]; 04110 Cell cycle [PATH:ko04110]; 04111 Cell cycle - yeast [PATH:ko04111]; 04113 Meiosis - yeast [PATH:ko04113]; 04114 Oocyte meiosis [PATH:ko04114]; 04914 Progesterone-mediated oocyte maturation [PATH:ko04914]; 05166 Human T-cell leukemia virus 1 infection [PATH:ko05166]; 04121 Ubiquitin system [BR:ko04121]; 03036 Chromosome and associated prot…	APC7; anaphase-promoting complex subunit 7	Other subunits	APC/C	Multi subunit Ring-finger type E3	Ubiquitin ligases (E3)
TRINITY_DN95809_c0_g1_i1	K11982	RNF115_126; E3 ubiquitin-protein ligase RNF115/126 [EC:2.3.2.27]	04131 Membrane trafficking [BR:ko04131]; 04121 Ubiquitin system [BR:ko04121];	RNF115_126; E3 ubiquitin-protein ligase RNF115/126 [EC:2.3.2.27]	-	Other single Ring-finger type E3	Single Ring-finger type E3	Ubiquitin ligases (E3)
TRINITY_DN15118_c1_g1_i1	K03868	RBX1, ROC1; E3 ubiquitin-protein ligase RBX1 [EC:2.3.2.32]	04141 Protein processing in endoplasmic reticulum [PATH:ko04141]; 04120 Ubiquitin mediated proteolysis [PATH:ko04120]; 03420 Nucleotide excision repair [PATH:ko03420]; 04310 Wnt signaling pathway [PATH:ko04310]; 04341 Hedgehog signaling pathway - fly [PATH:ko04341]; 04350 TGF-beta signaling pathway [PATH:ko04350]; 04066 HIF-1 signaling pathway [PATH:ko04066]; 04110 Cell cycle [PATH:ko04110]; 0411…	RBX1, ROC1; E3 ubiquitin-protein ligase RBX1 [EC:2.3.2.32]	Ring finger protein	Cul9 complex	Multi subunit Ring-finger type E3	Ubiquitin ligases (E3)
TRINITY_DN15118_c1_g1_i5	K03868	RBX1, ROC1; E3 ubiquitin-protein ligase RBX1 [EC:2.3.2.32]	04141 Protein processing in endoplasmic reticulum [PATH:ko04141]; 04120 Ubiquitin mediated proteolysis [PATH:ko04120]; 03420 Nucleotide excision repair [PATH:ko03420]; 04310 Wnt signaling pathway [PATH:ko04310]; 04341 Hedgehog signaling pathway - fly [PATH:ko04341]; 04350 TGF-beta signaling pathway [PATH:ko04350]; 04066 HIF-1 signaling pathway [PATH:ko04066]; 04110 Cell cycle [PATH:ko04110]; 0411…	RBX1, ROC1; E3 ubiquitin-protein ligase RBX1 [EC:2.3.2.32]	Ring finger protein	Cul9 complex	Multi subunit Ring-finger type E3	Ubiquitin ligases (E3)
TRINITY_DN15140_c1_g1_i2	K20799	FAM175B, ABRO1; BRISC complex subunit Abro1	04121 Ubiquitin system [BR:ko04121]; 03036 Chromosome and associated proteins [BR:ko03036];	FAM175B, ABRO1; BRISC complex subunit Abro1	-	BRISC complex	Ubiquitin-specific proteases (UBPs)	Deubiquitinating enzyme (DUB)
TRINITY_DN15140_c1_g1_i3	K20799	FAM175B, ABRO1; BRISC complex subunit Abro1	04121 Ubiquitin system [BR:ko04121]; 03036 Chromosome and associated proteins [BR:ko03036];	FAM175B, ABRO1; BRISC complex subunit Abro1	-	BRISC complex	Ubiquitin-specific proteases (UBPs)	Deubiquitinating enzyme (DUB)
TRINITY_DN2990_c0_g1_i1	K10666	RNF5; E3 ubiquitin-protein ligase RNF5 [EC:2.3.2.27]	04141 Protein processing in endoplasmic reticulum [PATH:ko04141]; 04121 Ubiquitin system [BR:ko04121];	RNF5; E3 ubiquitin-protein ligase RNF5 [EC:2.3.2.27]	-	Other single Ring-finger type E3	Single Ring-finger type E3	Ubiquitin ligases (E3)
TRINITY_DN2935_c0_g1_i11	K08336	ATG12; ubiquitin-like protein ATG12	04068 FoxO signaling pathway [PATH:ko04068]; 04140 Autophagy - animal [PATH:ko04140]; 04138 Autophagy - yeast [PATH:ko04138]; 04136 Autophagy - other [PATH:ko04136]; 04621 NOD-like receptor signaling pathway [PATH:ko04621]; 04622 RIG-I-like receptor signaling pathway [PATH:ko04622]; 05131 Shigellosis [PATH:ko05131]; 04131 Membrane trafficking [BR:ko04131]; 04121 Ubiquitin system [BR:ko04121]; 030…	ATG12; ubiquitin-like protein ATG12	-	-	Ubiquitin-like proteins (UBLs)	Ubiquitins and ubiquitin-like proteins
TRINITY_DN2935_c0_g1_i9	K08336	ATG12; ubiquitin-like protein ATG12	04068 FoxO signaling pathway [PATH:ko04068]; 04140 Autophagy - animal [PATH:ko04140]; 04138 Autophagy - yeast [PATH:ko04138]; 04136 Autophagy - other [PATH:ko04136]; 04621 NOD-like receptor signaling pathway [PATH:ko04621]; 04622 RIG-I-like receptor signaling pathway [PATH:ko04622]; 05131 Shigellosis [PATH:ko05131]; 04131 Membrane trafficking [BR:ko04131]; 04121 Ubiquitin system [BR:ko04121]; 030…	ATG12; ubiquitin-like protein ATG12	-	-	Ubiquitin-like proteins (UBLs)	Ubiquitins and ubiquitin-like proteins
TRINITY_DN2921_c0_g1_i12	K12169	KPC1, RNF123; Kip1 ubiquitination-promoting complex protein 1 [EC:2.3.2.27]	04121 Ubiquitin system [BR:ko04121];	KPC1, RNF123; Kip1 ubiquitination-promoting complex protein 1 [EC:2.3.2.27]	-	BRCC complex	Multi subunit Ring-finger type E3	Ubiquitin ligases (E3)
TRINITY_DN1346_c1_g1_i2	K23344	DDRGK1; DDRGK domain-containing protein 1	04121 Ubiquitin system [BR:ko04121];	DDRGK1; DDRGK domain-containing protein 1	-	Multi subunit type E3 associated proteins	Multi subunit Ring-finger type E3	Ubiquitin ligases (E3)
TRINITY_DN1395_c2_g1_i10	K10523	SPOP; speckle-type POZ protein	04340 Hedgehog signaling pathway [PATH:ko04340]; 04341 Hedgehog signaling pathway - fly [PATH:ko04341]; 04121 Ubiquitin system [BR:ko04121];	SPOP; speckle-type POZ protein	Adoptor and target recognizing subunit (BTB)	Cul3 complex	Multi subunit Ring-finger type E3	Ubiquitin ligases (E3)
TRINITY_DN1391_c0_g1_i16	K10581	UBE2O; ubiquitin-conjugating enzyme E2 O [EC:2.3.2.24]	04120 Ubiquitin mediated proteolysis [PATH:ko04120]; 04121 Ubiquitin system [BR:ko04121];	UBE2O; ubiquitin-conjugating enzyme E2 O [EC:2.3.2.24]	-	-	Ubiquitin-conjugating enzymes	Ubiquitin-conjugating enzymes (E2)
TRINITY_DN46388_c0_g1_i1	K11975	RNF144; E3 ubiquitin-protein ligase RNF144 [EC:2.3.2.31]	04121 Ubiquitin system [BR:ko04121];	RNF144; E3 ubiquitin-protein ligase RNF144 [EC:2.3.2.31]	-	RBR proteins	Single Ring-finger type E3	Ubiquitin ligases (E3)
TRINITY_DN9202_c0_g1_i1	K10609	CUL4; cullin 4	04120 Ubiquitin mediated proteolysis [PATH:ko04120]; 03420 Nucleotide excision repair [PATH:ko03420]; 05170 Human immunodeficiency virus 1 infection [PATH:ko05170]; 04121 Ubiquitin system [BR:ko04121]; 03400 DNA repair and recombination proteins [BR:ko03400]; 04147 Exosome [BR:ko04147];	CUL4; cullin 4	Cullin	Cul4 complex	Multi subunit Ring-finger type E3	Ubiquitin ligases (E3)
TRINITY_DN9202_c0_g1_i11	K10609	CUL4; cullin 4	04120 Ubiquitin mediated proteolysis [PATH:ko04120]; 03420 Nucleotide excision repair [PATH:ko03420]; 05170 Human immunodeficiency virus 1 infection [PATH:ko05170]; 04121 Ubiquitin system [BR:ko04121]; 03400 DNA repair and recombination proteins [BR:ko03400]; 04147 Exosome [BR:ko04147];	CUL4; cullin 4	Cullin	Cul4 complex	Multi subunit Ring-finger type E3	Ubiquitin ligases (E3)
TRINITY_DN9202_c0_g1_i12	K10609	CUL4; cullin 4	04120 Ubiquitin mediated proteolysis [PATH:ko04120]; 03420 Nucleotide excision repair [PATH:ko03420]; 05170 Human immunodeficiency virus 1 infection [PATH:ko05170]; 04121 Ubiquitin system [BR:ko04121]; 03400 DNA repair and recombination proteins [BR:ko03400]; 04147 Exosome [BR:ko04147];	CUL4; cullin 4	Cullin	Cul4 complex	Multi subunit Ring-finger type E3	Ubiquitin ligases (E3)
TRINITY_DN9202_c0_g1_i6	K10609	CUL4; cullin 4	04120 Ubiquitin mediated proteolysis [PATH:ko04120]; 03420 Nucleotide excision repair [PATH:ko03420]; 05170 Human immunodeficiency virus 1 infection [PATH:ko05170]; 04121 Ubiquitin system [BR:ko04121]; 03400 DNA repair and recombination proteins [BR:ko03400]; 04147 Exosome [BR:ko04147];	CUL4; cullin 4	Cullin	Cul4 complex	Multi subunit Ring-finger type E3	Ubiquitin ligases (E3)
TRINITY_DN9202_c0_g1_i9	K10609	CUL4; cullin 4	04120 Ubiquitin mediated proteolysis [PATH:ko04120]; 03420 Nucleotide excision repair [PATH:ko03420]; 05170 Human immunodeficiency virus 1 infection [PATH:ko05170]; 04121 Ubiquitin system [BR:ko04121]; 03400 DNA repair and recombination proteins [BR:ko03400]; 04147 Exosome [BR:ko04147];	CUL4; cullin 4	Cullin	Cul4 complex	Multi subunit Ring-finger type E3	Ubiquitin ligases (E3)
TRINITY_DN8263_c0_g1_i3	K20776	BABAM, NBA1, MERIT40; BRISC and BRCA1-A complex member 1	03440 Homologous recombination [PATH:ko03440]; 04121 Ubiquitin system [BR:ko04121]; 03036 Chromosome and associated proteins [BR:ko03036]; 03400 DNA repair and recombination proteins [BR:ko03400];	BABAM, NBA1, MERIT40; BRISC and BRCA1-A complex member 1	-	BRISC complex	Ubiquitin-specific proteases (UBPs)	Deubiquitinating enzyme (DUB)
TRINITY_DN8690_c0_g1_i1	K16279	KEG; E3 ubiquitin-protein ligase KEG [EC:2.7.11.1 2.3.2.27]	01001 Protein kinases [BR:ko01001]; 04121 Ubiquitin system [BR:ko04121];	KEG; E3 ubiquitin-protein ligase KEG [EC:2.7.11.1 2.3.2.27]	-	Other single Ring-finger type E3	Single Ring-finger type E3	Ubiquitin ligases (E3)
TRINITY_DN8690_c0_g1_i16	K16279	KEG; E3 ubiquitin-protein ligase KEG [EC:2.7.11.1 2.3.2.27]	01001 Protein kinases [BR:ko01001]; 04121 Ubiquitin system [BR:ko04121];	KEG; E3 ubiquitin-protein ligase KEG [EC:2.7.11.1 2.3.2.27]	-	Other single Ring-finger type E3	Single Ring-finger type E3	Ubiquitin ligases (E3)
TRINITY_DN8690_c0_g1_i31	K16279	KEG; E3 ubiquitin-protein ligase KEG [EC:2.7.11.1 2.3.2.27]	01001 Protein kinases [BR:ko01001]; 04121 Ubiquitin system [BR:ko04121];	KEG; E3 ubiquitin-protein ligase KEG [EC:2.7.11.1 2.3.2.27]	-	Other single Ring-finger type E3	Single Ring-finger type E3	Ubiquitin ligases (E3)
TRINITY_DN8690_c0_g1_i47	K16279	KEG; E3 ubiquitin-protein ligase KEG [EC:2.7.11.1 2.3.2.27]	01001 Protein kinases [BR:ko01001]; 04121 Ubiquitin system [BR:ko04121];	KEG; E3 ubiquitin-protein ligase KEG [EC:2.7.11.1 2.3.2.27]	-	Other single Ring-finger type E3	Single Ring-finger type E3	Ubiquitin ligases (E3)
TRINITY_DN8690_c0_g1_i49	K16279	KEG; E3 ubiquitin-protein ligase KEG [EC:2.7.11.1 2.3.2.27]	01001 Protein kinases [BR:ko01001]; 04121 Ubiquitin system [BR:ko04121];	KEG; E3 ubiquitin-protein ligase KEG [EC:2.7.11.1 2.3.2.27]	-	Other single Ring-finger type E3	Single Ring-finger type E3	Ubiquitin ligases (E3)
TRINITY_DN8690_c0_g1_i71	K16279	KEG; E3 ubiquitin-protein ligase KEG [EC:2.7.11.1 2.3.2.27]	01001 Protein kinases [BR:ko01001]; 04121 Ubiquitin system [BR:ko04121];	KEG; E3 ubiquitin-protein ligase KEG [EC:2.7.11.1 2.3.2.27]	-	Other single Ring-finger type E3	Single Ring-finger type E3	Ubiquitin ligases (E3)
TRINITY_DN8690_c0_g1_i73	K16279	KEG; E3 ubiquitin-protein ligase KEG [EC:2.7.11.1 2.3.2.27]	01001 Protein kinases [BR:ko01001]; 04121 Ubiquitin system [BR:ko04121];	KEG; E3 ubiquitin-protein ligase KEG [EC:2.7.11.1 2.3.2.27]	-	Other single Ring-finger type E3	Single Ring-finger type E3	Ubiquitin ligases (E3)
TRINITY_DN8690_c0_g1_i9	K16279	KEG; E3 ubiquitin-protein ligase KEG [EC:2.7.11.1 2.3.2.27]	01001 Protein kinases [BR:ko01001]; 04121 Ubiquitin system [BR:ko04121];	KEG; E3 ubiquitin-protein ligase KEG [EC:2.7.11.1 2.3.2.27]	-	Other single Ring-finger type E3	Single Ring-finger type E3	Ubiquitin ligases (E3)
TRINITY_DN7701_c0_g1_i4	K05609	UCHL3, YUH1; ubiquitin carboxyl-terminal hydrolase L3 [EC:3.4.19.12]	01002 Peptidases and inhibitors [BR:ko01002]; 04121 Ubiquitin system [BR:ko04121];	UCHL3, YUH1; ubiquitin carboxyl-terminal hydrolase L3 [EC:3.4.19.12]	-	-	UBL-specific proteases (ULPs)	Deubiquitinating enzyme (DUB)
TRINITY_DN7701_c0_g1_i6	K05609	UCHL3, YUH1; ubiquitin carboxyl-terminal hydrolase L3 [EC:3.4.19.12]	01002 Peptidases and inhibitors [BR:ko01002]; 04121 Ubiquitin system [BR:ko04121];	UCHL3, YUH1; ubiquitin carboxyl-terminal hydrolase L3 [EC:3.4.19.12]	-	-	UBL-specific proteases (ULPs)	Deubiquitinating enzyme (DUB)
TRINITY_DN7773_c0_g1_i6	K15711	SMARCA3, HLTF; SWI/SNF-related matrix-associated actin-dependent regulator of chromatin subfamily A3 [EC:3.6.4.- 2.3.2.27]	04121 Ubiquitin system [BR:ko04121]; 03400 DNA repair and recombination proteins [BR:ko03400];	SMARCA3, HLTF; SWI/SNF-related matrix-associated actin-dependent regulator of chromatin subfamily A3 [EC:3.6.4.- 2.3.2.27]	-	Other single Ring-finger type E3	Single Ring-finger type E3	Ubiquitin ligases (E3)
TRINITY_DN7759_c0_g1_i2	K03358	APC11; anaphase-promoting complex subunit 11	04120 Ubiquitin mediated proteolysis [PATH:ko04120]; 04110 Cell cycle [PATH:ko04110]; 04111 Cell cycle - yeast [PATH:ko04111]; 04113 Meiosis - yeast [PATH:ko04113]; 04114 Oocyte meiosis [PATH:ko04114]; 04914 Progesterone-mediated oocyte maturation [PATH:ko04914]; 05166 Human T-cell leukemia virus 1 infection [PATH:ko05166]; 04121 Ubiquitin system [BR:ko04121]; 03036 Chromosome and associated prot…	APC11; anaphase-promoting complex subunit 11	Ring finger protein	APC/C	Multi subunit Ring-finger type E3	Ubiquitin ligases (E3)
TRINITY_DN7759_c0_g1_i5	K03358	APC11; anaphase-promoting complex subunit 11	04120 Ubiquitin mediated proteolysis [PATH:ko04120]; 04110 Cell cycle [PATH:ko04110]; 04111 Cell cycle - yeast [PATH:ko04111]; 04113 Meiosis - yeast [PATH:ko04113]; 04114 Oocyte meiosis [PATH:ko04114]; 04914 Progesterone-mediated oocyte maturation [PATH:ko04914]; 05166 Human T-cell leukemia virus 1 infection [PATH:ko05166]; 04121 Ubiquitin system [BR:ko04121]; 03036 Chromosome and associated prot…	APC11; anaphase-promoting complex subunit 11	Ring finger protein	APC/C	Multi subunit Ring-finger type E3	Ubiquitin ligases (E3)
TRINITY_DN11297_c0_g1_i3	K10666	RNF5; E3 ubiquitin-protein ligase RNF5 [EC:2.3.2.27]	04141 Protein processing in endoplasmic reticulum [PATH:ko04141]; 04121 Ubiquitin system [BR:ko04121];	RNF5; E3 ubiquitin-protein ligase RNF5 [EC:2.3.2.27]	-	Other single Ring-finger type E3	Single Ring-finger type E3	Ubiquitin ligases (E3)
TRINITY_DN1881_c0_g1_i10	K11801	DCAF11; DDB1- and CUL4-associated factor 11	04121 Ubiquitin system [BR:ko04121];	DCAF11; DDB1- and CUL4-associated factor 11	Target recognizing subunit (DCAF)	Cul4 complex	Multi subunit Ring-finger type E3	Ubiquitin ligases (E3)
TRINITY_DN1881_c0_g1_i19	K11801	DCAF11; DDB1- and CUL4-associated factor 11	04121 Ubiquitin system [BR:ko04121];	DCAF11; DDB1- and CUL4-associated factor 11	Target recognizing subunit (DCAF)	Cul4 complex	Multi subunit Ring-finger type E3	Ubiquitin ligases (E3)
TRINITY_DN1835_c0_g1_i14	K22377	LTN1; E3 ubiquitin-protein ligase listerin [EC:2.3.2.27]	04121 Ubiquitin system [BR:ko04121];	LTN1; E3 ubiquitin-protein ligase listerin [EC:2.3.2.27]	-	Other single Ring-finger type E3	Single Ring-finger type E3	Ubiquitin ligases (E3)
TRINITY_DN1835_c0_g1_i39	K22377	LTN1; E3 ubiquitin-protein ligase listerin [EC:2.3.2.27]	04121 Ubiquitin system [BR:ko04121];	LTN1; E3 ubiquitin-protein ligase listerin [EC:2.3.2.27]	-	Other single Ring-finger type E3	Single Ring-finger type E3	Ubiquitin ligases (E3)
TRINITY_DN10900_c0_g1_i1	K03357	APC10, DOC1; anaphase-promoting complex subunit 10	04120 Ubiquitin mediated proteolysis [PATH:ko04120]; 04110 Cell cycle [PATH:ko04110]; 04111 Cell cycle - yeast [PATH:ko04111]; 04113 Meiosis - yeast [PATH:ko04113]; 04114 Oocyte meiosis [PATH:ko04114]; 04914 Progesterone-mediated oocyte maturation [PATH:ko04914]; 05166 Human T-cell leukemia virus 1 infection [PATH:ko05166]; 04121 Ubiquitin system [BR:ko04121]; 03036 Chromosome and associated prot…	APC10, DOC1; anaphase-promoting complex subunit 10	Other subunits	APC/C	Multi subunit Ring-finger type E3	Ubiquitin ligases (E3)
TRINITY_DN10900_c0_g1_i6	K03357	APC10, DOC1; anaphase-promoting complex subunit 10	04120 Ubiquitin mediated proteolysis [PATH:ko04120]; 04110 Cell cycle [PATH:ko04110]; 04111 Cell cycle - yeast [PATH:ko04111]; 04113 Meiosis - yeast [PATH:ko04113]; 04114 Oocyte meiosis [PATH:ko04114]; 04914 Progesterone-mediated oocyte maturation [PATH:ko04914]; 05166 Human T-cell leukemia virus 1 infection [PATH:ko05166]; 04121 Ubiquitin system [BR:ko04121]; 03036 Chromosome and associated prot…	APC10, DOC1; anaphase-promoting complex subunit 10	Other subunits	APC/C	Multi subunit Ring-finger type E3	Ubiquitin ligases (E3)
TRINITY_DN16256_c0_g2_i10	K10695	RNF1_2; E3 ubiquitin-protein ligase RNF1/2 [EC:2.3.2.27]	04121 Ubiquitin system [BR:ko04121]; 03036 Chromosome and associated proteins [BR:ko03036];	RNF1_2; E3 ubiquitin-protein ligase RNF1/2 [EC:2.3.2.27]	-	Other single Ring-finger type E3	Single Ring-finger type E3	Ubiquitin ligases (E3)
TRINITY_DN16256_c0_g2_i2	K10695	RNF1_2; E3 ubiquitin-protein ligase RNF1/2 [EC:2.3.2.27]	04121 Ubiquitin system [BR:ko04121]; 03036 Chromosome and associated proteins [BR:ko03036];	RNF1_2; E3 ubiquitin-protein ligase RNF1/2 [EC:2.3.2.27]	-	Other single Ring-finger type E3	Single Ring-finger type E3	Ubiquitin ligases (E3)
TRINITY_DN39091_c0_g1_i1	K23343	CCDC22; coiled-coil domain-containing protein 22	04131 Membrane trafficking [BR:ko04131]; 04121 Ubiquitin system [BR:ko04121];	CCDC22; coiled-coil domain-containing protein 22	-	Multi subunit type E3 associated proteins	Multi subunit Ring-finger type E3	Ubiquitin ligases (E3)
TRINITY_DN39091_c0_g1_i3	K23343	CCDC22; coiled-coil domain-containing protein 22	04131 Membrane trafficking [BR:ko04131]; 04121 Ubiquitin system [BR:ko04121];	CCDC22; coiled-coil domain-containing protein 22	-	Multi subunit type E3 associated proteins	Multi subunit Ring-finger type E3	Ubiquitin ligases (E3)
TRINITY_DN8536_c0_g1_i8	K19045	BB; E3 ubiquitin-protein ligase BIG BROTHER and related proteins [EC:2.3.2.27]	04121 Ubiquitin system [BR:ko04121];	BB; E3 ubiquitin-protein ligase BIG BROTHER and related proteins [EC:2.3.2.27]	-	Other single Ring-finger type E3	Single Ring-finger type E3	Ubiquitin ligases (E3)
TRINITY_DN8536_c0_g1_i9	K19045	BB; E3 ubiquitin-protein ligase BIG BROTHER and related proteins [EC:2.3.2.27]	04121 Ubiquitin system [BR:ko04121];	BB; E3 ubiquitin-protein ligase BIG BROTHER and related proteins [EC:2.3.2.27]	-	Other single Ring-finger type E3	Single Ring-finger type E3	Ubiquitin ligases (E3)
TRINITY_DN8535_c0_g1_i31	K23334	RANBP9_10, RANBPM; Ran-binding protein 9/10	04121 Ubiquitin system [BR:ko04121];	RANBP9_10, RANBPM; Ran-binding protein 9/10	-	CTLH complex	Multi subunit Ring-finger type E3	Ubiquitin ligases (E3)
TRINITY_DN47502_c0_g2_i5	K10661	MARCH6, DOA10; E3 ubiquitin-protein ligase MARCH6 [EC:2.3.2.27]	04141 Protein processing in endoplasmic reticulum [PATH:ko04141]; 04121 Ubiquitin system [BR:ko04121];	MARCH6, DOA10; E3 ubiquitin-protein ligase MARCH6 [EC:2.3.2.27]	-	March proteins	Single Ring-finger type E3	Ubiquitin ligases (E3)
TRINITY_DN47502_c0_g2_i7	K10661	MARCH6, DOA10; E3 ubiquitin-protein ligase MARCH6 [EC:2.3.2.27]	04141 Protein processing in endoplasmic reticulum [PATH:ko04141]; 04121 Ubiquitin system [BR:ko04121];	MARCH6, DOA10; E3 ubiquitin-protein ligase MARCH6 [EC:2.3.2.27]	-	March proteins	Single Ring-finger type E3	Ubiquitin ligases (E3)
TRINITY_DN6183_c0_g2_i4	K10523	SPOP; speckle-type POZ protein	04340 Hedgehog signaling pathway [PATH:ko04340]; 04341 Hedgehog signaling pathway - fly [PATH:ko04341]; 04121 Ubiquitin system [BR:ko04121];	SPOP; speckle-type POZ protein	Adoptor and target recognizing subunit (BTB)	Cul3 complex	Multi subunit Ring-finger type E3	Ubiquitin ligases (E3)
TRINITY_DN13788_c0_g1_i1	K11982	RNF115_126; E3 ubiquitin-protein ligase RNF115/126 [EC:2.3.2.27]	04131 Membrane trafficking [BR:ko04131]; 04121 Ubiquitin system [BR:ko04121];	RNF115_126; E3 ubiquitin-protein ligase RNF115/126 [EC:2.3.2.27]	-	Other single Ring-finger type E3	Single Ring-finger type E3	Ubiquitin ligases (E3)
TRINITY_DN13788_c0_g1_i2	K11982	RNF115_126; E3 ubiquitin-protein ligase RNF115/126 [EC:2.3.2.27]	04131 Membrane trafficking [BR:ko04131]; 04121 Ubiquitin system [BR:ko04121];	RNF115_126; E3 ubiquitin-protein ligase RNF115/126 [EC:2.3.2.27]	-	Other single Ring-finger type E3	Single Ring-finger type E3	Ubiquitin ligases (E3)
TRINITY_DN13788_c0_g1_i4	K11982	RNF115_126; E3 ubiquitin-protein ligase RNF115/126 [EC:2.3.2.27]	04131 Membrane trafficking [BR:ko04131]; 04121 Ubiquitin system [BR:ko04121];	RNF115_126; E3 ubiquitin-protein ligase RNF115/126 [EC:2.3.2.27]	-	Other single Ring-finger type E3	Single Ring-finger type E3	Ubiquitin ligases (E3)
TRINITY_DN13788_c0_g1_i5	K11982	RNF115_126; E3 ubiquitin-protein ligase RNF115/126 [EC:2.3.2.27]	04131 Membrane trafficking [BR:ko04131]; 04121 Ubiquitin system [BR:ko04121];	RNF115_126; E3 ubiquitin-protein ligase RNF115/126 [EC:2.3.2.27]	-	Other single Ring-finger type E3	Single Ring-finger type E3	Ubiquitin ligases (E3)
TRINITY_DN13788_c0_g1_i6	K11982	RNF115_126; E3 ubiquitin-protein ligase RNF115/126 [EC:2.3.2.27]	04131 Membrane trafficking [BR:ko04131]; 04121 Ubiquitin system [BR:ko04121];	RNF115_126; E3 ubiquitin-protein ligase RNF115/126 [EC:2.3.2.27]	-	Other single Ring-finger type E3	Single Ring-finger type E3	Ubiquitin ligases (E3)
TRINITY_DN5134_c0_g1_i4	K24755	WDR76, CMR1; WD repeat-containing protein 76	04121 Ubiquitin system [BR:ko04121]; 03036 Chromosome and associated proteins [BR:ko03036]; 03400 DNA repair and recombination proteins [BR:ko03400];	WDR76, CMR1; WD repeat-containing protein 76	Target recognizing subunit (DCAF)	Cul4 complex	Multi subunit Ring-finger type E3	Ubiquitin ligases (E3)
TRINITY_DN5134_c0_g1_i9	K24755	WDR76, CMR1; WD repeat-containing protein 76	04121 Ubiquitin system [BR:ko04121]; 03036 Chromosome and associated proteins [BR:ko03036]; 03400 DNA repair and recombination proteins [BR:ko03400];	WDR76, CMR1; WD repeat-containing protein 76	Target recognizing subunit (DCAF)	Cul4 complex	Multi subunit Ring-finger type E3	Ubiquitin ligases (E3)
TRINITY_DN5187_c0_g1_i21	K16284	SIS3; E3 ubiquitin-protein ligase SIS3 [EC:2.3.2.27]	04121 Ubiquitin system [BR:ko04121];	SIS3; E3 ubiquitin-protein ligase SIS3 [EC:2.3.2.27]	-	Other single Ring-finger type E3	Single Ring-finger type E3	Ubiquitin ligases (E3)
TRINITY_DN5164_c1_g1_i3	K19041	RNF38_44; E3 ubiquitin-protein ligase RNF38/44 [EC:2.3.2.27]	04121 Ubiquitin system [BR:ko04121];	RNF38_44; E3 ubiquitin-protein ligase RNF38/44 [EC:2.3.2.27]	-	Other single Ring-finger type E3	Single Ring-finger type E3	Ubiquitin ligases (E3)
TRINITY_DN5123_c0_g2_i2	K12176	COPS2, CSN2, TRIP15; COP9 signalosome complex subunit 2	04121 Ubiquitin system [BR:ko04121];	COPS2, CSN2, TRIP15; COP9 signalosome complex subunit 2	-	COP9 signalosome (CSN) complex	UBL-specific proteases (ULPs)	Deubiquitinating enzyme (DUB)
TRINITY_DN5123_c0_g2_i3	K12176	COPS2, CSN2, TRIP15; COP9 signalosome complex subunit 2	04121 Ubiquitin system [BR:ko04121];	COPS2, CSN2, TRIP15; COP9 signalosome complex subunit 2	-	COP9 signalosome (CSN) complex	UBL-specific proteases (ULPs)	Deubiquitinating enzyme (DUB)
TRINITY_DN6024_c0_g1_i30	K10590	TRIP12; E3 ubiquitin-protein ligase TRIP12 [EC:2.3.2.26]	04120 Ubiquitin mediated proteolysis [PATH:ko04120]; 04121 Ubiquitin system [BR:ko04121];	TRIP12; E3 ubiquitin-protein ligase TRIP12 [EC:2.3.2.26]	-	-	HECT type E3	Ubiquitin ligases (E3)
TRINITY_DN6024_c0_g1_i54	K10590	TRIP12; E3 ubiquitin-protein ligase TRIP12 [EC:2.3.2.26]	04120 Ubiquitin mediated proteolysis [PATH:ko04120]; 04121 Ubiquitin system [BR:ko04121];	TRIP12; E3 ubiquitin-protein ligase TRIP12 [EC:2.3.2.26]	-	-	HECT type E3	Ubiquitin ligases (E3)
TRINITY_DN6024_c0_g1_i63	K10590	TRIP12; E3 ubiquitin-protein ligase TRIP12 [EC:2.3.2.26]	04120 Ubiquitin mediated proteolysis [PATH:ko04120]; 04121 Ubiquitin system [BR:ko04121];	TRIP12; E3 ubiquitin-protein ligase TRIP12 [EC:2.3.2.26]	-	-	HECT type E3	Ubiquitin ligases (E3)
TRINITY_DN6056_c0_g1_i3	K12162	UFM1; ubiquitin-fold modifier 1	04121 Ubiquitin system [BR:ko04121];	UFM1; ubiquitin-fold modifier 1	-	-	Ubiquitin-like proteins (UBLs)	Ubiquitins and ubiquitin-like proteins
TRINITY_DN6056_c0_g1_i8	K12162	UFM1; ubiquitin-fold modifier 1	04121 Ubiquitin system [BR:ko04121];	UFM1; ubiquitin-fold modifier 1	-	-	Ubiquitin-like proteins (UBLs)	Ubiquitins and ubiquitin-like proteins
TRINITY_DN6036_c0_g1_i43	K17888	ATG10L, ATG10; ubiquitin-like-conjugating enzyme ATG10	04140 Autophagy - animal [PATH:ko04140]; 04138 Autophagy - yeast [PATH:ko04138]; 04136 Autophagy - other [PATH:ko04136]; 04131 Membrane trafficking [BR:ko04131]; 04121 Ubiquitin system [BR:ko04121]; 03029 Mitochondrial biogenesis [BR:ko03029];	ATG10L, ATG10; ubiquitin-like-conjugating enzyme ATG10	-	-	UBL-conjugating enzymes	Ubiquitin-conjugating enzymes (E2)
TRINITY_DN6011_c1_g1_i20	K12655	OTUD5, DUBA; OTU domain-containing protein 5 [EC:3.4.19.12]	04622 RIG-I-like receptor signaling pathway [PATH:ko04622]; 01002 Peptidases and inhibitors [BR:ko01002]; 04121 Ubiquitin system [BR:ko04121];	OTUD5, DUBA; OTU domain-containing protein 5 [EC:3.4.19.12]	-	OTU	Ubiquitin-specific proteases (UBPs)	Deubiquitinating enzyme (DUB)
TRINITY_DN6011_c1_g1_i22	K12655	OTUD5, DUBA; OTU domain-containing protein 5 [EC:3.4.19.12]	04622 RIG-I-like receptor signaling pathway [PATH:ko04622]; 01002 Peptidases and inhibitors [BR:ko01002]; 04121 Ubiquitin system [BR:ko04121];	OTUD5, DUBA; OTU domain-containing protein 5 [EC:3.4.19.12]	-	OTU	Ubiquitin-specific proteases (UBPs)	Deubiquitinating enzyme (DUB)
TRINITY_DN6091_c0_g1_i11	K24350	UBXN7; UBX domain-containing protein 7	04121 Ubiquitin system [BR:ko04121];	UBXN7; UBX domain-containing protein 7	-	Multi subunit type E3 associated proteins	Multi subunit Ring-finger type E3	Ubiquitin ligases (E3)
TRINITY_DN62686_c0_g2_i1	K11790	DTL, CDT2, DCAF2; denticleless	04121 Ubiquitin system [BR:ko04121];	DTL, CDT2, DCAF2; denticleless	Target recognizing subunit (DCAF)	Cul4 complex	Multi subunit Ring-finger type E3	Ubiquitin ligases (E3)
TRINITY_DN696_c0_g1_i2	K03350	APC3, CDC27; anaphase-promoting complex subunit 3	04120 Ubiquitin mediated proteolysis [PATH:ko04120]; 04110 Cell cycle [PATH:ko04110]; 04111 Cell cycle - yeast [PATH:ko04111]; 04113 Meiosis - yeast [PATH:ko04113]; 04114 Oocyte meiosis [PATH:ko04114]; 04914 Progesterone-mediated oocyte maturation [PATH:ko04914]; 05166 Human T-cell leukemia virus 1 infection [PATH:ko05166]; 01009 Protein phosphatases and associated proteins [BR:ko01009]; 04121 Ub…	APC3, CDC27; anaphase-promoting complex subunit 3	Other subunits	APC/C	Multi subunit Ring-finger type E3	Ubiquitin ligases (E3)
TRINITY_DN668_c0_g1_i13	K11971	RNF14, ARA54; E3 ubiquitin-protein ligase RNF14 [EC:2.3.2.31]	04121 Ubiquitin system [BR:ko04121];	RNF14, ARA54; E3 ubiquitin-protein ligase RNF14 [EC:2.3.2.31]	-	RBR proteins	Single Ring-finger type E3	Ubiquitin ligases (E3)
TRINITY_DN668_c0_g1_i7	K11971	RNF14, ARA54; E3 ubiquitin-protein ligase RNF14 [EC:2.3.2.31]	04121 Ubiquitin system [BR:ko04121];	RNF14, ARA54; E3 ubiquitin-protein ligase RNF14 [EC:2.3.2.31]	-	RBR proteins	Single Ring-finger type E3	Ubiquitin ligases (E3)
TRINITY_DN658_c0_g1_i12	K10579	UBE2M, UBC12; ubiquitin-conjugating enzyme E2 M [EC:2.3.2.34]	04120 Ubiquitin mediated proteolysis [PATH:ko04120]; 04121 Ubiquitin system [BR:ko04121];	UBE2M, UBC12; ubiquitin-conjugating enzyme E2 M [EC:2.3.2.34]	-	-	UBL-conjugating enzymes	Ubiquitin-conjugating enzymes (E2)
TRINITY_DN646_c0_g1_i76	K19045	BB; E3 ubiquitin-protein ligase BIG BROTHER and related proteins [EC:2.3.2.27]	04121 Ubiquitin system [BR:ko04121];	BB; E3 ubiquitin-protein ligase BIG BROTHER and related proteins [EC:2.3.2.27]	-	Other single Ring-finger type E3	Single Ring-finger type E3	Ubiquitin ligases (E3)
TRINITY_DN646_c0_g1_i93	K19045	BB; E3 ubiquitin-protein ligase BIG BROTHER and related proteins [EC:2.3.2.27]	04121 Ubiquitin system [BR:ko04121];	BB; E3 ubiquitin-protein ligase BIG BROTHER and related proteins [EC:2.3.2.27]	-	Other single Ring-finger type E3	Single Ring-finger type E3	Ubiquitin ligases (E3)
TRINITY_DN611_c0_g1_i106	K10643	CNOT4, NOT4, MOT2; CCR4-NOT transcription complex subunit 4 [EC:2.3.2.27]	03018 RNA degradation [PATH:ko03018]; 03000 Transcription factors [BR:ko03000]; 03019 Messenger RNA biogenesis [BR:ko03019]; 04121 Ubiquitin system [BR:ko04121];	CNOT4, NOT4, MOT2; CCR4-NOT transcription complex subunit 4 [EC:2.3.2.27]	-	Other single Ring-finger type E3	Single Ring-finger type E3	Ubiquitin ligases (E3)
TRINITY_DN611_c0_g1_i5	K10643	CNOT4, NOT4, MOT2; CCR4-NOT transcription complex subunit 4 [EC:2.3.2.27]	03018 RNA degradation [PATH:ko03018]; 03000 Transcription factors [BR:ko03000]; 03019 Messenger RNA biogenesis [BR:ko03019]; 04121 Ubiquitin system [BR:ko04121];	CNOT4, NOT4, MOT2; CCR4-NOT transcription complex subunit 4 [EC:2.3.2.27]	-	Other single Ring-finger type E3	Single Ring-finger type E3	Ubiquitin ligases (E3)
TRINITY_DN112412_c0_g1_i1	K10523	SPOP; speckle-type POZ protein	04340 Hedgehog signaling pathway [PATH:ko04340]; 04341 Hedgehog signaling pathway - fly [PATH:ko04341]; 04121 Ubiquitin system [BR:ko04121];	SPOP; speckle-type POZ protein	Adoptor and target recognizing subunit (BTB)	Cul3 complex	Multi subunit Ring-finger type E3	Ubiquitin ligases (E3)
TRINITY_DN137634_c0_g1_i1	K10268	FBXL2_20; F-box and leucine-rich repeat protein 2/20	04121 Ubiquitin system [BR:ko04121];	FBXL2_20; F-box and leucine-rich repeat protein 2/20	Target recognizing subunit (F-box)	SCF complex	Multi subunit Ring-finger type E3	Ubiquitin ligases (E3)
TRINITY_DN130413_c0_g1_i1	K11842	USP12_46; ubiquitin carboxyl-terminal hydrolase 12/46 [EC:3.4.19.12]	01002 Peptidases and inhibitors [BR:ko01002]; 04121 Ubiquitin system [BR:ko04121];	USP12_46; ubiquitin carboxyl-terminal hydrolase 12/46 [EC:3.4.19.12]	-	UBP/USP	Ubiquitin-specific proteases (UBPs)	Deubiquitinating enzyme (DUB)
TRINITY_DN126772_c0_g1_i1	K11789	DCAF1, VPRBP; DDB1- and CUL4-associated factor 1 [EC:2.7.11.1]	05170 Human immunodeficiency virus 1 infection [PATH:ko05170]; 01001 Protein kinases [BR:ko01001]; 04121 Ubiquitin system [BR:ko04121];	DCAF1, VPRBP; DDB1- and CUL4-associated factor 1 [EC:2.7.11.1]	Target recognizing subunit (DCAF)	Cul4 complex	Multi subunit Ring-finger type E3	Ubiquitin ligases (E3)
TRINITY_DN122474_c0_g1_i1	K19040	ATL76S; E3 ubiquitin-protein ligase ATL10/75/76/77/78 [EC:2.3.2.27]	04121 Ubiquitin system [BR:ko04121];	ATL76S; E3 ubiquitin-protein ligase ATL10/75/76/77/78 [EC:2.3.2.27]	-	ATL proteins	Single Ring-finger type E3	Ubiquitin ligases (E3)
TRINITY_DN130738_c0_g1_i1	K10664	ATL6S; E3 ubiquitin-protein ligase ATL6/9/15/31/42/55 [EC:2.3.2.27]	04121 Ubiquitin system [BR:ko04121];	ATL6S; E3 ubiquitin-protein ligase ATL6/9/15/31/42/55 [EC:2.3.2.27]	-	ATL proteins	Single Ring-finger type E3	Ubiquitin ligases (E3)
TRINITY_DN130738_c0_g1_i2	K10664	ATL6S; E3 ubiquitin-protein ligase ATL6/9/15/31/42/55 [EC:2.3.2.27]	04121 Ubiquitin system [BR:ko04121];	ATL6S; E3 ubiquitin-protein ligase ATL6/9/15/31/42/55 [EC:2.3.2.27]	-	ATL proteins	Single Ring-finger type E3	Ubiquitin ligases (E3)
TRINITY_DN135849_c0_g1_i1	K16281	RHA1; RING-H2 zinc finger protein RHA1	04121 Ubiquitin system [BR:ko04121];	RHA1; RING-H2 zinc finger protein RHA1	-	Other single Ring-finger type E3	Single Ring-finger type E3	Ubiquitin ligases (E3)
