# Supplementary material for: Transcriptome Profiling and Functional Validation of RING-Type E3 Ligases in Halophyte Sesuvium verrucosum under Salinity Stress
Source: Int J Mol Sci. 2022 Mar 4;23(5):2821. doi: 10.3390/ijms23052821 (PMC8911510; doi:10.3390/ijms23052821)
Supplement: Supplementary file 1 [file ijms-23-02821-s001.zip › Table_S7.xlsx]

## Sheet: Sheet1
Supplementary Table 7 RNAseq and RT-qPCR gene expression
		RNASeq	RNASeq	qPCR	qPCR	Forword_primer	Reverse_Primer
Transcript ID	Gene_name	Early	Late	Early	Late
TRINITY_DN17263_c0_g1_i2	DRIP; E3 ubiquitin-protein ligase DRIP [EC:2.3.2.27]	1.20654	0.38075	2.95101	2.0893	TCCAGTGATCAGGTTCGTGG	TGGCCCTTGTAAACTACCCT
TRINITY_DN1948_c0_g1_i6	RCHY1, PIRH2; RING finger and CHY zinc finger domain-containing protein 1 [EC:2.3.2.27]	1.19897	1.14793	1.27312	0.0484851	AGAGGTTCGGCAAGTGTGTA	AGATCCCACAACCCTCACAG
TRINITY_DN3019_c16_g1_i1	RNF181; E3 ubiquitin-protein ligase RNF181 [EC:2.3.2.27]	3.18206	1.71189	1.25088	0.83382	ACATGACCATCAAAACGACGT	ACCGACGTTATTGTGATGCG
TRINITY_DN4841_c0_g1_i1	RHA1; RING-H2 zinc finger protein RHA1	1.04517	-0.131041	0.846502	0.560957	GAAGATGGGGCAGAGGAGAA	ATCCATCCAACGGTCCACAC
TRINITY_DN1735_c0_g1_i19	SIAH1; E3 ubiquitin-protein ligase SIAH1 [EC:2.3.2.27]	2.77351	2.4933	1.70981	0.707589	GCAGATTCCGGCCATTCAAT	AAGTACATCCGTCGTGCATG
TRINITY_DN1095_c0_g1_i164	RCHY1, PIRH2; RING finger and CHY zinc finger domain-containing protein 1 [EC:2.3.2.27]	-1.03275	-1.17798	-2.54728	-2.80134	GGACTGGAGGCGAAGAGAAT	ACTCACAACAAACTGGGCAA
TRINITY_DN17832_c0_g1_i1	ATL6S; E3 ubiquitin-protein ligase ATL6/9/15/31/42/55 [EC:2.3.2.27]	-1.18655	-0.981268	-1.53144	-0.725499	CCAAGGTCACATTCAACGGG	GCATCTTGGGCTTGGCATAA
TRINITY_DN210_c0_g1_i23	2-alkenal reductase (NAD(P)(+)) (EC 1.3.1.74)	3.65317	0.385362	1.35277	-0.175526	GTTGGTCAGTTAGTTGGGCA	TGCGTCCAAGTCTTCCTCTT
TRINITY_DN295_c0_g1_i22	Oxoglutarate/iron-dependent dioxygenase	3.59478	1.96114	1.47324	0.477242	TGGAGAAGTTAGCGGAGGAG	GTTGCTCACCTTTGTCCCAA
TRINITY_DN10933_c1_g1_i2	Peroxidase (EC 1.11.1.7)	4.11233	4.37058	2.20376	1.23329	TGAAAGTGTTTGCCCTGGTG	CTTGCTGTGGTTGAGTCTCG
TRINITY_DN10357_c0_g1_i1	Dirigent protein	2.67161	0.70104	1.21506	0.698471	GGATGTATGGGTTCGCTGAC	CACCCACAACAGCCAATTCT
TRINITY_DN116782_c0_g1_i1	Dirigent protein	2.67231	1.59823	1.53321	0.467962	CGAAGTCAAAGCTAGTGGGC	CGGCCCAAAATGCTTATCGA
TRINITY_DN7335_c0_g1_i4	Bidirectional sugar transporter SWEET	-1.3141	-3.36124	-4.85879	-4.38034	AATTGCTGCCGTTGGTGTTA	AAGAGGAGCGGCATACATGA
TRINITY_DN13585_c0_g1_i3	TFL1	-1.66143	-2.37685	-1.28965	-0.484115	CTGACATTCCAGGCACAACG	AGTTCCTCTACTGCTTGCCG
