# Supplementary material for: Transcriptome Profiling and Functional Validation of RING-Type E3 Ligases in Halophyte Sesuvium verrucosum under Salinity Stress
Source: Int J Mol Sci. 2022 Mar 4;23(5):2821. doi: 10.3390/ijms23052821 (PMC8911510; doi:10.3390/ijms23052821)
Supplement: Supplementary file 1 [file ijms-23-02821-s001.zip › Table_S8.csv]

Supplementary Table 8 Selected E3 ligases and targets
E3 ligase	Expression (up or down)	target (up or down)	species	reference(s)
DRIP1 (TRINITY_DN17263_c0_g1_i2)	Up (Early -1.20, late -0.381)	DREB2A Up (Early -2.5, Late -0.37)	Arabidopsis	Qin et al 2008
SAP5 (TRINITY_DN3310_c0_g1_i1)	Up (Early -0.15) Down(late 0.44)	DRIP1 Up (Early -1.20, late -0.381)	Arabidopsis	Zhang et al 2017
CHYR1(TRINITY_DN1948_c0_g1_i6)	Up (early -1.19, late -1.14)	Postive regulator - ABA mediated stress response	Populus euphratica	He et al 2018
SINA (TRINITY_DN1735_c0_g1_i19)	Up (Early -2.77, late -2.49)	Positive regulator- ABA dependent drought tolerance (AREB1,2 & ABF3)	Arabidopsis	Bao et al 2014
SDIR1 (TRINITY_DN6910_c0_g1_i54)	Up (Early -0.95, late -1.16)	SDIRIP1 (Positively regulator- drought and salinity response)	Arabidopsis, Rice	Zhang et al 2007, 2015, Gao et al 2011
Xerico (TRINITY_DN2519_c0_g1_i1)	Up (Early -.97, Late -0.04)	posiitve regulator- ABA mediated stress response	Arabidopsis, Rice, Maize	Ko et al 2006, Zeng et al 2015, Brugi�re et al. 2017
